# Supplementary material for: Assessing the response of micro-eukaryotic diversity to the Great Acceleration using lake sedimentary DNA
Source: Nat Commun. 2020 Jul 31;11:3831. doi: 10.1038/s41467-020-17682-8 (PMC7395174; doi:10.1038/s41467-020-17682-8)
Supplement: Supplementary file 5 — Supplementary Data 1 [file 41467_2020_17682_MOESM5_ESM.csv]

OTU_ID	DNA_SEQ	ADL_RANK_1	ADL_RANK_2	ADL_RANK_3	ADL_RANK_4	ADL_RANK_5	ADL_RANK_6	ADL_RANK_7	ADL_RANK_8	ADL_RANK_9	ADL_RANK_10	ADL_RANK_11	ADL_RANK_12	TROPHIC_MODE	TROPHIC_TYPE
OTU_1	GGCTTAATTTGACTCAACGCGGGGAAACTTACCAGGTCTGGACACTTGAAGGATTGACAGATTGAAAGCTCTTTCTTGATTAAGTGAGTGGTGGTGCATGGCCGTTTTTAGTTGGTGGAGTGATTTGTCTGGTTAATTCCGTTAACGAACGAGACCTTAACCTATTAATTAGTTACGCGAATTTGGGCTTCGGCCCTTTCGATTCGTGGGCAACTTCTTAGAGGGACTCTCGGCATACCCAGCCGATGGAAGTTTGAGGCAATAACAGGTCTGTGATGCCC	Tubulinea	Elardia	Euamoebida	NA	NA	NA	NA	NA	NA	NA	NA	NA	Heterotrophs	Consumers
OTU_1000	GGCTTAATTTGACTCAACGCGGGGAAACTTACCAGGTCCAGACTCAGTGAGGATTGACAGATTTCAGATCTTTCTTGATTTTGAGGGTGGTGGTGCATGGCCGTTCTTAGTTGGTGGAGTGATTTGTCTGGTTTATTCCGTTAACGAACGAGACCACGACCTGCTAAATAGTTCGATTTAGGTTTCGACCTAGGTACTGTGACTTCTTAGAGGGACTATCGGTGTGTAGCCGATGGAAGTTCGTGGCAATAACAGGTCTGTGATGCCC	Rhizaria	Cercozoa	Viridiraptoridae	NA	NA	NA	NA	NA	NA	NA	NA	Orciraptor	Heterotrophs	Consumers
OTU_10004	GGCTTAATTTGACTCAACACGGGGAAACTTACCAGGTCCAGACATAGTAAGGATTGACAGATTGATAGCTCTTTCTCGATTCTATGGGTGGTGGTGCATGGCCGTTCTTATTTGTCTGGTTAATTCCGTTAACGAACGAGACCTTAACCTGCTAAATAGTTACATGTAACCTCGGTTACATGGGCAACTTCTTAGAGGGACTTTGTGTGTCTAACGCAAGGAAGTTTGAGGCAATAACAGGTCTGTGATGCCC	Alveolata	Dinoflagellata	Dinophyceae	Gymnodiniphycidae	Suessiaceae	NA	NA	NA	NA	NA	NA	Protodinium	Mixotrophs	Mixotrophs
OTU_1001	GGCTTAATTTGACTCAACACGGGGGAAACTCACCAGGTCCAGACATAGTAAGGATTGACAGATTGAGAGCTCTTTCTTGATTCTATGGGTGGTGGTGCATGGCCGTTCTTAGTTGGTGGAGTGATTTGTCTGGTTAATTCCGTTAACGAACGAGACCTCAGCCTGCTAAATAGTTGCGTGAACCTTCTACTCGGGTGAAGTGTTTGTTTGATGTGATAGCTTTTTTGCTGTTATGTCTACTTGCATGGATCCTTGATGAGTTCATGAATATACTTCTTAGAGGGACTATTAGTATCTAGCTAATGGAAGTTTGAGGCAATAACAGGTCTGTGATGCCC	Evosea	Variosea	Fractovitellida	Schizoplasmodiidae	NA	NA	NA	NA	NA	NA	NA	Nematostelium	Heterotrophs	Consumers
OTU_10012	GGCTTAATTTGACTCAACGCGGGGGAAACTTACCAGGTCCAGACATAGTAAGGATTGACAGATTGATAGCTCTTTCTTGATTCTATGGGTGGTGGCGCATGGCCGTTCTTAGTTGGTGGAGTGATTTGTCTGGTTAATTCCGATAACGAACGAGACCTTAACCTGCTAACTAGTTTATTCCATTACATGGGGTCAAACTTCTTAGAGGGACTATGTCGCGATAAGCACATGGAAGTTTAAGGCAATAACAGGTCTGTGATGCCC	Alveolata	Ciliophora	Intramacronucleata	SAL	Lamellicorticata	Litostomatea	NA	NA	NA	NA	NA	NA	Heterotrophs	NA
OTU_10019	GGCTTAATTTGACTCAACACGGGGAAACTTACCAGGTCCAGACATAGTGAGGATTGACAGATTGATAGCTCTTTCTTGATTCTATGGGTGGTGGTGCATGGCCGTTCTTAGTTGGTGGAGTGATTTGTCTGGTTAACGAACGAGACCTTAACCTGCTAAATAGTTACATGTAACCTCGGTTATGTGGGCAACTTCTTAGAGGGACTTTGTGAGTCTACTGCAAGGAAGTTTGAGGCAATAACAGGTCTGTGATGCCC	Alveolata	Dinoflagellata	Dinophyceae	NA	NA	NA	NA	NA	NA	NA	NA	NA	NA	NA
OTU_10025	GGCTTAATTTGACTCAACACGGGGAAACTCACTCGGTCCGGACATAGTAAGGATTGACAGATTGATAGCTCTTTCTTAATTTCTATGGGTGGTGGTGCATGGTCGTTCTTAGTGCGTGAAGTGATTTGTCTGGTTAATTCCGATAACGAACGAGACCTCAACTTGTTAACTAGCGCTAGCAATCTTCTGTATGGGTGAAGCCTTCCGAGTCTGGAGTGGTGGCCGTCAAAAAGCTACTGCTTGGATCGGGGGGTGGATCCTTGAAGAATTCGCTAGCAACTTATAATCGATGCTTCTTAAAAGGACAATCTGTGTCTAGCAGAAGGAAGTGAGCCAATAACAGGTCTGTGATGCCC	Evosea	Variosea	Flamellidae	NA	NA	NA	NA	NA	NA	NA	NA	Flamella	Heterotrophs	Consumers
OTU_10026	GGCTTAATTTGACTCAACACGGGGAAACTTACCAGGTCCAGACATAGTGAGGATTGACAGATTGATAGCTCTTTCTTGATTCTATGGGTGGTGGTGCGTGGCCGTTCTTAGTTGGTGGAGTGATTTGTCTGGCTAATTCCGTTAACGAGCGAGACCCCCGCCTGCTAAATAGTCAGGTCAATGCTTTGCATTGGTTTTTGGCTTCTTAGAGGGACTTTCGGTGACTAACCGAAGGAAGTTGGGGCAATAACAGGTCTGTGATGCCC	Stramenopiles	Gyrista	Ochrophyta	Chrysista	Chrysophyceae	NA	NA	NA	NA	NA	NA	NA	Autotrophs	Photosynthetics
OTU_10029	GGCTTAATTTGACTCAACACGGGAAAACTTACCAGGTCCGGACATAGTGAGGATTGACGGATTGCAGATCTTTCTTGATTCTATGGGTGGTGGTGCATGGCCGTTCTTAGTTGGTGGAGTGATTTGTCTGGTTAATTCCGTTAACGAACGAGACCTCGACCTGCTAAATAGTTCAGCGAATTCTTCGGGATTCGTATGTGACTTCTTAGAGAGACTATCGGTGGGTAGCCGATGGAAGTTCGTGGCAATAACAGGTCTGTGATGCCC	Rhizaria	Cercozoa	Thecofilosea	Cryomonadida	Protaspidae	NA	NA	NA	NA	NA	NA	Protaspa	Heterotrophs	Consumers
OTU_10030	GGCTTAATTTGACTCAACGCGGGAAAACTTACCAGGTCCGGACATAGTGAGGATTGACAGATTGAAGATCTTTCTTGAGCATGGCCGTCCTTAGTTGGTGGAGTGATTTGTCTGGTTAATTCCGTTAACGAACGAGACCTCGACCTACTAAATAGTCGACTAAACTCTTCGGGGTTTGGATCAACTTCTTAGAGGGACTTTTGGTGAGTAGCCAAAGGAAGTTCGAGGCAATAACAGGTCTGTGATGCCC	Rhizaria	Cercozoa	Thecofilosea	Cryomonadida	Rhogostomidae	NA	NA	NA	NA	NA	NA	Capsellina	Heterotrophs	Consumers
OTU_10035	GGCTTAATTTGACTCAACACGGGAAAACTTACCAGGTCCAGACATAGTGAGGATTGACAGATTGAAGATCTTTCTTGATTCTATGGGTGGTGGTGCATGGCCGTTCTTAGTTGGTGGAGTGATTTGTCTGGTTAATTCCGTTAACGAACGAGACCTCGACCTGCTAAATAGTAACGCGGATCTTACATGCTACTTCTTAGAGGGACTATCGGTGTGTAGCCGATGGAAGTTCGAGGCAATAACAGGTCTGTGATGCCC	Rhizaria	Cercozoa	NA	NA	NA	NA	NA	NA	NA	NA	NA	NA	NA	NA
OTU_10041	GGCTTAATTTGACTCAACGCGGGGGAAACTCACCAGGTCTAGACATAGTGAGGATTGACAGATTGATAGCTCTTTCTTGATTCTATGGGTGGTGGTGCATGGCCGTTCTTAGTTGGTGGAGTGATTTGTCTGGTTAATTCCGATAACGAACGAGACCTTAACCTGCTAACTAGCGACGCGAACCCTTGTGGTTGGTGGTCCGCTTCTTAGAGGGACTGTCGATGTCTAATCGACGGAAGTTTGAGGCAATAACAGGTCTGTGATGCCC	Nucletmycea	Fungi	Zoopagomycota	NA	NA	NA	NA	NA	NA	NA	NA	Cochlonema	Heterotrophs	NA
OTU_10042	GGCTTAATTTGACTCAACGCGGGGAAACTCACCAGGTCCAGACATGGTAAGGATTGACAGATTGAGAGCTCTTTCTTGATTCTATGGGTGGTGGTGCATGGCCGTTCTTAGTTGGTGGAGTGATTTGTCTGGTTAATTCCGATAACGAACGAGACCTCCGCCTGCTAAATAGCGTTACTTGCTTCGGCAGGGAAACGCTTCTTAGAGGGACGATGGGTGTTTAGCTCATGGAAGTTGGAGGCAATAACAGGTCTGTGATGCCC	Stramenopiles	Bigyra	Opalozoa	Bicosoecida	NA	NA	NA	NA	NA	NA	NA	NA	Heterotrophs	Consumers
OTU_10043	GGCTTAATTTGACTCAACACGGGGAAACTTACCAGGTCCAGACATAATGAGGATTGACAGATTGAGAGCTCTTTCTTGATTTTATGGGTGGTGGTGCATGGCCGTTCTTAGTTGGTGGAGTGATTTGTCTGGTTAATTCCGCTAACGAACGAGACCGCTGCCTGCTAAATAGTCTCGATAGTGATTTTCACTGTTGGAGGCTTCTTAGAGGGACGTGCATTTTTTTAGATGCAGGAGGATAGCGGCAATAACAGGTCTGTGATGCCC	Stramenopiles	Gyrista	Ochrophyta	Diatomista	Diatomeae	NA	NA	NA	NA	NA	NA	NA	Autotrophs	Photosynthetics
OTU_10044	GGCTTAATTTGACTCAACACGGGAAAACTTACCAGGTCCAGACATAGGAAGGATTGACAGATTGAGAGCTCTTTCTTGATTCTATGGGTGGTGGTGCATGGCCGTTCTTAGTTGGTGGGTTGTCTTGTCAGGTTGATTCCGGTAACGAACGAGACCTCAGCCTTTAAATAGTCACAGTCGCTTTTTGCGGCTGGCTTTGACTTCTTAGAGGGACAATCTGTGTTTCCAGCAGATGGAAGTGCGAGGCAATAACAGGTCTGTGATGCCC	Chloroplastida	Chlorophyta	Chlorophyceae	NA	NA	NA	NA	NA	NA	NA	NA	Desmodesmus	Autotrophs	Photosynthetics
OTU_10045	GGCTTAATTTGACTCAACGCGGGGAAACTTACCAGGTCCAGACATAGTAAGGATTGACAGATTGAGAGCTCTTTCTTGATTCTATGGGTGGTGGTGCATGGCCGTTCTTAGTTGGTGGAGTGATTTGTCTGGTTAATTCCGTTAACGAACGAGACCTCAGCCTGCTAAATAGTTGCGTGAACCTTCTAACCGGGTGAAGTGTTGGGTTCGGTGCGGTAGCTTGCTATCGTATCTCCTTGCAAGGATCCTTGATGAGTTCATGAATATACTTCTTAGAGGGACTATTAGTATCTAGCTAATGGAAGTTTGAGGCAATAACAGGTCTGTGATGCCC	Evosea	Variosea	Fractovitellida	Schizoplasmodiidae	NA	NA	NA	NA	NA	NA	NA	Nematostelium	Heterotrophs	Consumers
OTU_10046	GGCTTAATTTGACTCAACGCGGGAAAACTTACCAGGTCCGGACATAGTGAGGATTGACAGATTTATTGAAGATCTTTCTTGATTCTATGGGTGCATGGCCGTTCTTAGCTGGTGGAGTGATTGTCTGGTTAATTCCGTTAACGAACGAGACCTCGACCTACTAAATAGTTGGCTTAACCCTTTTGGGTTTGGACTAACTTCTTAGAGGGACTTTTGATGAATAGCCAAAGGAAGTTCGAGGCAATAACAGGTCTGTGATGCCC	Rhizaria	Cercozoa	NA	NA	NA	NA	NA	NA	NA	NA	NA	NA	NA	NA
OTU_10049	GGCTTAATTTGACTCAACGCGGGAAAACTTACCAGGTCCGGACATAGTGAGGATTGACAGATTGAAGATCTTTCTTGATTCTATGGGTGGTGGTGCATGGCCGTTCTTAGTTGGTGGAGTGGTTTGTCTGGTTAATTCTGTTAACGAACGAGACCTCGACCTGCTAAATAGTTGACTTAACTTTAGGCAATAACAGGTCTGTGATGCCC	Rhizaria	Cercozoa	Thecofilosea	Cryomonadida	NA	NA	NA	NA	NA	NA	NA	NA	Heterotrophs	NA
OTU_10055	GGCTTAATTTGACTCAACGCGGGAAAACTTACCAGGTCCGGACATAGTGAGGATTGACAGATTGAAGATCTTTCTTGATTCTATGGGTGGTGGTGTTCTTAATTTGTCTGGTTAATTCCGTTAACGAACGAGACCTCGACCTACTAAATAGTCGACTAAACTCTTCGGGGTTTGGATCAACTTCTTAGAGGGACTTTTGGTGAGTAGCCAAAGGAAGTTCGAGGCAATAACAGGTCTGTGATGCCC	Rhizaria	Cercozoa	Thecofilosea	Cryomonadida	Rhogostomidae	NA	NA	NA	NA	NA	NA	Capsellina	Heterotrophs	Consumers
OTU_10058	GGCTTAATTTGACTCAACGCGGGAAAACTTACCAGGTCCGGACATAGTGAGGATTGACAGATTGAAGATCTTTCTTGATTCTATGGGTGGTGGCGCATGGCCGTTCTTAGTTGGTGGAGTGATTTGTCTGGTTAATTCCGTTAACGAACGAGACCTCGACCTAGGGGTTTGGATCAACTTCTTAGAGGGACTTTTGGTGAGTAGCCAAAGGAAGTTCGAGGCAATAACAGGTCTGTGATGCCC	Rhizaria	Cercozoa	Thecofilosea	Cryomonadida	Rhogostomidae	NA	NA	NA	NA	NA	NA	Capsellina	Heterotrophs	Consumers
OTU_10062	GGCTTAATTTGACTCAACGCGGGGAAACTTACCAGGTCCAGACATAGTTAGGACTGACAGATAGCTCTTTCTTGATTCTATGGGTGGTGGTGCATGGCCGTTCTTAGTTGGTGGAGTGATTTGTCTGGTTAATTCCGTTAACGAACGAGACCTTAACCTGCTAAATAGTTACATGTGACATCGGTTACATGGGTAACTTCTTAGAGGGACTTTGTGTGTCTAACGCAAGGAAGTTTGAGGCAATAACAGGTCTGTGATGCCC	Alveolata	Dinoflagellata	Dinophyceae	NA	NA	NA	NA	NA	NA	NA	NA	NA	NA	NA
OTU_10068	GGCTTAATTTGACTCAACACGGGAAAACTCACCAGGTCCGGACATAGTGAGGATTGACAGATTGAAGATCTTTCTTGATTCTATGCCGTTCTTAGTTGGTGATTTGTCTGGTTAATTCAGACCTCGACCTGCTAAATAGTTGATCGAACCTCTCGGGGTTGCGTTAACTTCTTAGAGGGACTTTTAGCTAAAGTAAGTTCGAGGCAATAACAGGTCTGTGATGCCC	Rhizaria	Cercozoa	NA	NA	NA	NA	NA	NA	NA	NA	NA	NA	NA	NA
OTU_10071	GGCTTAATTTGACTCAACGCGGGAAAACTTACCAGGTCCAGACGTAGTGAGGATTGACAGATTAAGAGCTCTTTCTTGATTCTATGAATGGTAATGCATAACCGTTCTTAGTTGGTGGAGTGATTTGTCTGGTTAATTCCGTTAACGAACGAGACCCCTGCCTGCTAAATAGTTGAACTAGTGAATCTTCACTGGCTGCAGCTTCTTAGAGGGACGTGCGTTCTATTAGACGCAGGAAGATAGGGGCAATAACAGGTCTGTGATGCCC	Stramenopiles	Gyrista	Ochrophyta	Diatomista	Diatomeae	Bacillariophytina	Bacillariophyceae	NA	NA	NA	NA	NA	Autotrophs	Photosynthetics
OTU_10072	GGCTTAATTTGACTCAACGCGGGGAAACTTACCAGGTCCAGACATAGTGAGGATTGACAGATTAAGAGACTTTTCTTGATTCTATGGGTGGTGGTGCATGGCCGTCCTTAGTTGGTGGAGTGATTTGTCTGGTTAATTCCGTTAACGAACGAGACCCCCGCCTGCTAAATAGTCGGGTCAATGCTTTGCATTGGCTACGGCTTCTTAGAGGGACTTTCGGTGACTAACCGAAGGAAGTTGGGGGCAATAACAGGTCTGTGATGCCC	Stramenopiles	Gyrista	Ochrophyta	NA	NA	NA	NA	NA	NA	NA	NA	NA	Autotrophs	Photosynthetics
OTU_10082	GGCTTAATTTGACTCAACGCGGGGAAACTTACCAGGTCCAGACATAGTAAGGATTGACAGGTTGACAGCTCTTTCTTTGATTCTATGGGTGGTGGTGCATGGCCGTTCTTAGTTGGTGGAGTGATTTGTCTGGTTAATTCCGATAACGAACGAGACCTCCGTCTGCTAAATAGGGCCGCTCGGCTTCGGCCGGGTCGCGCCCTTCTTAGAGAGACAATGGATGTTTAGTCCATGGAAGTTGGAGGCAATAACAGGTCTGTGATGCCC	Stramenopiles	Bigyra	Opalozoa	Bicosoecida	NA	NA	NA	NA	NA	NA	NA	Bicosoecida	Heterotrophs	Consumers
OTU_10085	GGCTTAATTTGACTCAACGCGGGGAACCTCACCAGGCCAGAACTTAGGTGTGAATGACATATGAATAGATATTTCATGATTCTATGGGTGGTGGTGCATGGCCGTTCTTAGTCGGTGAGGTGACTTGTCTGGTTAATTCCGATAACGGACGAGACCTCTACTGCTTGTTGAGTACATAGCATCATGCTATGTAGTGATCTCGCAGGACTTCGGGTTGTAATCCCGAGGAAGTTCGAGACTATAACAGGTCTGTGATGCCC	Alveolata	Apicomplexa	Conoidasida	Gregarinasina	NA	NA	NA	NA	NA	NA	NA	NA	Heterotrophs	Parasites
OTU_10088	GGCTTAATTTGACTCAACGCGGGAAAACTTACCAGGTCCAGACAGAGGAAGGATTGACAGATTGAAAGCTCTTTCTTGATTCTATGGGTGGTGGTGCATGGCCGTTCTTAGTTGGTGGAGAGATTTGTCTGGTTAATTCCGTTGACGAACGAGACCGTAACCTGCTAAATAGTTATGACGATACTCTATATCGGCGGACAACTTCTTAGAGGGACTACTGGGGTTACACCCGGTGGAAGTTTGAGGCAATAACAGGTCTGTGATGCCC	NA	NA	NA	NA	NA	NA	NA	NA	NA	NA	NA	Telonemia	Heterotrophs	Consumers
OTU_10090	GGCTTAATTTGACTCAACGCGAGAAAACTTACCAGGTCCAGAGATGTAGAGGATTGACAGATTGAAGCCCTTTCTTGATCACTTCAGTGGTGGTGCATGGCCGTTCTTAGTTGGTGGAGTGATTTGTCTGGTTAATTCCGTTAACGAACGAGACCTCAGCCTGCTTTTGTAGTTTCGTACACCTTGGTGTGACGCGACTTCTTAGAGGGACAATGGATATTGTAGTCCATGAAAGTTTGAGGCAATAACAGGTCTGTGATGCCC	Rhizaria	Endomyxa	Phytomyxea	Plasmodiophorida	NA	NA	NA	NA	NA	NA	NA	NA	Heterotrophs	Parasites
OTU_10094	GGCTTAATTTGACTCAACACGGGGAAACTTACCAGGTCCGGACACAGTAAGGATTGACAGATTGACGCTCTTTCGTGATTCTGTGGGTAGTGGTGCATGGCCGTTCTTAGTTGGTGGAGTGATTTGTCTGGTTAATTCCGATAACGAGCGAGACCTCAGCCTACTAATTAGATAGTCGAATCTTCGGATTCGTTGCTAGCTTCTTAGAGGGACTATCGGTGTTCAGCCGATGGAGGTTTGAGGCAATAACAGGTCTGTGATGCCC	Rhizaria	Endomyxa	Vampyrellida	NA	NA	NA	NA	NA	NA	NA	NA	Penardia	Heterotrophs	Consumers
OTU_10098	GGCTTAATTTGACTCAACGCGGGGAAACTCACCAGGTCCAGACATGGTAAGGATTGACAGATTGAGAGCTCTTTCTTGATTCTATGGGCGGTGGTGCATGGCCGTTCTTAGTTGGTGGAGTGATTTGTCTGGTTAATTCCGATAACGAACGAGACCTTAATCTGCTAAATAGTTGGATTCACTTTCGTGGATTATTTATCAACTTCTTAGAGAGACTATGTACGTTTAGTACGTGGAAGTTTGAGGCAATAACAGGTCTGTGATGCCC	Nucletmycea	Fungi	Chytridiomycota	Chytridiomycetes	Chytridiales	NA	NA	NA	NA	NA	NA	Chytriomyces	Heterotrophs	Parasites
OTU_10099	GGCTTAATTTGACTCAACACGGGAAAACTTACCAGGTCCAGACACAGTTAGGATTGACAGATTGAGAGCTCTTTCTTGATTCCGTGGGTGGTGGTGCATGGCCGTTCTTAGTTGGTGGAGTGATTTGTCTGGTTAATTCCGATAACGAACGAGACCTCAGCCTGCTAATTAGTTATATAAATGGATAACGATTATGAGGGTTTATAGTTCAGGTTTTTGGTCCTCACGGGACTGGCATGGAAGATAAAAACTTGTTTTTCATTTATAGGAACTTCTTAGAGGGACACTTGGTGTCTAACCAAGGGAAGTTTGAGGCAATAACAGGTCTGTGATGCCC	Discosea	Flabellinia	Dactylopodida	NA	NA	NA	NA	NA	NA	NA	NA	NA	Heterotrophs	Consumers
OTU_1010	GGCTTAATTTGACTCAACACGGGAAAACTCACCAGGTCAGGACATAGTAAGGATTGACAGATTGAGAGCTCTTTCTTGATTCTGTGGGTGGTGGTGCATGGCCGTTCTTAGTTGGTGGAGTGATTTGTCTGGTTAATTCCGATAACGAACGAGACCTCAGCCTGCTAATTAGTTATATAAATTAATACGTTATGAGGGTTTGCTGTAGAAGCTTTTTCGCAAGAAAGGGATTTGTAGTGAAAACTTGTTTTAATTTATAGGAACTTCTTAGAGGGACACTTGGTGTCTAACCAAGGGAAGTTTGAGGCAATAACAGGTCTGTGATGCCC	Discosea	Flabellinia	Dactylopodida	NA	NA	NA	NA	NA	NA	NA	NA	NA	Heterotrophs	Consumers
OTU_10101	GGCTTAATTTGACTCAACACGGGAAAACTTACCAGGTCCAGACATAGTGAGGATTGACAGATTGAGAGCTCTTTCTTGATTCTATGGGTGGTGGTGCATGGCCGTTCTTAGTTGGTGGGTTGCCTTGTCAGGTTGATTCCGGTAACGAACGAGACCTCAGCCTGCTAAATAGTCACGGTTGGTTTGTCCAGCTGGCGGACTTCTTAGAGGGACTCTCTGCGACTAGCAGATGGAAGTGTGAGGCGATAACAGGTCTGTGATGCCC	Chloroplastida	Chlorophyta	Trebouxiophyceae	NA	NA	NA	NA	NA	NA	NA	NA	NA	Autotrophs	Photosynthetics
OTU_10109	GGCTTAATTTGACTCAACGCGGGAAAACTTACCAGGTCCAGACATAGTGAGGATTGACAGATTGAGAGCTCTTTCTTGATTCTATGGGTGGTGGTGCATGGCCGTTCTTAGTTGGTGGAGTGATTTGTCTGGTTAATTCCGTTAACGAACGAGACCCCCGCCTGCTAAATAGTCCGGTGAATGAGTTTTCATTGACCTGGTCTTCCTAGAAGACTAACCGAAGGACGTTGGGGGCAATAACAGGTCTGTGATGCCC	Stramenopiles	Gyrista	Ochrophyta	Diatomista	Diatomeae	Melosirophytina	NA	NA	NA	NA	NA	Aulacoseira	Autotrophs	Photosynthetics
OTU_10113	GGCTTAATTTGACTCAACGCGGGAAAACTTACCAGGTCCGGACATAGTGAGGATTGACAGATTGATAGCTCTTTCCTTGATTCTATGGGTGGTGGTGCATGGCCATTCTTAGTTGGTGGAGTGATTTGTCTGGTTAATTCCGATAACGAACGAGACCTCCGTCTGCTAAATAGGCGTGCTCGGCTCCGGCCGGGTGACGCCTTCTTAGAGAGACAATGGATGTTTAGTCCATGGAAGTTGGAGGCAATAACAGGTCTGTGATGCCC	Stramenopiles	NA	NA	NA	NA	NA	NA	NA	NA	NA	NA	NA	NA	NA
OTU_10115	GGCTTAATTTGACTCAACACGGGAAAACTTACCAGGTCCGGACATAGTGAGGATTGACAGATTGAAGATCTTTCTTGATTCTATGGGTGGTGGTGCATGGTGGAGTGATTTGTCTGGTTAATTCCGTTAACGAACGAGACCTCGACCTACTAAATAGTTGACTAAACTCTTCGGGGTTTGGATTGACTTCTTAGAGGGACTTTTGGTGAGTAGCCAAAGGAAGTTCGAGGCGATAACAGGTCTGTGATGCCC	Rhizaria	Cercozoa	Thecofilosea	Cryomonadida	Rhogostomidae	NA	NA	NA	NA	NA	NA	Capsellina	Heterotrophs	Consumers
OTU_10123	GGCTTAATTTGACTCAACGCGGGAAAACTTACCAGGTCCAGACATGGGAAGGATGGACAGATTGATAGCTCTTTCTTGATTCCATGAGTGGTGGTGCATGGCCGTTCTTAGTTGGTGGAGTGATTTGTCTGGTTGATTCCGATAACGAACGAGACCACGAGAGGGTGGTTGAGGATGTAGATGAGGGATGAAAATGGGGGAAGGGTCTTGTGTAGTTGGTTTCGGCTAACTCGCTTGATTTGGAACCTTTGTCCCTTTCTACACTTACCTACCCCGACCGAAGTGTTTCAACACTTAGGAAGGTCGTGGCAATAACAGGTCTGTGATGCCC	Rhodophyceae	Cyanidiales	NA	NA	NA	NA	NA	NA	NA	NA	NA	NA	Autotrophs	Photosynthetics
OTU_10130	GGCTTAATTTGACTCAACACGGGGAAACTCACCAGGTCCAGACATAGTAAGGATTGACAGATTGAGAGCTCTTTCTTGATTTCTATGGTTGGTGGTGCATGGCCGTTCTTAGTTGGTGGAGTGATTTGTCTGGTTAATTCCGTTAACGAACGAGACCTTAACCTGCTAAATAGTTGCTAGAAGCACTTGTTTCTATGGCAACTTCTTAGAGGGACTATTGATGTTTAATCAATGTAAGTTTGAGGCAATAACAGGTCTGTGATGCCC	Nucletmycea	Fungi	NA	NA	NA	NA	NA	NA	NA	NA	NA	NA	Heterotrophs	Saprotrophs
OTU_10133	GGCTTAATTTGACTCAACACGGGGGGAAACTCACCAAGTTAGGATGTGAATATGATTGACAGATTAAGGTTCTTTCTTGATTTTACAGAAGGTGGTGCATGGTCGTTCTTAGTTCGTGGAGTGATTCGTCTTGTTAATTCAGTTAACGAGCGAGACCTTAACTTGCTAATTAAGGTACAGGGACTTCCTCCGGTTGTCCGTCGTTTCGTTGGGAAAGTGTATACTTTCTCAGGAAATCTGTACTGTCGCTGGTTTACCAGTGATGCTTCTTAGAGGTACAGCACTCTTCCAGAGTGAGGAAGTTTAAGGCAATAACAGGTCTGTGATGCCC	Discoba	Heterolobosea	Tetramitia	Eutetramitia	Vahlkampfiidae	NA	NA	NA	NA	NA	NA	NA	Heterotrophs	Consumers
OTU_10134	GGCTTAATTTGACTCAACACGGGAAAACTTACCAGAGATTGAAGATCTTTCTTGATTCTATGGGTGGTGGTGCATGGCCGTTCTTAGTTGGTGGAGTGATTTGTATTCCGTTAACGAACGAGACCTCGACCTACTAAATAGTTGACTAAACTCTTCGGGGTTTGGATTGACTTCTTAGAGGGACTTTTGGTGAGTAGCCAAAGGAAGTTCGAGGCAATAACAGGTCTGTGATGCCC	Rhizaria	Cercozoa	Thecofilosea	Cryomonadida	Rhogostomidae	NA	NA	NA	NA	NA	NA	Capsellina	Heterotrophs	Consumers
OTU_10153	GGCTTAATTTGACTCAACACGGGAAAACTTACCAGGTCCAGACATAGTAAGGATTGACAGATTGAAGATCTTTCTTGATTCTATGGGTGGTGGTGCATGGCCGTTCTTAGTTGGTGGAGTGATTTGTCTGGTTAATTCCGTTAACGAACGAGACCTCGACCTGCTAAATAGTCACGCGAGGTCTTCGGATCTTGTAGTGGACTTCTTAGAGGGACTGTCGGTTCCTAGCCGATGGAAGTTCGAGGCAATAACAGGTCTGTGATGCCC	Rhizaria	Cercozoa	NA	NA	NA	NA	NA	NA	NA	NA	NA	NA	NA	NA
OTU_10157	GGCTTAATTTGACTCAACACGGGGGGAAACTCACCAGGTCCAGACATAGTAAGGATTGACAGATTGAGAGCTCTTTCTTGATTCTATGGGTGGTGGTGCATGGCCGTTCTTAGTTGGTGGAGTGATTTGTCTGGTTAATTCCGATAACGAACGAGACCTTAACCTGCTAAATAGTCACGTTAACTTTCATAGTTGGCGATTGACTTCTTAGAGGGACTATTGATGTTTAATCAATGGAAGTTTGAGGCAATAACAGGTCTGTGATGCCC	Nucletmycea	Fungi	Chytridiomycota	Chytridiomycetes	NA	NA	NA	NA	NA	NA	NA	NA	Heterotrophs	Parasites
OTU_10159	GGCTTAATTTGACTCAACACGGGACAACTTACCAGGGCCGAACTTGTTTGAGATTGGCGATTTGAGAGAATCCCCAAGATTATAAGGTAGGTGGTGCATGGCCGTTTTCAACACGTGGGGTGACCTGTCTGGTTAATTCCGTTAACGCGTGAGGCCCTGAAGATAACGATGTTATCTGACGGATGGCGGCAAGCCATAGGAAGTGGGGCCATAACAGGTCTGTGATGCCC	Nucletmycea	Fungi	Opisthosporidia	Microsporidia	NA	NA	NA	NA	NA	NA	NA	Bacillidium	Heterotrophs	Parasites
OTU_10163	GGCTTAATTTGACTCAACGCGGGGAAACTTACCAGGTCCAGACATAATTAGGATTGACAGATTGATAGCTCTTTCTTGATTCTATGGGTGGTGGTGCATGGCCGTTCTTAGTTGGTGGAGTGATTTGTCTGGTTAATTCCGTTAACGAACGAGACCTTAACCTGCTAAATAGTCGTGTGAATGCATAGCATTCACGTCTGCTTCTTAGAGGGACTTTCGGTGACTAACCGAAGGAAGTTGGGGGCAATAACAGGTCTGTGATGCCC	Stramenopiles	Gyrista	Ochrophyta	Chrysista	Chrysophyceae	NA	NA	NA	NA	NA	NA	Hydrurus	Mixotrophs	Mixotrophs
OTU_10168	GGCTTAATTTGACTCAACGCGGGAAAACTTACCAGGTCCGGACATAGTGAGGATTGACAGATTGAAGACCTTTCTTGATTCTATGGGTGGTGGTGCATGGCCGTTCTTAGTTGGTGGAGTGATCTGTCTGGTTAATTCCGTTAACGGACGAGACCTCGACCTACTAAATAGTTCGGCGAAGGCGTCAGCCTTCGTTCGTGACTTCTTAGAGGGACTATCGGTGCTTTAGCCGAAGGAAGTTCGAGGCAATAACAGGTCTGTGATGCCC	Rhizaria	Cercozoa	NA	NA	NA	NA	NA	NA	NA	NA	NA	NA	NA	NA
OTU_10172	GGCTTAATTTGACTCAACGCGGGAAAACTCACCAGTTCCATCCATTTTCCTTCTTGACAGATTGATAGATCTTTCTTGATTCTATGAGTGGTGGTGCATGGCCGTTCTTAGTTGGTGGAGTGATTTGTCTGGTTGATTCCGATAACGAACGAGATCACGAGAGATTTGTTGAGGGGGGATGAGGGGGTGAGAAAAGGTGAAAGAGGGGAAGATTGGACTTCGGTTTAATCGGCCTCTTAGGATCCTTTGCTCCTTTGTCCACTCACCAACTCCGACCGGAGTGTTTCAACACTCAGGAAGGTCGTGGCAATAACAGGTCTGTGATGCCC	Rhodophyceae	Cyanidiales	NA	NA	NA	NA	NA	NA	NA	NA	NA	NA	Autotrophs	Photosynthetics
OTU_10175	GGCTTAATTTGACTCAACACGGGGAAACTCACCAGGTCCAGACATGGGAAGGATTGACAGATTGAGAGCTCTTTCTTGATTCTATGGGTGGTGGTGCATGGCCGTTCTTAGTTGGTGGAGTGATTTGTCTGGTTAATTCCGATAACGAACGAGACCTTAACCTGCTAAATAGTCACGTCAACCTTGGTTGGCGCAAATTCAAATGACTTCTTAGATGGACTACGAATGTTACAATTCGTGGAAGTTTGAGGCAATAACAGGTCTGTGATGCCC	Nucletmycea	Fungi	Chytridiomycota	Chytridiomycetes	Chytridiales	NA	NA	NA	NA	NA	NA	NA	Heterotrophs	Parasites
OTU_10176	GGCTTAATTTGACTCAACGCGGGAAAACTTGAGGATTGACAGATTGAAGATCTTTCTTGATTCTATGGGTGGTGGTGCATGGCCGTTCTTAGTTGGTGGAGTGATTTGTCTGGTTAATTCCGTTAACGAACGAGACCTCGACCTACTAAATAGGTGACTAAACTCTTCGGGGTTTGGATTGACTTCTTAGAGGGACTTTTGGTGAGTAGCCAAAGGAAGTTCGAGGCAATAACAGGTCTGTGATGCCC	Rhizaria	Cercozoa	Thecofilosea	Cryomonadida	Rhogostomidae	NA	NA	NA	NA	NA	NA	Capsellina	Heterotrophs	Consumers
OTU_10179	GGCTTAATTTGACTCAACGCGGGGAAACTCACCAGGTCCAGACACAATAAGGATCGACAGATTGATAGCTCTTTCATGATTTTATGGGTGGTGGTGCATGGCCGTTCTTAGTTGGTGGAGTGATTTGTCTGGTTAATTCCGATAACGAACGAGACCTTAACCTGCTAAATAGCCAGGTCGGCTTTTGCTGATCGCCGGCTTCTTAGAGGGACTGTCAGTGTCTAACTGACGGAAGTTTGAGGCAATAACAGGTCTGTGATGCCC	Nucletmycea	Fungi	Dikarya	Basidiomycota	Agaricomycotina	Agaricomycetes	NA	NA	NA	NA	NA	NA	Heterotrophs	Saprotrophs
OTU_10181	GGCTTAATTTGACTCAACGCGGGGAAACTTACCAGGTCCAGACAGACAGATTGAGAGCTCTCTCTTGATTCTATGGGTGGTGGTGCATGGCCGTTCTTAGTTGGTGGAGTGATTTGTCTGGTTAATTCCGTTAACGAACGAGACCCCCGCCTGCTAACTAGTCCCGGGAATGCTTAGCATTCCAGGGGTCTTCTTAGAGGGACTTTTGGTGACTAACCAAAGGAAGTTGGGGGCAATAACAGGTCTGTGATGCCC	Stramenopiles	Gyrista	Ochrophyta	NA	NA	NA	NA	NA	NA	NA	NA	NA	Autotrophs	Photosynthetics
OTU_10184	GGCTTAATTTGACTCAACGCGGGAAAACTTACCAGGTCCAGACATAGTGAGGATTGACAGGTTGAAGACCTTTCTTGATTCTATGGGTGGTGGTGCATGGCCGTTCTTAGTTGGTGGAGTGATTTGTCTGGTTAATTCCGTTAACGAACGAGACCTCGACCTCGTTAAATAGTCTAGCTTATCGTCCGCGATAGGTCTTTTTGGACTTCTTAGAGGGACTATCGGTGTTTAGCCGGTGGAAGTTCGAGGCAATAACAGGTCTGTGATGCCC	Rhizaria	Cercozoa	NA	NA	NA	NA	NA	NA	NA	NA	NA	NA	NA	NA
OTU_10188	GGCTTAATTTGACTCAACACGGGAAAACTTACCAGGTCCGGACATAGTAAGGATTGACAGATTGAAGATCTTTCTTGATTCTATGGGTGGTGGTGCATGGCCGTTCCTAGTTGGTGGAGCGATTTGTCTGGTTAATTCCGTTAACGAACGAGACCTCAACTTATTAATTATGTTCCTCTAGTCTTTGGATTGCAGGTAACTTCTTAGAGGTACTGTTGGTGCTCCAAGCCGACGGAAGTTTGAGGCAATAACAGGTCTGTGATGCCC	Rhizaria	Endomyxa	Vampyrellida	NA	NA	NA	NA	NA	NA	NA	NA	NA	Heterotrophs	Consumers
OTU_1019	GGCTTAATTTGACTCAACGCGGGGAAACTTACCAGGTCCAGACATAGTAAGGATTGACAGATTGAGAGCTCTTTCTTGATTCTATGGGTGGTGGTGCATGGCCGTTCTTAGTTGGTGGAGTGATTTGTCTGGTTAATTCCGTTAACGAACGAGACCTCCGCGTACTAAATAGTTCTGGTTACAATTTTTGTAGTCATGAACTTCTTAGAGGGACTTTCAGCGACTAGCTGAAGGAAGTTGGAGGCAATAACAGGTCTGTGATGCCC	Stramenopiles	Gyrista	Peronosporomycetes	Saprolegnialean	NA	NA	NA	NA	NA	NA	NA	NA	Heterotrophs	Saprotrophs
OTU_10191	GGCTTAATTTGACTCAACACGGGGAAACTCACCAGGTCCAGACATAGTAAGGATTGACAGATTGAGAGCTCTTTCTTGATTCTATGGGTGGTGGTGCATGGCCGTTCTTAGTTGGTGGAGTGATTTGTCTGGTTGATTCCGTTAACGAACGAGACCTCAGCCTGCTAAATAGTTGTGCTTACAATTTTTGTAGGTAATGACTTCTTAGAGGGACTTTTGGCGATTAGCCAAAGGAAGTTGGAGGCAATAACAGGTCTGTGATGCCC	Stramenopiles	Gyrista	Peronosporomycetes	NA	NA	NA	NA	NA	NA	NA	NA	NA	Heterotrophs	Saprotrophs
OTU_10199	GGCTTAATTTGACTCAACGCGGGGAAACTCACCAGGTCCAGACATAGTAAGGATTGACAGATTGAGAGCTCTTTCTTGATTCTATGGGTGGTGGTGCATGGCCGTTCTTAGTTGGTGGAGTGGTTTGTCTGGTTAATTCCGATAACGAACGAGACCTCCGCCTGCTAAATAGCGCCGTTCAGCATTGCTGGGCGCGCGCTTCTTAGAGGGACAATGGATGTTTAGTCCATGGAAGTTGGAGGCAATAACAGGTCTGTGATGCCC	Stramenopiles	Bigyra	Opalozoa	Bicosoecida	NA	NA	NA	NA	NA	NA	NA	Paramonas	Heterotrophs	Consumers
OTU_102	GGCTTAATTTGACTCAACGCGGGGAAACTTACCAGGTCCAGACATAATAAGGATTGACAGATTGATAACTCTTTCTTGATTCTATGGGTGGTGGTGCATGGCCGTTCTTAGTTGGTGGAGTGATTTGTCTGGTTAACTCCGTTAACGACCGAGACCTTAACCTGCTAAATAGTTACACGTAACTTCGGATACGTGGGCAACTTCTTAGAGGGACTTTGCGTGTCTAATGCAAGGAAGTTTGAGGCAATAAGGCAACGAAGTTTGAGGCAATAACAGGTCTGTGATGCCC	Alveolata	Dinoflagellata	Dinophyceae	NA	NA	NA	NA	NA	NA	NA	NA	NA	NA	NA
OTU_10201	GGCTTAATTTGACTCAACACGGGAAAACTTACCAGGTCCAGACATGGGAAGGATGGACAGATTGATAGATCTTTCTTGATTCTATGAGTGGTGGTGCATGGCCGTTCTTAGTTGGTGGAGTGATTTGTCTGGTTGATTCCGATAACGAACGAGATCACGAGAGATTTGTTGAGGGGGGGTGAAAGAGGGTGAAAGGGGAGTAGAATGACTTTCGGGTTATTCAGCTTTCTGGGATCCTTTGCTCCTTTGTCCACTCACCAACTCCGACCGGAGTGTTTCAATACTCAGGAAGGTCGTGGCAATAACAGGTCTGTGATGCCC	Rhodophyceae	Cyanidiales	NA	NA	NA	NA	NA	NA	NA	NA	NA	NA	Autotrophs	Photosynthetics
OTU_10205	GGCTTAATTTGACTCAACACGGGAAAACTTACCAGGTCCAGACATAGTAAGGATTGACAGATTGAAGATCTTTCTTGATTCTATGGGTGGTGGTGCATGGCCGTTCTTAGTTGGTGGAGTGATTTGTCTGGTTAATTCCGTTAACGAACGAGACCTCGACCTGCTAAATAGTTTTGGGAATGAATTTTCTTTCCCATTAAACTTCTTAGAGGGACTATCGGTGTGTAGCCGAAGGAAGTTCGAGGCAATAACAGGTCTGTGATGCCC	Rhizaria	Cercozoa	NA	NA	NA	NA	NA	NA	NA	NA	NA	NA	NA	NA
OTU_10209	GGCTTAATTTGACTCAACACGGGAAAACTTGCCAGGTCCAGACATAGTGAGGATTGACAGATTGAAGATCTTTCTTGATTCTATGGGTGGTGGTGCATGGCCGTTCTTAGTTGGTGGAGTGATTTGTCTGGTTAATTCCGTTAACGAACGAGACCTCGACCTACTAAATAGTTCGCATTAAGCTTCTGTTTAATGACGTTTAACTTCTTAGAGGGACTATCAGTGTGTAGCCGATGGAAGTTCGAGGCAATAACAGGTCTGTGATGCCC	Rhizaria	Cercozoa	NA	NA	NA	NA	NA	NA	NA	NA	NA	NA	NA	NA
OTU_10212	GGCTTAATTTGACTCAACACGGGAAAACTTACCAGGTCCAGACATAGTGAGGATTGACAGATTGAGAGCTCTTTCTTGATTCTATGGGTGGTGGTGCATGGCCGTTCTTAGTTGGTGGGTTGCCTTGTCAGGTTGATTCCGGTAACGAACGAGACCTCAGCCTGCTAAATAGTCACGCCCGCTTTTTGCGAGTGGCAGACTTCTTAGAGGGACTATTGTCACAAAGACAATGGAAGTATGAGGCAATAACAGGTCTGTGATGCCC	Chloroplastida	Chlorophyta	Chlorophyceae	NA	NA	NA	NA	NA	NA	NA	NA	NA	Autotrophs	Photosynthetics
OTU_10214	GGCTTAATTTGACTCAACGCGGGAAAACTTACCAGGTCCAGACATAGTGAGGATTGACAGATTGAGAGCTCTTTCTTGATTCTATGGGTGGTGGTGCATGGCCGTTCTTAGTTGGTGGGTTGCCTTGTCAGGTTGATTCCGGTAACGAACGAGACCTCAGCCTGCTAAATAGTTTTGGTTGCGGTTTCACCCCAGCCTTGTAAGACTTCTTAGAGGGACTCTCGGCGACTAGCCGAGGGAAGCTTGAGGCAATAACAGGTCTGTGATGCCC	Chloroplastida	Chlorophyta	Trebouxiophyceae	NA	NA	NA	NA	NA	NA	NA	NA	Auxenochlorella	Autotrophs	Photosynthetics
OTU_10218	GGCTTAATTTGACTCAACACGGGGAAACTTACCAGGTCCGGACATAGTGAGGATTGACAGATTGAAGCTCTTTCTTGATTCTATGGGTGGTGGTGCATGGCCGTTCTTAGTTGGTGGAGTGATTTGTCTGGTTAATTCCGTTAACGAACGAGACCTCGACCTACTAAATAGTCTGGTCTATATCCGTATAGGCACGGTACTTCTTAGAGGGACTTTCGGTGACTAACCGAAGGAAGTTGGGGGCAATAACAGGTCTGTGATGCCC	Stramenopiles	Gyrista	Ochrophyta	NA	NA	NA	NA	NA	NA	NA	NA	NA	Autotrophs	Photosynthetics
OTU_10220	GGCTTAATTTGACTCAACGCGGGACATCTTACCAGGTTCGGACATAATTATGATTGACAAATTAATTGTTTTTTCTTGATTTTATGGGTAGTGGTGCATGGCCGTTCTTAGTCGGTGAGGTGACTTGTCTGGTTAATTCCGTTAACGGACGAGACCTTGACTATTATTCTACGTTAGTTCTTATAAATTAGCTGTACAATAAAGGACAGTGTGGGGTTACCACAAGGAAGTTCAAGGCTATAACAGGTCTGTGATGCCC	Alveolata	NA	NA	NA	NA	NA	NA	NA	NA	NA	NA	NA	NA	NA
OTU_10222	GGCTTAATTTGACTCAACGCGGGGAAACTTACCAGGTTCAGACATAGGTAGGATTGACAGATTGAGAGCTCCTCCTTGATTCTATGGGTGGTGGTGCATGGCCGTTCTTAGTTGGTGGAGTGATTTGTCTGGTTAATTCCGTTAACGAACGAGACCTTAACCTGCTAACTGGTCGCCTTCACATCATAGGGGTTGACTTCTTAGAGGGACTTTGTGTGCAAGCGCAAGGAAGTTTGAGGCAATAACAGGTCTGTGATGCCC	Alveolata	Ciliophora	Intramacronucleata	CONTHREEP	Colpodea	Platyophryida	NA	NA	NA	NA	NA	NA	Heterotrophs	Consumers
OTU_10224	GGCTTAATTTGACTCAACACGGGAAAACTTACCAGGCCCAGACATTGTGATGATTGACCGTTTGATAGCACTTCCTTGATTCTATGGGTGGTGGTGCATGGCCGTTCTTAGTTGGTGGAGTGATTTGTCTGGTTAATTCCGTTAACGAACGAGACTTTACCCTGCTAAATAAATAGACACTATAGTTCGACCTATAGCTGGACTTCTTAGAGGGACTTTGCGCGTTTAGCGCAAGGAAGTTTAAAGCAATAACAGGTCTGTGATGCCC	Alveolata	Apicomplexa	Conoidasida	Gregarinasina	NA	NA	NA	NA	NA	NA	NA	NA	Heterotrophs	Parasites
OTU_10227	GGCTTAATTTGACTCAACGCGGGAAAACTTACCAGGTCCGGACATAGTGAGGATTGACAGATTGAAGATCTTTCTTGATCTATGGGTGGTGGTGCATGGCCGTTCTTAGTTGGTGGAGTGATTTGTCTGGTTAATTCCGTTAACGAACGAGACCTCGGTTTGGGCTAACTTCTTAGAGGGACTTTTGGTGAGTAGCCAAAGGAAGTTCGAGGCAATAACAGGTCTGTGATGCCC	Rhizaria	Cercozoa	Thecofilosea	Cryomonadida	Rhogostomidae	NA	NA	NA	NA	NA	NA	Capsellina	Heterotrophs	Consumers
OTU_10230	GGCTTAATTTGACTCAACGCGGGGAAACTTACCAGGTCCGGACATAGTGAGGATTGACAGATTGAAGATCTTTCTTGATTCTATGGGTGGTGGTGCATGGCCGTTCTTAGTTGGTGGTGTGAATCGTCTGGTTGATTCCGTTAACGAACGAGACCTCGACCTGCTAAATAGTCCAGCTTATTCTCGGATAAGTATGTGACTTCTTAGAGGGACTGTCGGATTGTAGCCAAAGGAAGTTCGAGGCGATAACAGGTCTGTGATGCCC	Rhizaria	Cercozoa	NA	NA	NA	NA	NA	NA	NA	NA	NA	NA	NA	NA
OTU_10234	GGCTTAATTTGACTCAACGCGGGAAAACTCACCAGGTCCAGACATGGGAAGGATTGACAGATTGAAAGCTCTTTCTTGATTCTATGGGTGGTGGTGCATGGCCGTTCTTAGTTGGTGGAGTGATTTGTCTGGTTAATTCCGTTAACGAACGAGACTTTGACCTGCTGTAACTACGGTTGCGGCTAGGCTTCTTAGAGGGACATTGCGTGTCTAACGCAAGGAAGTTCAAAGCAATAACAGGTCTGTGATGCCC	Alveolata	Apicomplexa	Conoidasida	Gregarinasina	NA	NA	NA	NA	NA	NA	NA	NA	Heterotrophs	Parasites
OTU_10235	GGCTTAATTTGACTCAACGCGGGGAAACTTACCAGGTCCAGACATAGTTAGGATTGACAGATTGATAGCTCTTTCTTGATTCTATGGGTGGTGGTGCATGGCCGTTCTTAGTTGGTGGAGTGATTTGTCTGGTTAATTCCGTTAACGAACGAGACCTTAACCTGCTAAATAGTTACATGTGACCTCTCGTGTTACATGGGCAACTTCTTAGAGGGACTTTGTGTGTTTATTAATGCAAGGAAGTTTGAGGCAATAACAGGTCTGTGATGCCC	Alveolata	Dinoflagellata	Dinophyceae	NA	NA	NA	NA	NA	NA	NA	NA	NA	NA	NA
OTU_10241	GGCTTAATTTGACTCAACGCGGGGAAACTTACCAGGTCCAGAGACGTAGAGGATTGACAGATTGAAGCTCTTTCTTGATCACTTCGGTGGCGGTGCATGGCCGTTCTTAGTTGGTGGAGTGATTTGTCTGGTTAATTCCGTTAACGAACGAGACCTCAGCCTGCTTTTGTAGTCGGCGGTAGCCTTTTGTGGGATAGCGAGCGACTTCTTAGAGGGACTATCGATGTGCAGTCGATGGGAGTTTGAGGCAATAACAGGTCTGTGATGCCC	Rhizaria	Endomyxa	Phytomyxea	Plasmodiophorida	NA	NA	NA	NA	NA	NA	NA	Sorosphaera	Heterotrophs	Parasites
OTU_10242	GGCTTAATTTGACTCAACACGGGGAAACTTACCAGGTCCAGACACAGTGAGGATTGACAGATTGAAGATCTTTCTTGATTCTGTGGTTGGTGGTGCATGGCCGTTCTTAGTTGATGGAGTGATTTGTCTGGTTTATTCCGTTAACGAACGAGACCTCGATCTGCTACATAGTTTTGTCTATTTCTTAGGAAATAGGATGCTGTAACTTCTAGAGGGACTATCGGTGTGTAGCCGAAGGAAGTTCGAGGCAATAACAGGTCTGTGATGCCC	Rhizaria	Cercozoa	NA	NA	NA	NA	NA	NA	NA	NA	NA	NA	NA	NA
OTU_10243	GGCTTAATTTGACTCAACACGGGGAAACTCACCAGGTCCAGACATAGTAAGGATTGACAGATTGAGAGCTCTTTCTTGATTCTATGGGTGGTGGTGCATGGCCGTTCTTAGTTGGTGGAGTGATTTGTCTGCTTAATTGCGATAACGAACGAGACCTTAACCTGCTAAATAGTTAGGCTAACCTTCATGGTTGGTCGTCAACTTCTTAGAGGGACTATCAAAGCTAATTTGATGGAAGTTTGAGGCAATAACAGGTCTGTGATGCCC	Nucletmycea	Fungi	NA	NA	NA	NA	NA	NA	NA	NA	NA	NA	Heterotrophs	Saprotrophs
OTU_10244	GGCTTAATTTGACTCAACGCGGGGAAACTTACCAGGTCCGGACATAGGAACGATTGACAGATTGACAGCTCTTTCTTGATTCTATGGGTGGTGGTGCATGGCCGTTCTTAGTTGGTGGAGTGATTTGTCTGGTTAATTCCGTTAACGAACGAGACCTCAGCCTGCTAAATAGTCATGCGAACTCTTCCGCCCCAAAGAGGACACGGTCCGGGGCGGAGGTCCCGGGGAAGGGGAGGGGGTCAAACCTCTCTTCGGCCTCGGGGTCCAACCTCCGTCTTCGTTCGGCCGCCCTCTGGTGGAGTTCGTAGCGGCGCTTCTTAGAGGGACTATGCAATCCCAGTGCATGGAAGTTTGAGGCAATAACAGGTCTGTGATGCCC	Discosea	Flabellinia	Thecamoebida	NA	NA	NA	NA	NA	NA	NA	NA	Stenamoeba	Heterotrophs	Consumers
OTU_10248	GGCTTAATTTGACTCAACACGGGGAAACTCACCAGGTCCAGACATAGTTAGGATTGACAATTTGACAGAATTTTCTTGATTTTATGGGTGGTGGTGCATGGCCGTTCTTAGTTGGTGGAGTGATTTGTCTGGTTAATTCCGTTAACGAACGAGACCTTAACCTGCTAAATAGTTACGTTAACTTTGGTTGACGGCTAACTTCTTAGAGGGACTATGAATGTTTAATTCATGGAAGTTTGAGGCAATAACAGGTCTGTGATGCCC	Nucletmycea	Fungi	Chytridiomycota	Chytridiomycetes	NA	NA	NA	NA	NA	NA	NA	NA	Heterotrophs	Parasites
OTU_10252	GGCTTAATTTGACTCAACACGGGAAAACTTACCAGGTCCAGACATGGGAAGGATGGACAGATTGATAGATCTTTCTTGATTCTATGAGTGGTGGTGCATGGCCGTTCTTAGTTGGTGGAGTGATTTGTCTGGTTGATTCCAATAACGAATGAGATCACGAGAGATTTGCTGAGAGAGGATGAGGGGGTGAGAAAGGGTGAAAGGGGAGTAGAATGATCTTCGGGTTATTCAGCTTTCTGGGATCCTTTGCTCCTTTGTCCACTCACCAACTCCGACCGGAGTGTTTCAGCACTCAGGAAGGTCGTGGCAATAACAGGTCTGTGATGCCC	Rhodophyceae	Cyanidiales	NA	NA	NA	NA	NA	NA	NA	NA	NA	NA	Autotrophs	Photosynthetics
OTU_10258	GGCTTAATTTGACTCAACGCGGGAAAACTTACCAGGTCCGGACATAGTGAGGATTGACAGATTGAAGATCTTTCTTGATTCTATGGGTGGTGGTGCATGGCCGTTCTTAGTTGGTGGAGTGATTTGTCTGGTTAATTCCGTTAACGAACGAGACCATCAACTTCTTAGAGGGACTTTTGGTGAGTAGCCAAAGGAAGTTCGAGGCAATAACAGGTCTGTGATGCCC	Rhizaria	Cercozoa	Thecofilosea	Cryomonadida	Rhogostomidae	NA	NA	NA	NA	NA	NA	Capsellina	Heterotrophs	Consumers
OTU_10259	GGCTTAATTTGACTCAACACGGGGAAACTTACCAGGTCCAGACATAGTGAGGATTGACAGATTGAGAGCTCTTTCTTGATTCTATGGGAGGTGGTGCATGGCCGTTCTTAGTTGGTGGAGTGATTTGTCTGGTTAATTCCGTTAACGAACGAGACCCCCGCCTGCTAAATAACCCCGCGTACGCTTTTGCGTAGGCGAGGTGCTTCTTAGAGGGACTTTCAGTGACTAACTGAAGGAAGTTGGGGGCAATAACAGGTCTGTGATGCCC	Stramenopiles	Gyrista	Ochrophyta	Chrysista	Xanthophyceae	NA	NA	NA	NA	NA	NA	NA	Autotrophs	Photosynthetics
OTU_10265	GGCTTAATTTGACTCAACGCGGGGAAACTCACCAGGTCCAGACTCAGTAAGGATTGACAGATTGAAAGCTCTTTCTTGATTTTGAGGGTGGTGGTGCATGGCCGTTCTTAGTTCGTGGATTGATTTGTCTGGTTAATTCCGATAACGAACGAGACCTTATTCTGCTAATTACGTAAGCCTATAAAAATAGGGATTAGGTTCTTAGAGAGACAGCTGGCGTTTAGCCAAAGGAAGTATGAGGCAATAACAGGTCTGTGATGCCC	Nucletmycea	Fungi	Blastocladiales	NA	NA	NA	NA	NA	NA	NA	NA	Catenophlyctis	Heterotrophs	Parasites
OTU_10269	GGCTTAATTTGACTCAACGCGGGGAAACTTACCAGGTCCAGACATAGTGAGGATTGACAGATTGAGAGCTCTTTCTTGATTCTATGGGTGGTGGTGCATGGCCGTTCTTAGTTGGTGGAGTGATTTGTCTGGTTAATTCCGTTAACGAACGAGACCGCTGCCTGCTAAATAGCACTAGTAGTGATTTTAACTGCATGGGGCTTCCTAGAGGGACGTGCATTTTATTAGATGCAGGAAGATAGCGGCAATAACAGGTCTGTGATGCCC	Stramenopiles	Gyrista	Ochrophyta	Diatomista	Diatomeae	NA	NA	NA	NA	NA	NA	Anomoeoneis	Autotrophs	Photosynthetics
OTU_1027	GGCTTAATTTGACTCAACGCGGGGAAACTTACCAGGTCCAGACATAGTGAGGATTGACAGATGGATAGCTCTTTCTTGATTCTATGGGTGGTGGTGCATGGCCGTTCTTAGTTGGTGGAGTGATTTGTCTGATGAATTCCGTTAACGCACGAGACCTTAACCTGCTGAATAATTACACGTAACCTCGGTTACATGGGCAACTTCTTAGAGGGACTTTGCGTGTCTAACGCAAGGAAGTTTGAGGCAATAACAGGTCTGTGATGCCC	Alveolata	Dinoflagellata	Dinophyceae	NA	NA	NA	NA	NA	NA	NA	NA	NA	NA	NA
OTU_10272	GGCTTAATTTGACTCAACGCGGGAAAACTTACCAGGTCCAGACACAGTAAGGATTGACAGATGGAAGATCTTTCTTGATTCTGTGGGTGGTGGTGCATGGCCGTTCTTAGTTGGTGGAGTGATTTGTCTGGTTAATTCCGTTAACGAACGAGACCTCGACCTGCTAAATAGTTCGCCATATGTGTTTCTCACATATGAGTGTGACTTCTTAGAGGGACTATCGGTGTGTAGCCGACGGAAGTTCGAGGCAATAACAGGTCTGTGATGCCC	Rhizaria	Cercozoa	Glissomonadida	Sandonidae	NA	NA	NA	NA	NA	NA	NA	NA	Heterotrophs	Consumers
OTU_1028	GGCTTAATTTGACTCAACACGGGAAAACTCACCAGGTCCAGACATAGTAAGGATTGACAGATTGAGAGCTCTTTCTTGATTCTATGGGTGGTGGTGCATGGCCGTTCTTAGTTGGTGGAGTGATTTGTCTGGTTAATTCCGATAACGTACGAGACCTTAACTTGCTAAATAGTCACGTTAAGATTTTCTTGGCGATGACTTCTTAGAGGGACTATGGATGTTTAATCCATGGAAGTTTGAGGCAATAACAGGTCTGTGATGCCC	Nucletmycea	Fungi	NA	NA	NA	NA	NA	NA	NA	NA	NA	NA	Heterotrophs	Saprotrophs
OTU_10289	GGCTTAATTTGACTCAACGCGGGGAAACTTACCAGGTCCAGACATAGTAAGGATTGACAGATTGATAGCTCTTTCTTGATTCTATGGGTGGTGCATGGCCGTTCTTAGTTGGTGGAGTGATTTGTCTGGTTAATTCCGTTAACGAACGAGACCTTAACTTGCTTAATAGTTACGCATAACTTCGATTACGCGGGCAACTTCTTAGAGAGACGTTGTGTGTCTAACGCAAGGAAGTTTGAGGCAATAACAGGTCTGTGATGCCC	Alveolata	Dinoflagellata	Dinophyceae	NA	NA	NA	NA	NA	NA	NA	NA	NA	NA	NA
OTU_10292	GGCTTAATTTGACTCAACACGGGACGGGGAAACTTACCAGGTCCAGACATAGTTAGGATTGACAGATTGATAGCTCTTTCTTGATTCTATGGGTGGTGGTGCATGGCCGTTCTTAGTTGGTGGAGTGATTTGTCTGGTTAATTCCGTTAACGAACGAGACCTTAACCTGCTAAATAGTTACACGTGACCTCGGTTACGTGGGCAACTTCTTAGAGGGACTTTGTGTGTTTAACACAAGGAAGTTTGAAGCAATAACAGGTCTGTGATGCCC	Alveolata	Dinoflagellata	Dinophyceae	NA	NA	NA	NA	NA	NA	NA	NA	NA	NA	NA
OTU_10295	GGCTTAATTTGACTCAACGCGGGGAAACTTACCAGGTCCAGACATATCAAAGTCTTTGGGTTCCGGGGGGAGTATGGTCGCAAGATTGAAACTTAAAAGAATTGACGGAAGGGCACACCAGAGGTGGAGCCTGCGGTTTAATTTGACTCAACACGGGGAAACTTACCAGGTCCAGACATGATGAGGATTGACAGTTTGAAAGCACTTTCTTGATTTCATGGGTGGTGGTGCATGGCCGTTCTTAGTTGGTGGAGTGATTTGTCTGGTTGATTCCGATAACGAACGAGACGGGGTGAGTTAACTAATTTCTTATTTAATTTACGTTAAATGAAATTTCTTTTCTCGACAACTCTTTTTTAAAGAGAGGAAGCGCCCCGCAATAACAGGTCTGTGATGCCC	Stramenopiles	NA	NA	NA	NA	NA	NA	NA	NA	NA	NA	NA	NA	NA
OTU_10298	GGCTTAATTTGACTCAACGCGGGACAACTTACCAGGACCGACCGAGATGAGATTGTTTTACAGAGTTGTACTACAAGATTCTCGGTAGGGTGGTGCATGGCCGTTTTCAACACGTGGCGTGAGCTGTCTGGTTAATTCCGACAACGCGTGAGACCCCAACTGCTATACTCTGTGTAGTAGGACGGATAGCGGCAAGCTATAGGAAGTGGGGCGATAACAGGTCTGTGATGCCC	Nucletmycea	Fungi	Opisthosporidia	Microsporidia	NA	NA	NA	NA	NA	NA	NA	NA	Heterotrophs	Parasites
OTU_10299	GGCTTAATTTGACTCAACACGGGGAAACTCACCAGGTCCAGACATAGTAAGGATTGACAGATTGAGAGCTCTTTCTTGATTCTATGGGTGGTGGTGCATGGCCGTTCTTAGTTGGTGGAGTGATTTGTCTGGTTAATTCCGTTAACGAACGAGACCTCAGCCTGCTAAATAGTTGCGTGAACCTTCTACTCGGGTGAAGCGTTAGTTTTTAGGTGTGGCAGCTTGCTGCTGCATCTTTAACTTGCGTGGATCCTTGATGAGTTCATGAAAATACTTCTTAGAGGGACTATTAGTATCTAGCTAATGGAAGTTTGAGGCAATAACAGGTCTGTGATGCCC	Evosea	Variosea	Fractovitellida	Schizoplasmodiidae	NA	NA	NA	NA	NA	NA	NA	NA	Heterotrophs	Consumers
OTU_103	GGCTTAATTTGACTCAACACGGGGAAACTTACCAGGTCCAGACATAGTAAGGATTGACAGATTGATAGCTCTTTCTTGATTCTATGGGTGGTGGTGCATGGCCGCTCTTAGTTGGTGGAGTGATTTGTCTGGTTAATTCCGTTAACGAACGAGACCTTAACCTGCTAAATAGTTACGCATAACTTCGGTTACGCGGGCAACTTCTTAGAGGGACTTTGTGTGTCTAAAAGTTTGAGGCAATAACAGGTCTGTGATGCCC	Alveolata	Dinoflagellata	Dinophyceae	Gymnodiniphycidae	NA	NA	NA	NA	NA	NA	NA	NA	NA	NA
OTU_1030	GGCTTAATTTGACTCAACGCGGGAAATCTTACCAGGGTCTGTTTATGTGAGACTGTCCCATTTATGGTGGTACACGATAATATACTGAGTGGTGCATGGCCGTTTTCAACACGTGGGGTGACCTGTCAGGTTTATTCCGGTAACGTGTGAGGTCACAGTATTAATAGATATTTTAATAGACAGCTAATGGTAAATTAGAGGAAGTGTGACGATAACAGGTCTGTGATGCCC	Nucletmycea	Fungi	Opisthosporidia	Microsporidia	NA	NA	NA	NA	NA	NA	NA	Tubulinosema	Heterotrophs	Parasites
OTU_10300	GGCTTAATTTGACTCAACGCGGGGAAACTCACCAGGTCCAGACATGACGAGGATTGACAGATTGATAGCTCTTTCATGATTTCATGGGTGGTGGTGCATGGCCGTTCTTAGTTGGTGGAGTGATTTGTCTGGTTAATTCCGATAACGAACGAGACCTTCTCCTGCTAAATAGCCAGGCTGGCTTCGGCTGGTCGACGGCTTCTTAGAGGGACTGTCGGCGTCTAGCTGACGGAAGTTTGAGGCAATAACAGGTCTGTGATGCCC	Nucletmycea	Fungi	Dikarya	Basidiomycota	Agaricomycotina	Agaricomycetes	NA	NA	NA	NA	NA	Hygrocybe	Heterotrophs	Saprotrophs
OTU_10305	GGCTTAATTTGACTCAACACGGGAAAACTTACCAGGTCCGGACATAGTGAGGATTGACAGATTGAAGATCTTTCTTGATTCTATGGGTGGTGGTGTCTTAGTTGGTGGAGTGATTTGTCTGGTTAATTCCGTTAACGAACGAGACCTCGACCTACTAAGTAGTTAACTGAATTCTTCGGGATTTAGATCGACTTCTTAGAGGGACTTTGGGTGAGTAGCCCAAGGAAGTTCGAGGCAATAACAGGTCTGTGATGCCC	Rhizaria	Cercozoa	Thecofilosea	NA	NA	NA	NA	NA	NA	NA	NA	NA	Heterotrophs	Consumers
OTU_10308	GGCTTAATTTGACTCAACACGGGAAAACTTACCAGGTCCAGACATAGTAAGGATTGACAGATTGAGAGCTCTTTCTTGATTCTATGGGTGGTGGTGCATGGCCGTTCTTAGTTGGTGGGTTGCCTTGTCAGGTTGATTCCGGTAACGAACGAGACCTCAGCCTACTAAATACGTCACTATTGCTCCTTGCAGTAGGCAGACTTCTTAGAGGGACTATTGGCGTTTAGTCAATGGAAGTATGAGGCAATAACAGGTCTGTGATGCCC	Chloroplastida	Chlorophyta	Chlorophyceae	NA	NA	NA	NA	NA	NA	NA	NA	NA	Autotrophs	Photosynthetics
OTU_10316	GGCTTAATTTGACTCAACACGGGAAAACTTACCAGGTCCGGACATGGGAAGGATTGACAGATTGAGAGCTCTTTCTTGATTCTATGGGTGGTGGTGCATGGCCGTTCTTAGTTGGTGGGTTGCCTTGTCAGGTTGATTCCGGTAACGAACGAGACCTCAGCCTGCTAAATAGTCGCGGTTGCCCCGGCAGCTGCTCGACTTCTTAGAGGGACTATTGCCGTTTAGGCAATGGAAGTATGAGGCGATAACAGGTCTGTGATGCCC	Chloroplastida	Chlorophyta	Chlorophyceae	NA	NA	NA	NA	NA	NA	NA	NA	Hafniomonas	Autotrophs	Photosynthetics
OTU_10319	GGCTTAATTTGACTCAACGCGGGAAAACTTACCAGATCCGGACATAGTAAGGATTGACAGATTGAAGATCTTTCTTGATTCTATGGGTGGTGGTGCATGCCCGTTCTTAGTTGGTGGAGTGATTTGTCTGGTTAATTCCGTTAACAGACCTCAACCTGCTAAATAGGTCCACGAATCCTTCGGGATTCGTGTGGCCTTCTTAGGGGGACCATCGGTGATTTAGCCGAAGGAAGTTTGAGGCAATAACAGGTCTGTGATGCCC	Rhizaria	Cercozoa	Cercomonadida	NA	NA	NA	NA	NA	NA	NA	NA	Neocercomonas	Heterotrophs	Consumers
OTU_1033	GGCTTAATTTGACTCAACACGGGAAAACTTACCAGGTCCGGACATAGTGTGGTGCATGGCCGTTCTTAGTTGGTGGAGTGATTTGTCTGGTTAATTCCGTTAACGAACGAGACCTCGACCTACTAAATAGTTTTGCGAAGTCTTCGGGCTTTACAAAAACTTCTTAGAGGGACTTTTGGTGAGTAGCCAAAGGAAGTTCGAGGCAATAACAGGTCTGTGATGCCC	Rhizaria	Cercozoa	Thecofilosea	Cryomonadida	Rhogostomidae	NA	NA	NA	NA	NA	NA	Capsellina	Heterotrophs	Consumers
OTU_1035	GGCTTAATTTGACTCAACGCGGGGAAACTTACCAGGTCCAGACATAGTTAGGATTGACAGATTGATAGCTCTTTCTTGATTCTATGGGTGGTGGTGCATGGCCGTTCTAGTTGGTGGAGTGATTTGTCTGGTTAATTCCATTAACAAACGAGACCCCTGCCTGCTAAATAGTCCGGTGAGTGATTTTCACTGACTTGGGCTTCTTAGAGGGACATGCGTTCTATTAGACGCAGGAAGATAGGGGCAATAACAGGTCTGTGATGCCC	Stramenopiles	Gyrista	Ochrophyta	Diatomista	Diatomeae	NA	NA	NA	NA	NA	NA	NA	Autotrophs	Photosynthetics
OTU_1036	GGCTTAATTTGACTCAACACGGGACAACTTACCGGGGCAGGCAGTATTGTGAGAGGGGGATTTATAAGATAAATGTTCCGAGGATGCTGCGTGTGGTGCATGGCCGTTCTTAACACGTGGGGTGACCTGTCAGGTTAAATCCGATAACGCGTGAGACCCTGGACGAAAGTGACGATGCTCGACAAGGGCAAGGAAGCACGGGTCGATAACAGGTCTGTGATGCCC	Nucletmycea	Fungi	Opisthosporidia	Microsporidia	NA	NA	NA	NA	NA	NA	NA	NA	Heterotrophs	Parasites
OTU_1037	GGCTTAATTTGACTCAACACGGGGAAACTTACCAGGTCCAGACATAGTTAGGATTGACAGATTGTTAGCTCTTTCTTGATTCTATGGGTGGGGGTGCATGGCCGTTCTTAGTTGGCGAAGTGGTTTTTCTGGTTAATTCTGTTAACGATCGAGACCTTAACCTGCTAAATAGTTACATGTGACCTCGGGTACATGGGCAACTTCTTAGAGGGACTTTGTGTGTCTAACGCAAGGAAATTTGCGGCAATAACAGGTCTGTGATGCCC	Alveolata	NA	NA	NA	NA	NA	NA	NA	NA	NA	NA	NA	NA	NA
OTU_1040	GGCTTAATTTGACTCAACGCGGGGAAAATTACCAGGTCCAGACATAGTAAAGATTGACAGATGGATAGCGCTTTCTTGATTCTATGGGTGGTGGTGCATGGCCGTTCTTAGTTGGTGGAGTGATTTGTCTGGGTAATTCCGTTAACGAACGAGACCTTAACCAGCTAAATAGTTACATGGAACCTCGGTTACATGGGCAACTTCTTAGAGGGACTTTGCGTGTCTAACGCAAGGAAGGTTGAGGCAATAACAGGTCTGTGATGCCC	Alveolata	Dinoflagellata	Dinophyceae	NA	NA	NA	NA	NA	NA	NA	NA	NA	NA	NA
OTU_1042	GGCTTAATTTGACTCAACGCGGGGAAACTCACCAGGACCAGACATAACTAGGATTGACAGATTGATAGCTCTTTCATGATTTTATGGGTGGTGGTGCATGGCCGTTCTTAGTTGGTGGAGTGATTTGTCTGGTTAATTCCGATAACGAACGAGACCTTAACCTGCTAAATAGCCAGGCCGTCTTCGGATGGTCGCCGGCTTCTTAGAGGGACTGTCAGATATCAAGCTGACGGAAGTTTGAGGCAATAACAGGTCTGTGATGCCC	Nucletmycea	Fungi	Dikarya	Basidiomycota	Agaricomycotina	Agaricomycetes	NA	NA	NA	NA	NA	NA	Heterotrophs	Saprotrophs
OTU_1043	GGCTTAATTTGACTCAACACGCGGAAACCCACCAGGTCCAGACTCAATGAGGATTGGCAGATTGAAGATCTTTCTTGATTTTGAGGGTGGTGGTGCACGGCCGTTCTTAGTTGGTGGAGCGATTTGTCTGGTTTATTCCGTTAACGAACGAGACCACGACCTGCTAAATAGTTCAAGTTAGCTGTTGTGACTTCTTAGAGGGACTATCGGTGTGTAGCCGATGGGAGTTCGTGGCAATAACAGGTCTGTGATGCCC	Rhizaria	Cercozoa	Viridiraptoridae	NA	NA	NA	NA	NA	NA	NA	NA	Orciraptor	Heterotrophs	Consumers
OTU_1046	GGCTTAATTTGACTCAACGCGGGAAAACTTACCAGGTCCAGACATAGTGAGGATTGACAGATTGAGAGCTCTTTCTTGATTCTATGGGTGGTGGTGCATGGCCGTTCTTTGTTGGTGGAGTGATTTGTCTGGTTAATTCCGTTAACGAACGAGACCCCCGCCTGTTAAATAGTTGGTTCAATGCTTTGCATTGATTTCAGCTTCTTAGAGGGACTTTTGGTGACTATCCAAAGGAAGTTGGGGGCAATAACAGGTCTGTGATGCCC	Stramenopiles	Gyrista	Ochrophyta	Chrysista	Chrysophyceae	NA	NA	NA	NA	NA	NA	NA	NA	NA
OTU_1047	GGCTTAATTTGACTCAACACGGGAAAACTTACCAGGTCCAGACACAGTTAGGATTGACAGATTGAGAGCTCTTTCTTGATTCTGTGGGTGGTGGTGCATGGCCGTTCTTAGTTGGTGGAGTGATTTGTCTGGTTAATCCCGATAACGAACGAGACCTCAGTTTATTAATTAAATAAAAAAATATTAACGATATAAGGGTTAAAAGAGAATATATTAGTATTTATATTAATATACCTTTTTTAAAACTTGTTTATATTTCATTTTATTTTCTTAAAAAGACACTTGGTGTTTAACCAAGGGAAGTTTGAGGCAATAACAGGTCTGTGATGCCC	Discosea	Flabellinia	Dactylopodida	NA	NA	NA	NA	NA	NA	NA	NA	Korotnevella	Heterotrophs	Consumers
OTU_1048	GGCTTAATTTGACTCAACACGGGAAAACTTACCAGGTCCAGAGATGTAGAGGATTGACAGATTGAAGCTCTTTCTTGATCACTTCGGTGGTGGTGCGTAGCCGTTCTTAGTTGGTGGAGTGATTTGTCTGGTTAATTCCGTTAACGAACGAGACCTCAGCCTGCTTTTGTAGTTTCTGCTATTTTCGGGTAGTATTTGAAACTTCTTAGAGGGACTATCGATTTTTAGTCGATGGAAGTTTGAGGCAATAACAGGTCTGTGATGCCC	Rhizaria	Endomyxa	Phytomyxea	Plasmodiophorida	NA	NA	NA	NA	NA	NA	NA	NA	Heterotrophs	Parasites
OTU_1056	GGCTTAATTTGACTCAACACGGGGGAAAACTTACCAGGTCCAGACACGAGGATGATTAACAGATTGAGAGCTCTTTTTTGATTTTGTGGGTGGTGGTGCATGGCCGTTCTTAGTTGGTGGGTTGCCTTGTCAGGTTGATTCCGGTAACGAACGGGACCTCAGCCTGCTAAATAGTTACGTGTCCTTTCTGGATACGCCTAACTTCTTAGAGGGACTATTGCCGTTTAGGCAATGGAAGTGTGAGGCAATAACAGGTCTGTGATGCCC	Chloroplastida	Chlorophyta	Chlorophyceae	NA	NA	NA	NA	NA	NA	NA	NA	Chlamydomonas	Autotrophs	Photosynthetics
OTU_1057	GGCTTAATTTGACTCAACGCGGGGAAAACTTACCAGGTCCAGACGTAGTGAGGATTGACAGATTGAAGATCTTTCTTGATTCTACGGGCGGTGGTGCATGGCCGTTCTTAGTTGGTGGAGTGATTTGTCTGGTTAATTCCGTTAGCGAACGAGACCTCGACCTGCTAAATAGTGCGGCGAACCTCCGGGTTCGTGCGCGCTTCTTAGAGGGACTATCGGTGTTTCTAGCCGATGGAAGATCGAGGCAATAACAGGTCTGTGATGCCC	Rhizaria	Cercozoa	NA	NA	NA	NA	NA	NA	NA	NA	NA	NA	NA	NA
OTU_1061	GGCTTAATTTGACTCAACGCGCTTAATTTGACTCAACGCGGGGAAACTTACCAGGTCAAAACATGGGTGGGATTGACAGATTGAGAGCTCTTTCTTGATTCTGTGGGTGGTGGTGCATGGCCGTTCTTAGTTGGTGGAGTGATTTGTCTGCTTAATTGCGTTAACGAACGAGACCTTAACCTGCTTAATAGATGCCTCGTGTACAACGGGGTACTCTTCTTAGAGGGACTATGCATTTCAAGTGCATGGAAGTTTGAGGCAATAACAGGTCTGTGATGCCC	Alveolata	Ciliophora	Intramacronucleata	CONTHREEP	Oligohymenophorea	Scuticociliatia	Pleuronematida	Cyclidiidae	NA	NA	NA	Cyclidium	Heterotrophs	Consumers
OTU_1068	GGCTTAATTTGACTCAACACGGGGGAAAACTTACCAGGTCCAGACATTAGAAGGATTGACAGGTTGATAGCCCTTTCTTGATTTAATGGGTGGTGGTGCATGGCCGTTCTTAGTTGGTGGAGTGATTTGTCTGGTTAATTCCGATAACGAACGAGACCTCTGCCTTTAAATAGTGATAATTATATGAAAGTATAATTAGTAAAAAACACTTCTTAAAGGGACTTTTGGTTTTTAATCCAAAGGAAGTTTGAGGCAATAACAGGTCTGTGATGCCC	NA	NA	NA	NA	NA	NA	NA	NA	NA	NA	NA	NA	Heterotrophs	Consumers
OTU_1069	GGCTTAATTTGACTCAACACGTGAAAACTTACCAAATCCAAATTATGTTAAGATTGACAGGTTAACGACTTTTCTTGATTCATAAAAGAGTGGTGCATGGTCGTTCTCAGTTCGTGGATTAATCTGTCTACTTAATTGTGTTAACGAGCGAGATCTTGATTAACTAATTAGTATCATGTAATTTTAACTCGTTTGAAATCAAAATTGAAAATAACTATTTTTAATAGTTTTTTCTTCTTAGTAAAACTTCGCTCGAAAAAATAACAGAGCATGGTAGAAAGGCTATAACAGGTCTGTGATGCCC	Discoba	Heterolobosea	Tetramitia	Eutetramitia	Psalteriomonadidae	NA	NA	NA	NA	NA	NA	Psalteriomonas	Heterotrophs	Consumers
OTU_1071	GGCTTAATTTGACTCAACGCGGGGAAACTTACCAGGTCCAGACATAGTAAGGATTGACAGATTGAAGCTCTTTCTTGATTCTATGGGTAGTGGTGCATGGCCGTTTTTTAGCTGGTGGAGTGATTTGTCTGGTTAATTCCGATAACGAGCGAGACCTCAGCATACTAATTAGCTATAGGAATCCTTGGATTCCTCTCGTTAGCTTCTTAGAGGGACTATCGGTGTGTAGCCGATGGAAGTTTGAGGCAATAACAGGTCTGTGATGCCC	Rhizaria	Endomyxa	Vampyrellida	NA	NA	NA	NA	NA	NA	NA	NA	Penardia	Heterotrophs	Consumers
OTU_1074	GGCTTAATTTGACTCAACGCGGGAAAACTTACCAGGTCCAGACGCAGCAAGGATTGACAGATTGAAGATCTTTCTTGATTCTACGGGTGGTGGTGCATGGCCGTTCGTAGTTGGTGGAGTGGTTTGTCTGGTTAATTCCGTTAACGAACGAGACCTCGACCTGCTAAATAGTTACGGCGTCCTTGGACGTTAGTGGCTTCTTAGAGGGACTATCGGTGTCTTAGCCGGTGGAAGTTCGAGGCAATAACAGGTCTGTGATGCCC	Rhizaria	Cercozoa	NA	NA	NA	NA	NA	NA	NA	NA	NA	NA	NA	NA
OTU_1080	GGCTTAATTTGACTCAACACGGGGCAACTTACCAAGGCAGGCGATATTGCGAGAAGGTTATGAATAAGATTTATATTCTGATAGTATTGCGCGTGGTGCATGGCCGTTCTTAACACGTGGGGTGACTTGTCTGGTTAAATCCGATAACGCGTGAGACCCTGAATAATGACGATGCTCGATGAGAGTAGGGAAGCTCGGGTCGATAACAGGTCTGTGATGCCC	Nucletmycea	Fungi	Opisthosporidia	Microsporidia	NA	NA	NA	NA	NA	NA	NA	NA	Heterotrophs	Parasites
OTU_1082	GGCTTAATTTGACTCAACACGGGACCAGGTCCGGACATAGTGAGGTTTGACAGATTGAAGATCTTTCTTGATTCTATGGGTGGTGGTGCATGGCCGTTCTTAGTTGGTGGAGTGATTTGTCTGGTTAATTCCGTTAACGAACGAGACCCCCGCCTGCTAAATAGTCCGGTGAATGAGTTTTCATTGACCTGGTCTTCTTAGAGGGACTTTCGGTGACTAACCGAAGGAAGTTGGGGGCAATAACAGGTCTGTGATGCCC	Stramenopiles	Gyrista	Ochrophyta	Diatomista	Diatomeae	Melosirophytina	NA	NA	NA	NA	NA	Aulacoseira	Autotrophs	Photosynthetics
OTU_1087	GGCTTAATTTGACTCAACACGGGGAAACTCACCAGGTCCAGACATGACTAGGATTGACAGATTGATAGCTCTTTCATGATTTTATGGGTGGTGGTGCATGGCCGTTCTTTGTTGGTGGAGTGATTTGTCTGGTTAATTCCGATAACGAACGAGACCTTAACCTGCTAAATAGCCCGACCGGCTTTTGCTGGCCGCTGGCTTCTTAGAGGGACTGTCTGTGTCTAACAGACGGAAGTTTGAGGCAATAACAGGTCTGTGATGCCC	Nucletmycea	Fungi	Dikarya	Basidiomycota	Agaricomycotina	Agaricomycetes	NA	NA	NA	NA	NA	NA	Heterotrophs	Saprotrophs
OTU_1091	GGCTTAATTTGACTCAACGCGGGGAAACTCACCAGGTCCAGACACAACGAGGATTGACAGATTGAGAGCTCTTTCTTGATTTTGTGGGTGGTGGTGCATGGCCGTTCTTAGTTGGTGGAGTGATTTGTCTGCTTAATTGCGATAACGAACGAGACCTTAACCTGCTAACTAGTCCGTATTACCCCGGTAGTACGCCGACTTCTTAGAGGGACTATCGGCTCAAGCCGATGGAAGTTTGAGGCAATAACAGGTCTGTGATGCCC	Nucletmycea	Fungi	Dikarya	Ascomycota	Pezizomycotina	Sordariomycetes	NA	NA	NA	NA	NA	Sodiomyces	Heterotrophs	Saprotrophs
OTU_1095	GGCTTAATTTGACTCAACACGGGGAAACTCACCAGGTCCAGACATAAGTAGGATTGACAGATTGATAGCTCTTTCTTGATTTTATGGGTGGTGGTGCATGGCCGTTCTTAGTTGGTGGAGTGATTTGTCTGCTGGTTAATTCCGTTAACGAACGAGACCTTAACCTGCTAAATAGTTATGCCAACTTTGGTTGCTACTGACTTCTTAGAGGGACTATGGATGTTTAATCCATGGAAGTTTGAGGCAATAACAGGTCTGTGATGCCC	Nucletmycea	Fungi	Chytridiomycota	Chytridiomycetes	NA	NA	NA	NA	NA	NA	NA	NA	Heterotrophs	Parasites
OTU_110	GGCTTAATTTGACTCAACACGGGGAAACTTACCAGGTCCAGACAAGTAATGATTGACAGATTGATAGCTCTTTCTTGATTCTATGGTGGTGGTACATGGCCTTTCTTAGTTGGTGGAGTGATTTGTCTGGTTAATTCCGATAACGAACGAGACCTCAACCTGCTAACTAGTCTTGCTCATTTTATGGGTACTGACTTCTTAGAGGGACTATGTGTTAAAAGCACATGGAAGTTTGAGGCAATAACAGGTCTGTGATGCCC	Alveolata	Ciliophora	Intramacronucleata	SAL	Lamellicorticata	Litostomatea	Trichostomatia	Vestibuliferida	Balantidiidae	NA	NA	Balantidium	Heterotrophs	Consumers
OTU_1104	GGCTTAATTTGACTCAACACGGGGGAACTTACCAGGTCCAGACATAGTTAGGATTGACAGGTTGATAGCTCTTTCTTGATTCTATGGGTGGTGGTGCATGGCCGTTCTTAGTTGGTGGAGTGATTTGTCTGGTTAATTCCGTTAACGAACGAGACCTTAACCTGCTGAATAGTTACATGTAACCTCGGTTACATGGGCAACTTCTTAACCTCAGTTACATGGGCAACTTCTTAGAGGGACTTTGCGTGTCTAACGCAAGGAAGTTTGAGGCAATAACAGGTCTGTGATGCCC	Alveolata	Dinoflagellata	Dinophyceae	Gymnodiniphycidae	NA	NA	NA	NA	NA	NA	NA	NA	NA	NA
OTU_1106	GGCTTAATTTGACTCAACACGGGGGGAAACTCACCAGGTCCAGACATAGTAAGGATTGACAGATTGAGAGCTCTTTCTTGATTCTATGGGTGGTGGTGCATGGCCGTTCTTAGTTGGTGGAGTGATTTGTCTGCTTAATTGCGTTAACGAACGAGACCTTAACCTGCTAAATAGTTATGCCAACTTTTGTTGGTAGTCAACTTCTTAGAGGGACTGTCGGCATCAAGCCGACGGAAGTTTGAGGTAATAACAGGTCTGTGATGCCC	Nucletmycea	Fungi	NA	NA	NA	NA	NA	NA	NA	NA	NA	NA	Heterotrophs	Saprotrophs
OTU_1107	GGCTTAATTTGACTCAACACGGGAAAACTTACCAGGTCCAGACATAGTGAGGATTGACAGATTGAAGATCTTTCTTGATTCTATGGATAATAGTGCATGACCGTTCTTAGTTGGTGGAGTGGTTTGTCTGGTTAATTCCGTTAACGAACGAGACCTCGACCTGCTAAATAGTGTGGCGAATTCTTCGGGATTCGTACACGCTTCTTAGAGGGACTATCGGTGTGTAACGGATGGAAGTTCGAGGCAATAACAGGTCTGTGATGCCC	Rhizaria	Cercozoa	Cercomonadida	NA	NA	NA	NA	NA	NA	NA	NA	Eocercomonas	Heterotrophs	Consumers
OTU_1110	GGCTTAATTTGACTCAACGCGGGGAAACTTACCAGGTCCAGACATAGTTAGGAATGACACATTGATAGCTCTTTCTTGATTCCATGGGTGGTGGTGCATGGCCGTTCCTAGTTGGTGGAGTGATTTGTCTGGTTAATTCCGTTAACGAACGAGACCTTAACCTGCTAAATAGTTTCATGTTACCTCGGTTACATGGGCAACTTCTTAGAGGGACTTTGTGTGTCTAACGCATGGAAGTTTGAGGCAATAACAGGTCTGTGATGCCC	Alveolata	Dinoflagellata	Dinophyceae	NA	NA	NA	NA	NA	NA	NA	NA	NA	NA	NA
OTU_1111	GGCTTAATTTGACTCAACACGGGAAAACTTACCAGGTCCAGACACAGTAAGGATTGACAGATTGAAGATCTTTCTTGATTCTGTGGGTGGTGGTGCATGGCCGTTCTTAGTTGGTGGAGTGATTTGTCTGGTTAATTCCGTTAACGAACGAGACCTCGACCTGCTAAATAGTTCAGCTGAGATTCTTCTTTGTATGGACTTCTTAGAGGGACTATTGGTGTGTAACCGACGGAAGTTCGAGGCAATAACAGGTCTGTGATGCCC	Rhizaria	Cercozoa	Glissomonadida	NA	NA	NA	NA	NA	NA	NA	NA	NA	Heterotrophs	Consumers
OTU_1115	GGCTTAATTTGACTCAACACGGGGAAACTTACCAGGTCCAGACATAGTAAGGATTGACAGATTGAGAGCTCTTTCTTGATTCTATGGGTGGTGGTGCATGGCCGTTCTTAGTTGGTGGAGTGATTTGTCTGGTTAATTCCGTTAACGAACGAGACCTCAGCCTGCTAAATAGTTGCGCCAACCTTCTAATTAGGTGAATAGTTGGAATGGTGTGGTAACTTTTTTTTTTAAAAAAGTTATCTCATTTTCCAATTTGGATCCTTGATGAGTTGGTGAATATACTTCTTAGAGGGACTATTAGTATCTAGCTAATGGAAGTTTGAGGCAATAACAGGTCTGTGATGCCC	Evosea	Variosea	Fractovitellida	Schizoplasmodiidae	NA	NA	NA	NA	NA	NA	NA	NA	Heterotrophs	Consumers
OTU_112	GGCTTAATTTGACTCAACGCGGGGAAACTTACCAGGTCCAGACACACTTAGGATTGACAGATTGATAGCTCTTTCTTGATTCTATGGGTGGTGGTGCATGGCCGTTCTTATTTGGTGGAGTGATTTGTCTGGTTAATTCCGTTAACGAACAAGACCTTAATCTGCTAATAGTTACATGTAATCTCGGTTACATGGGCAACTTCTTAGAGGGACTTTGCGTGTCTAACGCAAGGAAGTTTGAGGCAATAACAGGTCTGTGATGCCC	Alveolata	Dinoflagellata	Dinophyceae	NA	NA	NA	NA	NA	NA	NA	NA	NA	NA	NA
OTU_1120	GGCTTAATTTGACTCAACGCGGGGAAACTCACCAGGTCCAGACACAATAAGGATTGACAGATTGAGAGCTCTTTCTTGATTTTGTGGGTGGTGGTGCATGGCCGTTCTTAGTTGGTGGAGTGATTTGTCTGCTTAATTGCGATAACGAACGAGACCTTATCCTGCTAAATAGCCACGGTAAGCCTTGCTTGCCGGTCGGCTTCTTAGAGGGACTATTGGCGATTAGCCAATGGAAGTTTGAGGCAATAACAGGTCTGTGATGCCC	Nucletmycea	Fungi	Dikarya	Ascomycota	Pezizomycotina	NA	NA	NA	NA	NA	NA	NA	Heterotrophs	Saprotrophs
OTU_1128	GGCTTAATTTGACTCAACGCGGGAGAACTTACCAGGTCCGGACATAGTGAGGATTGACAGATTGAAGCTCTTTCTTGATCACTTCGGTGGTGGTGCATGGCCGTTCTTAGTTGGTGGAGTGATTTGTCTGGTTAATTCCGTTAACGAACGAGACCTCAGCCTGCTTTTGTAGTCGGCCGTATACCCTCAGTGGTGTACGCGTTCCAACTTCTTAGAGGGACTATCGATGTGCAGTCGATGGAAGTTTGAGGCAATAACAGGTCTGTGATGCCC	Rhizaria	Endomyxa	Phytomyxea	Plasmodiophorida	NA	NA	NA	NA	NA	NA	NA	NA	Heterotrophs	Parasites
OTU_1134	GGCTTAATTTGACTCAACGCGGGGAAACTTACCAGGTCCAGACATAGTGAGGATTGACAGATTGAGAGCTCTTTCTTGATTCTATGGGTGGTGGTGCATGGCCGTTCTTAGTTGGTGGAGTGATTTGTCTGGTTAATTCCGTTAACGAACGAGACCTCGACCTGCTAAATAGTCTGTCGAACTCTTTGGATTCGCGCAGTACTTCTTAGAGGGACTATCGGTTGTAAGCCGGTGGAAGTTCGAGGCAATAACAGGTCTGTGATGCCC	Rhizaria	Cercozoa	NA	NA	NA	NA	NA	NA	NA	NA	NA	NA	NA	NA
OTU_1138	GGCTTAATTTGACTCAACACGGGAAAACTTACCAGGTCCAGACATAATAAGGATTGACAGATTGAAGATCTTTCTTGATTTTATGGGTGGTGGTGCATGGCCGTTCTTAGTTGGTGGAGTGATTTGTCTGGTTAATTCCGTTAACGAACGAGACCTCAACCTGCTAAATAGTTTGATGAATTTTACGATCCATTACGACTTCTTAGAGGGACTATTGGTGATTTAGCCGATGGAAGTTTGAGGCAATAACAGGTCTGTGATGCCC	Rhizaria	Cercozoa	NA	NA	NA	NA	NA	NA	NA	NA	NA	NA	NA	NA
OTU_1139	GGCTTAATTTGACTCAACACGGGAAAACTTACCAGGTCCAGACATAGCTAGGATTGACAGATTGAAGATCTTTCTTGATTTTATGGGTGGTGGTGCATGGCCGTTCTTAGTTGGTGGATTGATCTGTCTGGTTAATTCCGGTAACGAACGAGACCTCAGCCTGCTAAATAGTGGACATCACTTTCGGGTGTTGGTTTATCACTTCTTAGAGGGACTATCGGTGTGTAGCCGATGGAAGTTTGGGGCAATAACAGGTCTGTGATGCCC	Rhizaria	Retaria	NA	NA	NA	NA	NA	NA	NA	NA	NA	NA	Heterotrophs	NA
OTU_1146	GGCTTAATTTGACTCAACACGGGAAAACTTACCAGGTCCAGACACAGTTAGGATTGACAGATTGAGAGCTCTTCCTTGATTCTGTGGGTGGTGGTGCATGGCCGTTCTTAGTTGGTGGAGTGATTTGTCTGGTTAATTCCGATAACGAACGAGACCTCAGCCTGCTAATTAGTTATATAAATTAATACGTTATGAGGGTTTGCCGGTAAGCTTTTAACCGCAAGGTTGGGATTATTGGTGAAAACTTGTTTTAATTTATAGGAACTTCTTAGAGGGACACTTGGTGTTTAACCAAGGGAAGTTTGAGGCAATAACAGGTCTGTGATGCCC	Discosea	Flabellinia	Dactylopodida	NA	NA	NA	NA	NA	NA	NA	NA	NA	Heterotrophs	Consumers
OTU_1154	GGCTTAATTTGACTCAACACGGGAAAACTCACCAGGTCCGGACATAGTGAGGATTGACAGATTGAAGATCGATTCTATGGGTGGTGGTGCATGGCCGTTCTTAGTTGGTGGAGTGATTTGTCTGGTTAATTCCGTTAACGAACGAGACCTCGACCTGCTAAATAGTTGATCGAACCTCTCGGGGTTTGCGTTAACTTCTTAGAGGGACTTTTAGTGAATAGCTAAAGGAAGTTCGAGGCAATAACAGGTCTGTGATGCCC	Rhizaria	Cercozoa	Thecofilosea	Cryomonadida	Rhogostomidae	NA	NA	NA	NA	NA	NA	NA	Heterotrophs	Consumers
OTU_1155	GGCTTAATTTGACTCAACGCGGGGAAAACTCACCAGGTCCAGACATAGGAAGGATTGACAGATTGAGAGCTCTTTCTTGATTCTATGGGTGGTGGTGCATGGCCGTTCTTAGTTGGTGGAGTGGTCTGTCTGGTTAATTCCGATAACGAACGAGACATTGGCCTGCTAAATAGTCACTGGAGGTCTCCTTCAGCTGTGCTTCTTAGAGGGACTTTGCGTGTCTAACGCAAGGAAGTTCAATGCAATAACAGGTCTGTGATGCCC	Alveolata	NA	NA	NA	NA	NA	NA	NA	NA	NA	NA	NA	NA	NA
OTU_1160	GGCTTAATTTGACTCAACGCGGGAAAACTTACCAGGTCCAGACATAGTGAGGATTGACAGATTGAGAGCTCTTTCTTGATTCTATGGGTGGTGGTGCATGGTCGTTTTTAGTTGGTGGAGTGATTTGTCTGGTTAATTCCGTTAACGAACGAGATTCCTGTTTGCTAAATAGTTGAGCTAGTGAATATTCACTGGCTACAGTTTCTTAGAGGGACGTGCGTTCTATTAGACGCAGGAAGATAGGAACAATAACAGGTCTGTGATGCCC	Stramenopiles	Gyrista	Ochrophyta	Diatomista	Diatomeae	Bacillariophytina	Bacillariophyceae	NA	NA	NA	NA	NA	Autotrophs	Photosynthetics
OTU_1162	GGCTTAATTTGACTCAACGCGGGAAAACTTACCAGGTCCAGACATAGTGAGGATTGACAGATTGATAGCTCTTTCTTGATTCTATGGGTGGTGGTGCATGGCCGCTCTTAGTTGGTGGAGTGATTTGTCTGGTTAATTCCGTTAACGAACGAGACCTTAGCCTGCTAACTAGTCGTTTCAGTCGCGACTGATTCCGACTTCTTAGAGGGACTTTGTGGGTTAAACACAAGGAAGTTTGAGGCAATAACAGGTCTGTGATGCCC	Alveolata	Ciliophora	Intramacronucleata	SAL	Spirotrichea	Perilemmaphora	Hypotrichia	NA	NA	NA	NA	NA	Heterotrophs	Consumers
OTU_1174	GGCTTAATTTGACTCAACGCGGGAAAACTTACCAGGTCCAGACATTAGAAGGATTGACAGATTGATAGCTCTTTCATGATTTGATGGGTGGTGGTGCATGGCCGTTCTTAGTTGGTGGAGTGATTTGTCTGGTTAATTCCGATAACGAACGAGACCTTTACCATACTAACTAGTTATATATATATACATTATTGTATATATAGATGAACTTCTTAGAGGGACTATTGGTTTACAAACCAAAGGAAGTAAAGGCGATAACAGGTCTGTGATGCCC	Discosea	Flabellinia	Vannellida	NA	NA	NA	NA	NA	NA	NA	NA	Vannella	Heterotrophs	Consumers
OTU_1177	GGCTTAATTTGACTCAACACGGGAAAACTTACCAGGTCCAGACATTTGAAGGATTGACAGATTGATAGCTCTTTCATGATTAAATGGGTGGTGGTGCATGGCCGTTCTTAGTTGGTGGAGTGATTTGTCTGGTTAATTCCGATAACGAACGAGACCTTTACCAGCTAAATAGTAATGCTAATATTTTTATTAGTAGCTTACTTCTTAGAGGGACTATTGGTTTTTAAACCAAAGGAAGTAAAGGCGATAACAGGTCTGTGATGCCC	Discosea	Flabellinia	Vannellida	NA	NA	NA	NA	NA	NA	NA	NA	Vannella	Heterotrophs	Consumers
OTU_1180	GGCTTAATTTGACTCAACACGGGACAACTTACCAGGGCCGGATGCAGAGGTGATGTACCCCATATTTGGGCTGCAGATTCTGCAGAGAGTGGTGCATGGCCGTTCCCAACACGTGGGGTGACCTGTCTGGCTAATTCCGATAACGTGTGAGACCCTCGGGCAGAGCGATTTGCCGACGGACTGTGACAAGCAGTAGGAAGCGGGGGGCGATAACAGGTCTGTGATGCCC	Nucletmycea	Fungi	Opisthosporidia	Microsporidia	NA	NA	NA	NA	NA	NA	NA	NA	Heterotrophs	Parasites
OTU_119	GGCTTAATTTGACTCAACACGGGGAAACTCACTCGGTCAGGACATAGTAAGGATTGACAGGTTGACGGTCCTTTCTTGATTCTATGGGTGGTGGTGCATGGCCGTTCTTAGTTGGTGGAGTGATTTGTCTGGTTAATTCCGTTAACGAACGAGACCTTAACCTGCTAAATAGTTACATGTAACCTCGGTTACATGGGCAACTTCTTAGAGGGACTCTGCGTGTCTAACGCAAGGAAGTTTGAGGCAATAACAGGTCTGTGATGCCC	Alveolata	Dinoflagellata	Dinophyceae	NA	NA	NA	NA	NA	NA	NA	NA	NA	NA	NA
OTU_1195	GGCTTAATTTGACTCAACACGGGGAAACTCACCAGGTCCAGACATAGTAAGGATTGACAGATTGAGAGCTCTTTCTTGATTTTGTGGGTGGTGGTGCATGGCCGTTTTTAGTTGGTGGAGTGATTTGTCTGCTTAATTGCGATAACGAACGAGGCCATTACCTGCTAAATAGCCAGGCTAGCTTTGGCTGGTCGCCGGCTTCTTAGAGGGACTATCGACTCAAGTCGATGGAAGTTGATGGCAATAACAGGTCTGTGATGCCC	Nucletmycea	Fungi	Dikarya	Ascomycota	Pezizomycotina	NA	NA	NA	NA	NA	NA	NA	Heterotrophs	Saprotrophs
OTU_1196	GGCTTAATTTGACTCAACACGGGAAAACTTACCAGGTCCGGACATAGTGAGGATTGACAGATTGAAGATCTTTCTTGATTCTATGGGTGGTGGTGCATGGCCGTTCTTAGTTGGTGGAGTGATTTGTCTGGTTAATTCCGTTAACGAACGAGACCTCCTACTCAGTTGACTCAACTCTTCGGGGTTTGGATTGACTTCTTAGAGGGACTTTTGGTGAGTAGCCAAAGGAAGTTCGAGGCAATAACAGGTCTGTGATGCCC	Rhizaria	Cercozoa	Thecofilosea	Cryomonadida	Rhogostomidae	NA	NA	NA	NA	NA	NA	Capsellina	Heterotrophs	Consumers
OTU_1197	GGCTTAATTTGACTCAACACGGGAAAACTTACCAGGTCCGAACATAGTGAGGATTGACAGATTGAAGTGGGTGGTGGTGCATGGCCGTTCTTAGTGGAGTGATTTGTCTGGTTAATTCCGTTAACGAACGAGACCTCGACCTACTAAATAGTCGACTAAACTCTTCGGGGTTTGGATCAACTTCTTAGAGGGACTTTTGGTGAGTAGCCAAAGGAAGTTCGAGGCAATAACAGGTCTGTGATGCCC	Rhizaria	Cercozoa	Thecofilosea	Cryomonadida	Rhogostomidae	NA	NA	NA	NA	NA	NA	Capsellina	Heterotrophs	Consumers
OTU_1202	GGCTTAATTTGACTCAACGCGGGAAAACTCACCAGGCCCAGACATGGTAAGGATTGACAGATTGAGAGCTCTTTCTTGATTCCATGAAAGGTGGCGCATGGCCGTTCTTAGTTGGTGGAGTGATTTGTCTGGTTAATTCCGATAACGAACGAGACCTTAATCTGCTAAATAGTTGCATTCACTTTGGTGGATGATCAACTTCTTAGAGAGACTATGTACGTTTAGTACGTGGAAGTTTGAGGCAATAACAGGTCTGTGATGCCC	Nucletmycea	Fungi	Chytridiomycota	Chytridiomycetes	Chytridiales	NA	NA	NA	NA	NA	NA	Chytriomyces	Heterotrophs	Parasites
OTU_1211	GGCTTAATTTGACTCAACACGGGGAAACTCACCAGGTCCAGACATGGTAAGGATTGACAGATTGAAAGCTCTTTCTTGATTCTACGGGTGGTGGTGCATGGCCGTTCTTAGTTGGTGGAGTGATTTGTCTGGTTAATTCCGATAACGAACGAGACCTCCGCCTGCTAAATAGCTACCTCTGCAATTGCAGTTGTGAGCTTCTTAGAGGGACGATGGGTGTTTAGCCCATGGAAGTTGGAGGCAATAACAGGTCTGTGATGCCC	Stramenopiles	NA	NA	NA	NA	NA	NA	NA	NA	NA	NA	NA	NA	NA
OTU_1213	GGCTTAATTTGACTCAACGCGGGAAAACTTACCAGGTCCGGACATAGTGAGGATTGACAGATTGAAGATCTTTCTTGATTCTATGGGTGGTGGTGCATGACCGTTCTTAGTTGGTGGAGTGATTTGTCTGGTTAATTCCGTTAACGAACGAGACCTCGACCTACTAAATAGTCGACTAAACTCTTGACTAAACTCTTCGGGGTTTGGATCAACTTCTTAGAGGGACTTTTGGTGAGTAGCCAAAGGAAGTTCGGGGCAATAACAGGTCTGTGATGCCC	Rhizaria	Cercozoa	Thecofilosea	Cryomonadida	Rhogostomidae	NA	NA	NA	NA	NA	NA	Capsellina	Heterotrophs	Consumers
OTU_1214	GGCTTAATTTGACTCAACGCGGGAAAACTCACCAGGTCCAGACATGGGAAGGATTGACAGATTGAGAGCTCTTTCTTGATTCCAAGGGTGGTGGTGCATGGCCGTTCTTAGTCGGTGGAGCGATTTGTCTGGTTAATTCCGTTAACGAACGAGACCTTAACCTGCTAACTAGGCACTGTAGCATTGCTGCAGCTGCTCTTCTTAGAGGGACTTTGCGTGTCTAACGCAAGGAAGTTTGAGGCAATAACAGGTCTGTGATGCCC	Alveolata	NA	NA	NA	NA	NA	NA	NA	NA	NA	NA	NA	NA	NA
OTU_1215	GGCTTAATTTGACTCAACGCGGGGAAACTTACCAGGTCCAGACATAGTAAGGATTGACAGATTGACAGCTCTTTCTTGATTCTATGGGTGGTGGTGCATAGTTGGTGGAGTGATTTGTCTGGTTAATTCCGTTAACGAACGAGACCTTAACCTGCTAAATAGTTACATGTAACCTCGGTTACATGGGCAACTTCTTAGAGGGACTTTGCGTGTCTAACGCAAGGAAGTTTGAGGCAATAACAGGTCTGTGATGCCC	Alveolata	Dinoflagellata	Dinophyceae	NA	NA	NA	NA	NA	NA	NA	NA	NA	NA	NA
OTU_1217	GGCTTAATTTGACTCAACGCGGGGAAACTTACCAGGTCATGACATAAGTGGGACTGACAGATTGAGAGCTCTTTCTTGATTCTATGGGTGGTGGTGCATGGCCATTCTTAGTTGGTGGAGTGATTTGTCTGGTTAATTCCGTTAACGAACGAGACCTTAACCTGCTAACTAGTCGCCTCGCGGAGAACGGGGTTGGCTTCTTAGAGGGACTACGCGTTCAAGCGCATGGAAGTTTGAGGCAATAACAGGTCTGTGATGCCC	Alveolata	NA	NA	NA	NA	NA	NA	NA	NA	NA	NA	NA	NA	NA
OTU_1218	GGCTTAATTTGACTCAACACGGGGAAACTTACCAGGTCCAGACATAGTAAGGATTGACAGATTGAGAGCTCTTTCTTGATTCTATGGGTGGTGGTGCATGGCCGTTCTTAGTTGGTGGAGTGATTTGTCTGGTTAATTCCGATAACGAACGAGACCTTAACCTGCTAAATAGTTGCACCAACAAACATGTTGGTTAGTAACTTCTTAGAGGGACTATGGATGTTTAATCCATGGAAGTTTGAGGCAATAACAGGTCTGTGATGCCC	Nucletmycea	Fungi	NA	NA	NA	NA	NA	NA	NA	NA	NA	NA	Heterotrophs	Saprotrophs
OTU_1219	GGCTTAATTTGACTCAACACGGGGAACCTTACCAGGCTCGTACATAGTCATGATTGACAGATTGAGAGTTCTTTCTCGATTCTATGGGTGGTGGTGCATGGCCGTTCTTAGTCGGTGAGGTGACTTGTCTGGTTAATCCCGATAACGGACGAGACCTCGACCTGATAATTAGTTGTCGTATACAATGTATGCTACACCTTCTTAAAGGGACTTTGTGACCAATTACAAGGAAGTTCGAGCCTATAACAGGTCTGTGATGCCC	Alveolata	Apicomplexa	Conoidasida	Gregarinasina	Eugregarinorida	NA	NA	NA	NA	NA	NA	Gregarina	Heterotrophs	Parasites
OTU_1224	GGCTTAATTTGACTCAACACGGGAAAACTTACCAGGTCCGGACATAGTGAGGACATAGTGAGGATTGACAGATTGAAGATCTTTCTTGATTCTATGGGTGGTGGTGCATGGCCGTTCTTAGTTGGTGGAGTGATTTGTCTGGTTAATTCCGTTAACGAACGAGACCTCGACCTACTAAATAGTTAACTAAATTCTTCGGGATTTAGATCGACTTCTTAGAGGGACTTTGGGTGAGTAGCCCAAGGAAGTTCGAGGCAATAACAGGTCTGTGATGCCC	Rhizaria	Cercozoa	Thecofilosea	Cryomonadida	NA	NA	NA	NA	NA	NA	NA	NA	Heterotrophs	NA
OTU_1226	GGCTTAATTTGACTCAACGCGGGGAAACTTACCAGGTCCAGACATAGTAAGGATTGACAGATTGATAGCTCTTTCTTGATTCTATGGGTGGTGGTGCATGGCCGTTCTTAGTTGGTGGAGTGATTTGTCTGGTTAATACCGATAACGAACGAGACCTCTACCTGCTAAATAGTGCCGGTTGGCTATGCCAGCCGCGCACTTCCTAGAGGGACAATGGATGTTTAGTCCATGGAAGTTGGAGGCAATAACAGGTCTGTGATGCCC	Stramenopiles	Bigyra	Opalozoa	Bicosoecida	NA	NA	NA	NA	NA	NA	NA	Adriamonas	Heterotrophs	Consumers
OTU_1229	GGCTTAATTTGACTCAACGCGGGAAAACTTACCAGGTCCAGACATGGGAAGGATGGACAGATTGATAGATCTTTCTTGATTCTATGAGTGGTGGTGCATGGCCGTTCTTAGTTGGTGGAGTGATTTGTCTGGTTGATTCCGATAACGAACGAGATCACGAGAGATTTGTTAAGGGGGGATGAGGGGGTGAGAAAGGGTGAAAATGGGGTAGATTGGATTTCGGTTCAATCGGCCTCACGGGATCCTTTGCTCCTTTGTCCACTCACCAACTCCGACCGGAGTGTTTCAACACTCAGGAAGGTCGTGGCAATAACAGGTCTGTGATGCCC	Rhodophyceae	Cyanidiales	NA	NA	NA	NA	NA	NA	NA	NA	NA	NA	Autotrophs	Photosynthetics
OTU_1236	GGCTTAATTTGACTCAACACGGGGAAACTTACCAGGTCCAGACACGGGGAGGATTGACAGATTGAGAGCTCTTTCTTGATTCTGTGGGTGGTGGTGCATGGCCGTTCTTAGTTGGTAGGTTGCCTTGTCAGGTTGATTCCGGTAACGAACGAGACCCCAGCCTGCCAAATAGTCACGACTGCTTCTTGCAGTCGGCTGAACTTCTTAGAGGGACTATTGGCGTTTAGCCAATGGAAGTATGAGGCGATAACAGGTCTGTGATGCCC	Chloroplastida	Chlorophyta	Chlorophyceae	NA	NA	NA	NA	NA	NA	NA	NA	NA	Autotrophs	Photosynthetics
OTU_1244	GGCTTAATTTGACTCAACGCGGGGAAACTTACCAGGTCCAGACATGGGAAGGATTGACAGTTCGATAGTGCTTTCTTGATTCTATGGGTGGTGGTGCATGGCCGTTCTTAGTCGGTGGAGTGATTTGTCTGGTTAATTCCGATAACGAACGAGACCTCAGCCTGCTAACTAGTTGCTGCTTCTCCAAGCAGTGGACTTCTTAGAGGGACTTCGGGGGCTACTCCGAGGAAGTTTGAGGCAATAACAGGTCTGTGATGCCC	Alveolata	Ciliophora	Postciliodesmatophora	Heterotrichea	Spirostomidae	NA	NA	NA	NA	NA	NA	Spirostomum	Heterotrophs	Consumers
OTU_1249	GGCTTAATTTGACTCAACGCGGGGAAACTTACCAGGTCCAGACATAGTAAGGATTGACAGATTGAGAGCTCTTTCTTGATTCTATGGGTGGTGGTGCATGGCCGTTCTTAGTTGGTGGAGTGATTTGTCTGGCTAACTCCGTTAACGAACGAGACCTCAGCCTGCTAACTAGTTACGCAAAGATTCGTCTTTGCGGACAACTTCTTAGAGGGACTATTGGCGTATAGCCATGTGGAAGTTTGAGGCAATAACAGGTCTGTGATGCCC	Chloroplastida	Streptophyta	Phragmoplastophyta	Zygnematophyceae	NA	NA	NA	NA	NA	NA	NA	Mougeotia	Autotrophs	Photosynthetics
OTU_1252	GGCTTAATTTGACTCAACGCGGGGAAACTTACCAGGTCCAGACATAGTTAGGATTGACAGATTGATAGCTCTTTCTTGATTCTATGGGTGGTGGTGGTGCATGGCCGTTCTTAGTTGGTGGAGTGATTTGTCTGGTTAATTCCGTTAACGAACGAGACCTTAACCTGCTAAATAGTTACACGTAACTTCGGTTACGTGGGCAACTTCTTAGAGGGAGTTTGCGTGTCTAACGCAAGGAAGTTTGGGGCAATAACAGGTCTGTGATGCCC	Alveolata	Dinoflagellata	Dinophyceae	Peridiniphycidae	Thoracosphaeraceae	NA	NA	NA	NA	NA	NA	NA	NA	NA
OTU_1255	GGCTTAATTTGACTCAACGCGGGAAAACTTACCAGGTCCGGACATAGTGAGGATTGACAGATTGAAGATCTTTCTTGATTCTATGGGTGGTGGTGCATGGCCGTTCTTAGTTGGTGGAGTGATCTGTCTGGTTAATTCCAGACCTCGACCTGCTAAATAGTAAACTAAACTCTTCGGGGTTTAGATTAACTTCTTAGAGGGACTTTTGGTGAGTAGCCAAAGGAAGTTCGAGGCAATAACAGGTCTGTGATGCCC	Rhizaria	Cercozoa	Thecofilosea	Cryomonadida	Rhogostomidae	NA	NA	NA	NA	NA	NA	Capsellina	Heterotrophs	Consumers
OTU_1259	GGCTTAATTTGACTCAACACGGGGAAACTCACCAGGTCCAGACATAGTAAGGATTGACAGATTGAGAGCTCTTTCTTGATTCTATGGGTAGTGGTGCATGGCCGTTCTTAGTTGGTGGAGTGATTTGTCTGGTTAATTCCGTTAACGAACGAGACCTTAACCTGCTAAATAGTCACACGAACTTTTTGTTCGTGGCTGTACTTCTTAGAGGGACTATGGATGTTTAATCCATGGAAGTTTGAGGCAATAACAGGTCTGTGATGCCC	Nucletmycea	Fungi	Monoblepharidomycetes	NA	NA	NA	NA	NA	NA	NA	NA	Harpochytrium	Heterotrophs	NA
OTU_1261	GGCTTAATTTGACTCAACGCGGGAAAACTTACCAGGTCCGGACATAGTGAGGATTGACAGATTGAGAGCTCTTTCTTGATTCTATGGGTGGTGGCGCATGGCCGTTCTTAGTTGGTGGAGTGATTTGTCTGGTTAATTCCGTTAACGAACGAGACCGCTGCCTGCTAAATAGTCCAGTGAGTGGATTTCACTGACGAGGACTCCTTAGAGGGACGTGCATTCTATTAGATGCAGGAAGATAGCGGCGATAACAGGTCTGTGATGCCC	Stramenopiles	Gyrista	Ochrophyta	Diatomista	Diatomeae	NA	NA	NA	NA	NA	NA	NA	Autotrophs	Photosynthetics
OTU_1262	GGCTTAATTTGACTCAACGCGGGGAAACTTACCAGGTCCAGACATAGTTAGGATTGACAGATTGATAGCTCTTTCTTGATTCTATGGGTGGTGGTGCATGGCCGTTCTTAGTTGGTGGAGTGATTTGTCTGGTTAATTCCTCATTAAACCTTAACCTGCTAAATAGTTTCATGTGACCTGGGTTACATGGGCAACTTCTCAGAGGGACTTTGTGTGTCTAACGCAAGGAAGTTTGAGGCAATAACAGGTCTGTGATGCCC	Alveolata	Dinoflagellata	Dinophyceae	NA	NA	NA	NA	NA	NA	NA	NA	NA	NA	NA
OTU_1263	GGCTTAATTTGACTCAACGCGGGAAAACTTACCAGGTCCAGACATAGTGAGGATTGACAGATTGAAGATCTTTCTTGATTCTATGGGTGGTGGTGCATGGCCGTTCTTAGTTGGTGGAGTGATTTGTCTGGTTAATTCCGTTAACGAACGAGACCTCGACCTGCTAAATAGTCTTTGGGTTTGTGTAGTACTTCTTAGAGGGACTATCGGTTTGAAGCCGGTGGAAGTTCGAGGCAATAACAGGTCTGTGATGCCC	Rhizaria	Cercozoa	NA	NA	NA	NA	NA	NA	NA	NA	NA	NA	NA	NA
OTU_1269	GGCTTAATTTGACTCAACGCGGGGCAACTTACCGGAGCAGGCAGTATTGCGGGAAGGGTGCGGATGAGATCTGTGTTCTGATGATACTGCGCGTGGTGCATGGCCGTTCTTAACACGTGGGGTGACTTGTCTGGTTAAATCCGATAACGCGTGAGACCCTGAATAATGACAATGCTCGATGAGAGTAGGGAAGCTCGGGTCGATAACAGGTCTGTGATGCCC	Nucletmycea	Fungi	Opisthosporidia	Microsporidia	NA	NA	NA	NA	NA	NA	NA	NA	Heterotrophs	Parasites
OTU_1272	GGCTTAATTTGACTCAACACGGGAAAACTTACCAGGTCCAGACACAGTGAGGATTGACAGATTGAAGATCTTTCTTGATTCTGTGGGTGGTGGTGCATGGCCGTTCTTAGTTGGTGGAGTGATTTGTCTGGTTAATTCCGTTAACGAACGAGACCTCGACCTGCTAAATAGGACCGCGCTACCCGTAGCGCAGGGCCTTCTTAGAGGGGCTATCGGTGCTTAGCCGATGGAATTAAGTTCGAGGCAATAACAGGTCTGTGATGCCC	Rhizaria	Cercozoa	NA	NA	NA	NA	NA	NA	NA	NA	NA	NA	NA	NA
OTU_1273	GGCTTAATTTGACTCAACACGGGGAAACTTACCAGGTCAAGACATGGGAGGGATTGACAGATTGAGAGCTCTTTCTTGATTCTATGGGTGGTGGTGCATGGCCGTTCTTAGTTGGTGGAGTGATTTGTCTGGTTAATTCCGTTAACGAACGAGACCTTAACCTGCTAACTAGTTGCCTTATGAATAATGGGGTTAACTTCTTAGAGGGACTATACGTTCCAAGCGTATGGAAGTTTGAGGCAATAACAGGTCTGTGATGCCC	Alveolata	Ciliophora	NA	NA	NA	NA	NA	NA	NA	NA	NA	NA	Heterotrophs	NA
OTU_1280	GGCTTAATTTGACTCAACGCGCGGGGAAACTTACCAGGTCCAGACATAGTGAGGATTGACAGATTGATAGCTCTTTCTTGATTCTATGGGTGGTGGTGCATGGCCGTTCTTGGTTGGTGGAGTGATTTGTCTGGTTAATTCCGTTAACGAACGAGACCTTAGCCTGCTAAATAGTCGCTGCAATCATGATTGGCTGCGACTTCTTAGAGGGACTTTGTAAGCAAATACAAGGAAGTTTGAGGCAATAACAGGTCTGTGATGCCC	Alveolata	Ciliophora	Intramacronucleata	SAL	Spirotrichea	Perilemmaphora	Oligotrichea	Choreotrichida	NA	NA	NA	NA	Heterotrophs	Consumers
OTU_1285	GGCTTAATTTGACTCAACACGGGGAAACTTACCAGGTCCAGGCATAGTGAGGATTGACCGATTGATAGCTCTTTCTTGATTCTATGGGTGGTGGTGCATGGCCGTTCTTAATTGGTGGAGTGATTTGTCTGGTTAGTTCCGTTAACGAACGAGACCCCTGCCTGCTAAATAGTCCGGTGAATGAATGTTCATTGACCTGGTCTTCTTAGAGGGACTTTCGGTGACTAACCGAAGGAAGTTGGGGGCAATAACAGGTCTGTGATGCCC	Stramenopiles	Gyrista	Ochrophyta	Diatomista	Diatomeae	NA	NA	NA	NA	NA	NA	NA	Autotrophs	Photosynthetics
OTU_1286	GGCTTAATTTGACTCAACACGGGAAAACTTACCAGGTCCAGACATAGTGAGGATTGACAGATTGAAGATCTTTCTTGATTCTATGGGTGGTGGTGCATGGCCGTTCTTAGTTGGTGGAGTGATTTGTCTGGTTAATTCCGTTAACGAACGAGACCTCGACCTACTAAATAGTTTGCCCAACCCTTTGGGTTGGTGTACGCTTCCTAGAGGGACTATCGGTTTGTAGCCGATGGAAGTTCGAGGCAATAACAGGTCTGTGATGCCC	Rhizaria	Cercozoa	NA	NA	NA	NA	NA	NA	NA	NA	NA	NA	NA	NA
OTU_1291	GGCTTAATTTGACTCAACGCGGGAAAACTCACCAGGTCCGGACATGGTAAGAATTGACAGAATGAGAGCTCTTTCAAGATTCTATGGGTGGTGGTGCATGGCCGTTCTTAGTTGGTGGAGTGATTTGTCTGGTTAATTCCGATAACGAACGAGACCTCTACCTGTCATACTACAGCAGTCGATGCGAATCGGCTGGTGTTCTATGAGGGACTGACTGGGGTTACCAGTAGGAGGTTTGAGGCAATAACAGGTCTGTGATGCCC	Nucletmycea	Fungi	NA	NA	NA	NA	NA	NA	NA	NA	NA	NA	Heterotrophs	Saprotrophs
OTU_1298	GGCTTAATTTGACTCAACACGGGGAAACTTACCAGGTCCGGACATAGTAAGGATTGACAGATTGATAGCTCTTTCTTGATTCTATGGGTGGTGGTGCATGGCCGTTCTTAGTTGGTGGAGTGATTTGTCTGGTTAATTCCGTTAACGAACGAGACCTTAACCTGCTAAATATGCCGCGCTAACTCGTCCATCAAAACTCATATGTGGCTCACGCGGTTCGCTGCACATTAGTGTTGCCAGTCAAATGGTGATGTTAATGTGCCGGCAGGGCCCGGGTTCATGTGAGCGGTAGAGTTCGGCGTCTGTGCTTCTTAGAGGGACTGCTGCGCGCCTAGCCAGCGGAAGTTTGAGGCAATAACAGGTCTGTGATGCCC	Discosea	Centramoebia	Acanthopodida	NA	NA	NA	NA	NA	NA	NA	NA	Acanthamoeba	Heterotrophs	Consumers
OTU_1301	GGCTTAATTTGACTCAACGCGGGAAAACTTACCAGGTCCGGACAAGTGAGGATTGACAGATTCTTTCTTGATTCTATGGGTGGTGGTGCATGGCCGTTCTTAGTTGGTGGAGTGATTTGTCTGGTTGATTCCGTTAACGAACGAGACCTCGACCTACTAAATAGTTGGCTTAACCCTTTTGGGTTTGGACTAACTTCTTAGAGGGACTTTTGGTGAGTAGCCAAAGGAAGTTCGAGGCAATAACAGGTCTGTGATGCCC	Rhizaria	Cercozoa	Thecofilosea	Cryomonadida	Rhogostomidae	NA	NA	NA	NA	NA	NA	NA	Heterotrophs	Consumers
OTU_1303	GGCTTAATTTGACTCAACGCGGGAAAACTTACCAGGTCCAGACATAGTGAGGATTGGCAGATTGAGAGATCTTTCTTGATTCTATGGGTGGTGGTGCATGGCCGTTCTTAGTTGGTGGAGTGATTTGTCAGGTTAATCCCGTTAACGAACGAGACCCCCACCTGCTAGATAGTCCGTTGAATGAGTTTTCATTGACCTGGTCTTCTTAGAGGGACTTTCGGTGACTAACCGAAGGAAGTTGGGGGCAATAACAGGTCTGTGATGCCC	Stramenopiles	Gyrista	Ochrophyta	Diatomista	Diatomeae	Melosirophytina	NA	NA	NA	NA	NA	Aulacoseira	Autotrophs	Photosynthetics
OTU_1310	GGCTTAATTTGACTCAACGCGGGGAAACTTACCAGGTCCAGACATAGTGAGGATTGACAGATTGAGAGCTCTTTCTTGATTCTATGGGTGGTGGTGCACAGTGCATGGCCGTTCTTAGTTGGCGGAGTGATTTGTCTGGTTAATTCCGTTAACGAACGAGACCCCCGCCTGCTAAATAGTTGTGTGAATGCTTAGCATTCATTTCAGCTTCTTAGAGGGACTTTCGGTGACTAACCGAAGGAAGTTGGGGGCAATAACAGGTCTGTGATGCCC	Stramenopiles	Gyrista	Ochrophyta	Chrysista	Chrysophyceae	NA	NA	NA	NA	NA	NA	NA	Autotrophs	Photosynthetics
OTU_132	GGCTTAATTTGACTCAACGCGGGGAAACTCACCAAGTTAGGATGTGAATATGATTGACAGATTAAGGTTCTTTCTTGATTTTACAGAAGGTGGTGCATGGTCGTTCTTAGTTCGTGGAGTGATTCGTCTTGTTAATTCAGTTAACGAGCGAGACCTTAACTTGCTAATTAAGGTACAGGGTCTCCTTCGGGAGTCCGTCGTTTCGTTGGGGAGATGTATATCTCCTCAGGAAATCTGTACTGTCGCTGGTTCGCCAGTGATGCTTCTTAGAGGTACAGCACCCGCTTCAGGGTGAGGAAGTTTAAGGCAATAACAGGTCTGTGATGCCC	Discoba	Heterolobosea	Tetramitia	Eutetramitia	Vahlkampfiidae	NA	NA	NA	NA	NA	NA	Tetramitus	Heterotrophs	Consumers
OTU_1322	GGCTTAATTTGACTCAACGCGGGAAAACTTACCATAGTGAGGATTGACAGATTGAAGATCTTTCTTGATTCTATGGGTGGTGGTGCATGGCCGTTCTTAGTTGGTGGAGTGATTTGTCTGGTTAATTCCGTTAACGAACGAGACCTCGACCTGCTAAATAGTACTAGTTATTCATTGGATAATCTAGGCACTTCTTAGAGGGACTATCGGTGGTGTACCCGATGGAAGTTCGAGGCAATAACAGGTCTGTGATGCCC	Rhizaria	Cercozoa	Imbricatea	Silicofilosea	Euglyphida	Euglyphina	Trinematidae	NA	NA	NA	NA	Trinema	Heterotrophs	Consumers
OTU_1323	GGCTTAATTTGACTCAACGCGGGGAAACTTACCAGGTCCAGACATAGTAAGGATTGACGGATTGATAGCTCTTTCTTGATTCTATGGGTGGTGGTGCATGGCCGTTCTTAGTTGGTGGAGTGATTTGTCTGGCTAATTCCCGTTAACGAAAGAGGCCTTAACTTGCTAAATAGTTACATGTAACCTCGGCTACATGGACAACTTCTTAGAGGGACTTTGCGTGTCTAACGCAAGGAAGGTTGAGGCAATAACAGGTCTGTGATGCCC	Alveolata	Dinoflagellata	Dinophyceae	NA	NA	NA	NA	NA	NA	NA	NA	NA	NA	NA
OTU_1324	GGCTTAATTTGACTCAACGCGGGGAAACTTACCAGGTCCAGACATAGTAAGGATTGACAGACTGAGAGCTCTTTCTTGATTCTATGGGTGGTGGTGCATGGCCGTTCTTAGTTGGTGGAGTGATTTGTCTGGTTAATTCCGTTAACGAATGAGACCTTAACCTGCTAAAAAGTTACATGTGACCTCGGTTACATGGGCAACTTCTTAGAGGGACTGTGTCTAATGCAAGGAGGTTTGAGGCAATAACAGGTCTGTGATGCCC	Alveolata	Dinoflagellata	Dinophyceae	NA	NA	NA	NA	NA	NA	NA	NA	NA	NA	NA
OTU_1325	GGCTTAATTTGACTCAACACGGGAAAACTTACCAGGTCCAGACATAGTGAGGATTGACAGATTGAGAGCTCTTTCTTGATTCTGTGGGTGGTGGTGCATGGCCGTTCTTAGTTGGTGGAGTGATTTGTCTGGTTTATTCCGTTAACGAACGAGACCTCGACCTGCTAAATAGTATGAGGTACTCCGGTACCTACGTGCTTCTTAGAGGGACTGACGGTGGTGAGCCGTAGGAAGTTCGAGGCAATAACAGGTCTGTGATGCCC	Rhizaria	Cercozoa	Paracercomonadida	NA	NA	NA	NA	NA	NA	NA	NA	Metabolomonas	Heterotrophs	Consumers
OTU_1331	GGCTTAATTTGACTCAACGCGGGGAAACTTACCAGGTCCAGACATAGTAAGGATTGACAGATTGATAGCTCTTTCTTGATTCTATGGGTGGTGGTGCATGGCCGTTCTTAGTTGGTGGAGTGATTTGTCTGGTTAATTCCGTTAACGAACGAGACCTTAACCTGCTAAATAGTCACACGTACCTTCGGTTACGTGGGCGACTTCTTAGAGGGACTTTGTGTGTCTAACGCAAGGAAGTTTGAGGCAATGCAATAACAGGTCTGTGATGCCC	Alveolata	Dinoflagellata	Dinophyceae	NA	NA	NA	NA	NA	NA	NA	NA	NA	NA	NA
OTU_1339	GGCTTAATTTGACTCAACGCGGGTAAACTTACCCGGTCCAGACATAGTGAGGATTGACAGATTGAGAGCTCTTTCTTGATTCTATGGGTGGTGGTGCATGGCCGTTCTTAGTTGGTGGGTTGCCTTGTCAGGTTAATTCCGGTAACGAACGAGACCTCAGCCTGCTAAATAGTCACGGTTACCTCGGTAGCTGGCGGACTTCTTAGAGGGACTGTTGGCGACTAGCCAACGGAAGCATGAGGCAATAACAGGTCTGTGATGCCC	Chloroplastida	Chlorophyta	NA	NA	NA	NA	NA	NA	NA	NA	NA	NA	Autotrophs	Photosynthetics
OTU_134	GGCTTAATTTGACTCAACACGGGGAATCTCACGAGGGCCGGACATTGCAAGGATTGACAGATTGATAGCTCTTTCTTGATTCGATGGATGGTGGTGCATGGCCGTTCTTAGTTGGTGGGGTGACTTGTCTGGTTAGTACCGATAACGAACGAGATCTTGGCCTACTAAATAGACGACCTTCCGCTGGTGGCGGGTTTCGGCCTGCTACCGGGAGGGGATATGGTGCTTACGCACACCTGGCTGGTTTCAAACGCCGGTTGGGTCGCTTCTTAGAGGGACTGTGGGTGATTAACCCAAGGAAGCTCAAGGCAATAACAGGTCTGTGATGCCC	Discoba	Tsukubamonadida	NA	NA	NA	NA	NA	NA	NA	NA	NA	Tsukubamonas	Heterotrophs	Consumers
OTU_1342	GGCTTAATTTGACTCAACACGGGAAAACTTACCAGGTCCAGACATAGTGAGGATTGACAGATTGAGAGCTCTTTCTTGATTCTATGGGTGGTGGTGCATGGCCGTTCTTAGTTGGTGGAGTGATTTGTCTGGTTAATTCTGTTAACGAACGAGACCTCGACCTGCTAAATAGTCTGATGAATGGTTTTCCTTCATGCTGACTTCTTAGAGGGACTATCGGTGTTTAGCCGAAGGAAGTTCGAGGCAATAACAGGTCTGTGATGCCC	Rhizaria	Cercozoa	NA	NA	NA	NA	NA	NA	NA	NA	NA	NA	NA	NA
OTU_1358	GGCTTAATTTGACTCAACGCGGGGAAACTCACCAGGTCCAGACATAGTAAGGATTGACAGATTGAGAGCTCTTTCTTGATTCTATGGGTGGTGGTGCATGGCCGTCCTTAGTTGGTGGAGTGATTTGTCTGGTTAATTCCGATAACGAACGAGACCTTAACCTGCTAAATAGTCACATTAATCTTTCATGATTGATGATTTTATGACTTCTTAGAGGGACTATTGATGTTTAATCAATGGAAGTTTGAGGCAATAACAGGTCTGTGATGCCC	Nucletmycea	Fungi	NA	NA	NA	NA	NA	NA	NA	NA	NA	NA	Heterotrophs	Saprotrophs
OTU_136	GGCTTAATTTGACTCAACACGGGAAAACTTACCAGGTCCGGACACAGTGAGGATTGACAGATTGAAGATCTCTCTTGATTCTGTGGGTGGTGGTGCATGGCCGTTCTTAGTTGGTGGAGTGATTTGTCTGGTTAATTCCGTTAACGAACGAGACCTCGACCTGCTAAATAGTTGGGCATATTCTCGGATATGTGATTTTCTAACTTCTTAGAGGGACTATTGGCGTGTAGCCAATGGAAGTTCGAGGCAATAACAGGTCTGTGATGCCC	Rhizaria	Cercozoa	Pansomonadidae	NA	NA	NA	NA	NA	NA	NA	NA	Agitata	Heterotrophs	NA
OTU_1363	GGCTTAATTTGACTCAACACGGGGAAACTCACCAGGTCAGGACATGATAAGGATTGACAGATTAAAAGATCTTTCATGATTTTATGGGTGGTGGCGCATGGCCGATCTTAGTTCGTGGTATGAATTGTCGGCTTAATTGCGTTAACGAACGAGACCTTTAGAGATAAATAGTGGTGAGTGGAGGGTGTAAAACCATTTGAGGCGTCTTTGGAAGAAGGGCATGTTCCCCTTTCAAATGTCAAATGTCATCGTCTTGGATGGATTCTCCACTTTATCGATGCATTTGTAGAAATACAGGTGTATCTTTAACTTCTTATTTCGACTATTGATGTTCAATCAATGTAAGTTAAAGGCAATAACAGGTCTGTGATGCCC	Discosea	Centramoebia	Himatismenida	NA	NA	NA	NA	NA	NA	NA	NA	Cochliopodium	Heterotrophs	Consumers
OTU_1366	GGCTTAATTTGACTCAACGCGGGGAAACTCACCAGGTCCAGACAATATAAGGATTGACAGGTTGAGAGCTCTTTCTTGATTTATTGGGTGGTGGTGCATGGCCGTTCTTAGTTGGTGGAGTGATTTGTCTGCTTAATTGCGATAACGAACGAGACCTTAACCTGCTAAATAGTTGCTATAACTCTGGTTGTAGTCAACCTCTTAGAGGGACTGTAGGCGATTAGTCTACGGAAGTTTGAGGCAATAACAGGTCTGTGATGCCC	Nucletmycea	Fungi	NA	NA	NA	NA	NA	NA	NA	NA	NA	NA	Heterotrophs	Saprotrophs
OTU_1370	GGCTTAATTTGACTCAACGCGGGGAAACTTACCAGGTCCGGACATAGTAAGGATTGACAGATTGATAGCTCTTTCTTGATTCTATGGGTGGTGGTGCATGGCCGTTCTTAGTTGGTGGAGTGATTTGTCTGGTTAATTCCGTTAACGAACGAGACCTTAACCTGCTAAATATGCCGCGCTAACCCGTCCATCAAAACCCATGCGCGGCTCACGCGGTCCGCTGCGCGGTGGTGTCGTCTCACGGCGGCTGCCATCGCGCCGGCAGGGCCCGGGCTCGTGTGGGCGGTAGGGTTCGGCGTCCGTGCTCCTTAGAGGGACTGCTGCGCGCCTAGCCAGCGGAAGTTTGAGGCAATAACAGGTCTGTGATGCCC	Discosea	Centramoebia	Acanthopodida	NA	NA	NA	NA	NA	NA	NA	NA	Acanthamoeba	Heterotrophs	Consumers
OTU_1371	GGCTTAATTTGACTCAACGCGGGAAAACTTACCAGTGAGGATTGACAGATTGAAGATCTTTCTTGATTCTATGGGTGGTGGTGCATGGCCGTTCTTAGTTGGTGGAGTGATTTGTCTGGTTAATTCCGTTAACGAACGAGACCTCGACCTACTAAATAGTTAACTAAATTCTTCGGGATTTAGATCGACTTCTTAGAGGGACTTTGGGTGAGTAGCCCAAGGAAGTTCGAGGCAATAACAGGTCTGTGATGCCC	Rhizaria	Cercozoa	NA	NA	NA	NA	NA	NA	NA	NA	NA	NA	NA	NA
OTU_1372	GGCTTAATTTGACTCAACGCGGGAAATCTCACCCGGCCCGGACACTGTAAGGATTGACAGATTGAGAGCTCTTTCTTGATTTTGTGGGTGGTGGTGCATGGCCGTTCTTAGTTGGTGGAGTGATTTGTCTGCTTAATTGCGATAACGAACGAGACCTTAACCTGCTAAATAGCCAGGCTAGCTTTGGCTGGTCGCCGGCTTCTTAGAGGGACTATCGGCTCAAGCCGATGGAAGTTTGAGGCAATAACAGGTCTGTGATGCCC	Nucletmycea	Fungi	Dikarya	Ascomycota	Pezizomycotina	NA	NA	NA	NA	NA	NA	NA	Heterotrophs	Saprotrophs
OTU_1380	GGCTTAATTTGACTCAACGCGGGGGAAACTTACCAGGGCCAGACATGGAGAGGATTGACAGATTGATAGCTCTTTCTTGATTCTATGGGTGGTGGTGCATGGCCGTTCTTAGTTGGTGGAGTGATTTGTCTGGTTAATTCCGATAACGAACGAGACCTCAGCCTGCTAACTAGTTGCTGTTCATTGAGCAGTGAACTTCTTAGAGGGACTTTGGGGGCTACTCCAAGGAAGCTTGAGGCAATAACAGGTCTGTGATGCCC	Alveolata	Ciliophora	Postciliodesmatophora	Heterotrichea	NA	NA	NA	NA	NA	NA	NA	NA	Heterotrophs	NA
OTU_1381	GGCTTAATTTGACTCAACGCGGGAAAACTTACCAGGTCCAGACATAGTGAGGATTGACAGATTGAGAGCCCTTTCTTGATTCTATGGGTGGTGGTGCATGGCCGTTCTTAGTTGGTGGAGTGATTTGTCTGGTTAATTCCGTTAACGAACGAGACCTCGACCTGCTAAATAGTATGACGAATCCTAGATTCGGACGTGCTTCTTAGAGGGACTATCGGTGTGTAGCCGATGGAAGTTCGAGGCAATAACAGGTCTGTGATGCCC	Rhizaria	Cercozoa	Cercomonadida	NA	NA	NA	NA	NA	NA	NA	NA	Eocercomonas	Heterotrophs	Consumers
OTU_1384	GGCTTAATTTGACTCAACGCGGGGAAACTCACCAGGTCCAGACATAGTAAGGATTGACAGATTGATAGCTCTTTCTTGATTCTATGGGTGGTGGTGCATGGCCGTTCTTAGTTGGTGGAGTGATTTGTCTGGTTAATTCCGATAACGAACGAGACCTTAACCTGCTAAATAGCCAGGCCGGCTTTCGCTGGTCGTCGGCTTCTTAGAGGGACTAATGGCGTTCAGCCATTGGAAGTTTGAGGCAATAACAGGTCTGTGATGCCC	Nucletmycea	Fungi	Dikarya	Basidiomycota	Agaricomycotina	NA	NA	NA	NA	NA	NA	NA	Heterotrophs	Saprotrophs
OTU_1385	GGCTTAATTTGACTCAACGCGGGGAAACTTACCAGGCCCAGACGCAGTGAGGATTGACAGATTGAAGATCTTTCTTAATTCTGTGGGTGGTGGTGCATGGCCGTTCTTAGTTGGTGGAGTGATTTGTCTGGTTAATTCCGTTAACGAACGAGGCCTCGACCTGCTAACTAGTTAAGTCGACTTTACGGTCGGCTGCTGACTTCTTAGAGGGACTATCGGTGTGTAGCCGATGGAAGTTCGAGGCAATAACAGGTCTGTGATGCCC	Rhizaria	Cercozoa	NA	NA	NA	NA	NA	NA	NA	NA	NA	NA	NA	NA
OTU_1386	GGCTTAATTTGACTCAACGCGGGACAACTTACCGGGGCAGGCAGTGTTGTGTGAGGGGAGTGGATAAGAGCCATTTCCCGAGGATGCTGCGTGTGGTGCATGGCCGTTCTTAACACGTGGGGTGACTTGTCAGATTAATTCCGATAACGTGTGAGACCCTGAATAGTGACGATGTCCGATAAGGACAAGGAAGCGCGGGTCGATAACAGGTCTGTGATGCCC	Nucletmycea	Fungi	Opisthosporidia	Microsporidia	NA	NA	NA	NA	NA	NA	NA	Marssoniella	Heterotrophs	Parasites
OTU_1389	GGCTTAATTTGACTCAACACGGGGAAACTCACCAGGTCCAGACACGGGGATGATAAACAGATTGAGAGCTCTTTTTTGATTCTGTGGGTGGTGGTGCATGGCCCTTCTTAGTTGGTGGGTTGCCTTGTCAGGTTGATTCCGGTAACGAACGAGACCTCAGCCTGCTAAATAGCCACATATCCTTTTTGGATATGCCTGACTTCTTAGAGGGACTATTGTCGTTTAGGCAATGGAAGTGTGAGACAATAACAGGTCTGTGATGCCC	Chloroplastida	Chlorophyta	Chlorophyceae	NA	NA	NA	NA	NA	NA	NA	NA	Chlamydomonas	Autotrophs	Photosynthetics
OTU_1393	GGCTTAATTTGACTCAACGCGGGAAAACTTACCAGGTCCAGACACGGGGAGGATTGACAGATTGAGAGCTCTTTCTTGATTCTATGGGTAGTGGTGCATGGCCGTTCTTAGTTGGTGGAGTGATTTGTCTGGTTAATTCCGTTAACGAACGAGACCTCAGCCTACTAACTAGATGCAGCAATTCTCGGATTGTCTGTACGCTTCTTAGAGGGACTATCGGTGATTAGCCGATGGAAGTATGAGGCAATAACAGGTCTGTGATGCCC	Rhizaria	Endomyxa	Vampyrellida	NA	NA	NA	NA	NA	NA	NA	NA	NA	Heterotrophs	Consumers
OTU_1395	GGCTTAATTTGACTCAACGCGGGGAAACTCACCAGGTCCAGACGCGATGAGGATTGACAGATTGATAGCTCTTTCTTGATTCTGTGGGTGGTGGTGCATGGCCGTTCTTAGTTGGTGGAGTGATTTGTCTGGTTAATTCCGTTAACGAACGAGACCTTAACCTGCTAAATAGTCGGCAGAACTACATGTTCTGTTGTATCTTCTTAGAGGGACTTTGGGGGATGACCCCAAGGAAGTTTGAGACAATAACAGGTCTGTGATGCCC	Alveolata	Colpodellida	Colpodellaceae	NA	NA	NA	NA	NA	NA	NA	NA	Colpodella	Heterotrophs	Consumers
OTU_1397	GGCTTAATTTGACTCAACACGGGAAAACTTACCAGGTCCGGACATAGTGAGGATTGACAGACTGAAGATCTTTCTTGATTCTATGGGTGGTGGTGCATGGCCGTTCTTAGTTGGTGGAGTGATTGTATTCCGTTAACGAACGAGACCTCGACCTGCTAAATAGTAAACTAAACTCTTCGGGGTTTAGATTAACTTCTTAGAGGGACTTTTGGTGAGTAGCCAAAGGAAGTTCGAGGCAATAACAGGTCTGTGATGCCC	Rhizaria	Cercozoa	Thecofilosea	Cryomonadida	Rhogostomidae	NA	NA	NA	NA	NA	NA	Capsellina	Heterotrophs	Consumers
OTU_1398	GGCTTAATTTGACTCAACGCGGGAAAACTTACCAGGTCCAGACATAGTGAGGATTGACAGATTGAGAGCTCTTTCTTGATTCTATGGGATTCTATGGGTGGTGGTGCATGGCCGTTCTTAGTTGGTGGAGTGATTTGTCTGGTTAATTCCGTTAACGAACGAGACCCCTGCCTGCTAAATAGTTGAGCGAGTGAATGTTCACTGGCTACAGCTTCTTAGAGGGACGTGCGTTCTATTAGACGCAGGAAGATAGGGGCAATAACAGGTCTGTGATGCCC	Stramenopiles	Gyrista	Ochrophyta	Diatomista	Diatomeae	Bacillariophytina	Bacillariophyceae	Fragilariophycidae	NA	NA	NA	Staurosira	Autotrophs	Photosynthetics
OTU_140	GGCTTAATTTGACTCAACGCGGGGAAACTTACCAGGTCCGGACATAGTGAGGATTGACAGATTGAAGATCTTTCTTGATTCTATGGGTGGTGGTGCATGGCCGTTCTTAGTTGGTGGAGTGATTTGTCTGGTTAATTCCGTTAACGAACGAGACCTCGGCCTACTAAATAGTTCGGCGTATTTTCGGATACGTACGTGACTTCTTAGAGGGACTGTCGCATTGTAGGCGAAGGAAGTTCGAGGCGATAACAGGTCTGTGATGCCC	Rhizaria	Cercozoa	NA	NA	NA	NA	NA	NA	NA	NA	NA	NA	NA	NA
OTU_1400	GGCTTAATTTGACTCAACACGGGGAAACTTACCAGGTCCGGACTTCAGGAGGATTGACAGATTGAAGATCTTTCTTAATTTGAAGGGTGGTGGTGCATGGCCGTTCTTAGTTGGTGGTGTGAATTGTCTGGTTAATTCCGTTAACGAACGAGACCTCGACCTGCTAAATAGAGTGCATTTGTCTTCAGGCAAGTGTTGCTCTTCTTAGAGGGACTATCGGTGTTTAGCCGAAGGAAGTTCGAGGCAATAACAGGTCTGTGATGCCC	Rhizaria	Cercozoa	Pansomonadidae	NA	NA	NA	NA	NA	NA	NA	NA	NA	Heterotrophs	NA
OTU_1404	GGCTTAATTTGACTCAACACGGGAAAACTTACCAGGTCCAGACATAGTGAGGATTGACAGATTGAAGATCTTTCTTGATTCTATGGGTGGTGGTGCATGGCCGTTCTTAGTTGGTGGATTGATCTGCCTGGTTAATTCCGATAACGAACGAGACCTCAGCCTGCTAAATAGTGAACGTCGGGCTCGCTCGGCGTCTTCCGCTTCTTAGAGGGACTATCGGTGTGTAACCGATGGAGGATTGAGGCAATAACAGGTCTGTGATGCCC	Rhizaria	Cercozoa	NA	NA	NA	NA	NA	NA	NA	NA	NA	NA	NA	NA
OTU_1409	GGCTTAATTTGACTCAACGCGGGAAAACTTACCAGGTCCAGACACAGTGGGGATTGACAGATTGAGAGCTTTTACTTGATTCTGTGGGTGGTGGTGCATGGCCGTTCTTAGTTAGTGGAGTGATTTGTCTGGTTAATTCCGTTAACGAACGAGACCCCTGCCTGCTAAATAGTTGGGCAAATGAATGTTCATTGGCTGCAGCTTCTTAGAGGGACATGCGTTCTATTAGACGCAGGAAGATAGGGGCAATAACAGGTCTGTGATGCCC	Stramenopiles	Gyrista	Ochrophyta	Diatomista	Diatomeae	NA	NA	NA	NA	NA	NA	Pseudostaurosira	Autotrophs	Photosynthetics
OTU_1416	GGCTTAATTTGACTCAACGCGGGAAAACTTACCAGGTCCAGACACGGGGAGGATTGACAGATTGAGAGCTCTTTCTTGATTCTGTGGGTGGTGGTGCATGGCCGTTCTTAGTTGGTGGGTTGCCTTGTCAGGTTGATTCCGGTAACGAACGAGACCTCAGCCTGCTAAATAGTTAGCGGTACTCTGGTACTGACCTAACTTCTTAGAGGGACTATTGGCGTTTAGCCAATGGAAGTGTGAGGCAATAACAGGTCTGTGATGCCC	Chloroplastida	Chlorophyta	Chlorophyceae	NA	NA	NA	NA	NA	NA	NA	NA	Protosiphon	Autotrophs	Photosynthetics
OTU_142	GGCTTAATTTGACTCAACGCGGGAAAACTTACTAGAATTGGACGTTTGGACGATGGACAGATTGAGAGCTCTTTCTTGATTATACGGGTGGTGGTGCATGGCCGTTCTTAGTTGGTGGAGTGGTTTGTCTGGTTAATTCCGATAACGAACGAGACTTTGCCCTGCTAAATAGACACTATAGTTTCGGCTATAGCTGGACTTCTTAGAGGGACTTTGCGCATATAGCGCAAGGAAGTTCAAAGCAATAACAGGTCTGTGATGCCC	Alveolata	Apicomplexa	Conoidasida	Gregarinasina	NA	NA	NA	NA	NA	NA	NA	NA	Heterotrophs	Parasites
OTU_1421	GGCTTAATTTGACTCAACGCGGGGAAACTTACCAGGTCCAGACATAGTAAGGATTGACAGATTGAGAGCTCTTTCTTGATTCTATGGGTGGTGGTGCATGGCCGTTCTTAGTTGGTGGAGTGATTTGTCTGGTTAATTCCATTAACGAACGAGACCTCCGCCTGCTAAATAGTCCTATTTGCGAACAAAGTAGCAGATGGGGACTTCTTAGAGGGACTTTTAGCGATTAGCTAAAGGAAGTTGGAGGCAATAACAGGTCTGTGATGCCC	Stramenopiles	NA	NA	NA	NA	NA	NA	NA	NA	NA	NA	NA	NA	NA
OTU_1427	GGCTTAATTTGACTCAACACGGGAAAACTTACCAGGTCCGGACATAGTGAGGATTGACAGATTGAAGATGGGTGGTGGTGCATGGCCGTTCTTAGTTGGTGGAGTGATTTGTCTGGTTAATTCCGTTAACGAACGAGACCTCGACCTACTAAATAGTTGGCTTAACCCTTTTGGGTTTGGACTAACTTCTTAGAGGGACTTTTGGTGAGTAGCCAAAGGAAGTTCGAGGCAATAACAGGTCTGTGATGCCC	Rhizaria	Cercozoa	Thecofilosea	Cryomonadida	Rhogostomidae	NA	NA	NA	NA	NA	NA	Capsellina	Heterotrophs	Consumers
OTU_1429	GGCTTAATTTGACTCAACGCGGGGAAACTTACCAGGTCCGGACATAGTAAGGATTGACAGATTGAAGATCTTTCTTGATTCTATGGGTGGTGGTGCATGGCCGTTCTTAGTTGGTGGAGCGATTTGTCTGGTTAATTCCGTTAACGAACGAGACCTCATCCTACTAATTATGTTCTTTCAATTTTCGGATCTTGGAGGTACTGTTGGTGCTACAAGCCGACGGAAGTTTGAGGCAATAACAGGTCTGTGATGCCC	Rhizaria	Endomyxa	Vampyrellida	NA	NA	NA	NA	NA	NA	NA	NA	NA	Heterotrophs	Consumers
OTU_1443	GGCTTAATTTGACTCAACACGGGAAAACTCACCAGGTCCAGACATGGTAAGGATTGACAGATTGAAAGCTCTTTCTTGATTCTATGGGTGGTGGTGCATGGCCGTTCTTAGTTCGTGGATTGATTTGTCTGGTTAATTCCGTTAACGAACGAGACCTTAATCTGCTAGTTAGTTGGGCAAATCTTTATTGATTTGTGAACAATCCAACTTCTTAGAGAGACTGTTGGCGTTTAGCCAAAGGAAGTTTGAGGCAATAACAGGTCTGTGATGCCC	Nucletmycea	Fungi	NA	NA	NA	NA	NA	NA	NA	NA	NA	NA	Heterotrophs	Saprotrophs
OTU_1444	GGCTTAATTTGACTCAACGCGGGAAAACTTACCAGGTCCGGACATAGTGAGGATTGACAGATTGAAGATCTTTCTTGATTCTATGGGTGGTGGTGCATGGCCGTTCTTAGTTGGTGGAGTGATTTGTCTGGTTAATTCCGTTAACGAACGAGACCTCGAAACTCTTCGGGGTTTGGATTGACTTCTTTTTTAGAGGGACTTTTGGTGAGAAGCCAAAGGAAGTTCGAGGCAATAACAGGTCTGTGATGCCC	Rhizaria	Cercozoa	Thecofilosea	Cryomonadida	Rhogostomidae	NA	NA	NA	NA	NA	NA	Capsellina	Heterotrophs	Consumers
OTU_1446	GGCTTAATTTGACTCAACACGGGAAAACTTACCAGGTCCAGACATAGTGAGGATTGACAGATTGAGAGCTCTTTCTTGATTCTATGGGTGGTGGTGCATGGCCGTTCTTAGTTGGTGGACCCCTGCCTGCTAAATAGTTCAGCGAGTGAATTTCACTGGCCCGAGCTTCTTAGAGGGACGTGCATTCTATTAGATGCAGGAAGATAGGGGCAATAACAGGTCTGTGATGCCC	Stramenopiles	Gyrista	Ochrophyta	Diatomista	Diatomeae	NA	NA	NA	NA	NA	NA	NA	Autotrophs	Photosynthetics
OTU_1453	GGCTTAATTTGACTCAACGCGGGAAAACTTACCAGGTCCAGACATAGTGAGGATTGGCAGATTGATAGCTCTTTCTTGATTCTATGGGTGGTGGTGCATGGCCGTTCTTAGTTGGTGGAGTGATTTGTCTGGTTAATTCCGTTAACGAACGAGACCTCGACCTTGTTAAATAGTTCATTGAATCCTCGGATTCAAACGTAACTTCTTAGAGGGACTATCGGTGTGTAGCCGATGGAAGTTCGAGGCAATAACAGGTCTGTGATGCCC	Rhizaria	Cercozoa	NA	NA	NA	NA	NA	NA	NA	NA	NA	NA	NA	NA
OTU_1457	GGCTTAATTTGACTCAACACGGGGAAACTTACCAGGTCCAGACATAGTAAGGATTGACAGATTGATAGCTCTTTCTTGATTCTATGGGTGGTAACGAACGAGACCTTAACCTGCTAGATAGTTACATGTAACCTCGGTCACATGGGCAACTTCTTAGAGGGACTTTGTGTGTCTAACACAAGGAAGTTTGAGGCAATAACAGGTCTGTGATGCCC	Alveolata	Dinoflagellata	Dinophyceae	NA	NA	NA	NA	NA	NA	NA	NA	NA	NA	NA
OTU_1458	GGCTTAATTTGACTCAACACGGGAAAACTTACCAGGTCCGGACATAGTGAGGATTGACAGATTGAAGATCTTTCTTGATTCTATGGGTGGTGGTGCATGGCCGTTCTTAGTTGGTGGAGTGATTTGTCTGGTTAATTCCGTTAACGAACGAGACCTCGACCTGCTAAATAGTTGACTAAAACTCTTCGGGGTTTGGATTGAAGGGACTTTTGGTGAGTAGCCAAAGGAAGTTCGAGGCAATAACAGGTCTGTGATGCCC	Rhizaria	Cercozoa	Thecofilosea	Cryomonadida	Rhogostomidae	NA	NA	NA	NA	NA	NA	Capsellina	Heterotrophs	Consumers
OTU_1459	GGCTTAATTTGACTCAACGCGGGGAAACTTACCAGGTCCGGACATAGTAAGGATTGACAGATTTGAAGATCTTTCTTGATTCTATGGGTGGTGGTGCATGGCCGTTCTTAGTTGGTGGAGCGATTTGTCTGGTTAATTCCGTTAACGAACGAGACCTCATCCTACTAATTATGTTCTGTCAACTCTAGGATTGATAGCAACTTCTTAGAGGTACTGTTGGTGCTACAAGCCGACGGAAGTTTGAGGCAATAACAGGTCTGTGATGCCC	Rhizaria	Endomyxa	Vampyrellida	NA	NA	NA	NA	NA	NA	NA	NA	NA	Heterotrophs	Consumers
OTU_146	GGCTTAATTTGACTCAACACGGGGGGAAACTCACCAGGTCCAGACATAGTAAGGATTGACAGATTGAGAGCTCTTTCTTGATTCTATGGGTGGTGGTGCATGGCCGTTCTTAGTTGGTGGAGTGATTTGTCTGGTTAATTCCGATAACGAACGAGACCTTAACCTGCTAAATAGTCACACTTACCTTCGGGTAGGTTCTCAGTGACTTCTTAGAGGGACTATTGACGTTTAGTCAATGGAAGTTTGAGGCAATAACAGGTCTGTGATGCCC	Nucletmycea	Fungi	Blastocladiales	NA	NA	NA	NA	NA	NA	NA	NA	NA	Heterotrophs	Parasites
OTU_1462	GGCTTAATTTGACTCAACGCGGGGAACTTTACCAGATCCGGAAAGGGTAAGGATTGACAGATTGATTGTTCTTTCTCGATTCTCTCAATGGTGGTGCATGGCCGCTTTTGGTCGGTGGAGTGATTTGTTTGGTTGATTCCGTCAACGGACGAGATCCAAGCTGCCCAGTAGGAGCCGTGAATTGCTTTCTTGAAGACAGCGCTCCGGAGCTGGCTCCGGCTTAGCTCTTGGACTTTCTTCGGCTGGCTCCTTCTCTGCAGGATTCCAGGTTTTGCGCTTGGTGAAATTTTGGGCAATAACAGGTCTGTGATGCCC	Discoba	Euglenozoa	Kinetoplastea	Metakinetoplastina	Neobodonida	NA	NA	NA	NA	NA	NA	Rhynchomonas	Heterotrophs	Consumers
OTU_1469	GGCTTAATTTGACTCAACGCGGGAAAACTCACCAGGTCAGGACAGTAAAAGGATTGACAGATTAAAGTTCTTTCTTGATTTATTGGTTGGTGGTGCATGGCCGTTCTTAGTTCGTGGTTTGAACTGTCTACTTAATTGTGATAACGAACGAGACCTTTATTTATTAATTAGTTGAATAATAATTATTGATTTAATTATTAATTTTAAAAAAAAAATTTTTAACAATTTTTTTTTTTTTTACTTCTTAAAAGGACCACATATGTTAAATATGAGGAGGTGAAAGGCAATAACAGGTCTGTGATGCCC	Discosea	Flabellinia	Dactylopodida	NA	NA	NA	NA	NA	NA	NA	NA	Vexillifera	Heterotrophs	Consumers
OTU_1474	GGCTTAATTTGACTCAACGCGGGGAAACTTACCAGGTCCAGACATAGTGAGGATTGACAGATTGAGAGCTCTTTCTTGATTCTATGGGTGGTGGTGCATGGCCGTTCTTAGTTGGTGGAGTGATTTGTCTGGTTAATTCCGTTAACGAACGAGACCCCCGCTGTTACACCGCCTGCTAAATAGTCTTGAAAATTCATAGAATTTTCGTAAGCTTCTTAGAGGGACTTTTGGTGACTAACCAAAGGAAGTTGGGGGCAATAACAGGTCTGTGATGCCC	Stramenopiles	Gyrista	Ochrophyta	NA	NA	NA	NA	NA	NA	NA	NA	NA	Autotrophs	Photosynthetics
OTU_1481	GGCTTAATTTGACTCAACACGGGAAAACTTACCAGGTCCAGACACAGTTAGGATTGACAGATTGAGAGCTCTTTCTTGATTCTGTGGGTGGTGGTGCATGGCCGTTCTTAGTTGGTGGAGTGATTTGTCTGGTTAATTCCGATAACGAACGAGACCTCAGCCTGCTAATTAGTGATGCAAATGATGACATCCGCAAGGGAAGGGTTTCAGTGGAAGCTTGGGGGCAACTCTGAGATTCTATTGGAAAACTTGTTTTCATTTGTGAGAGTTGGAGTGGTTTCGGCTGCTTCGGCTCGTCAATGACTTCTTAGAGGGACACTTGGTGTTTAACCAAGGGAAGTTTGAGGCAATAACAGGTCTGTGATGCCC	Discosea	Flabellinia	Dactylopodida	NA	NA	NA	NA	NA	NA	NA	NA	NA	Heterotrophs	Consumers
OTU_1489	GGCTTAATTTGACTCAACACGGGAAAACTTACCAGGTCCAGACTTGGCTAGGATTGACAGACTGAACGTTCTTTCTTGATTCTAAGGGTGGTGGTGCATGGCCGTTCTTGGTTGGTGGAGTGATTTGTCTGGTTAATTCCGTTAACGAACGAGACCCCCGCCTGCTAAATAGTCCGGTGAATGAGTTTTCATTGACCTGGTCTTCTTAGAGGGACTTTCGGTGACTAACCGAAGGAAGTTGGGGGCAATAACAGGTCTGTGATGCCC	Stramenopiles	Gyrista	Ochrophyta	Diatomista	Diatomeae	Melosirophytina	NA	NA	NA	NA	NA	Aulacoseira	Autotrophs	Photosynthetics
OTU_1496	GGCTTAATTTGACTCAACACGGGAAAACTTACCAGGTCCGGACATAGTGAGGATTGACAGATTGATAGCTCTTTCTTGATTCTATGGGTGGTGGTGCATGGCCGTTCTTAGTTGGTGGAGTGATTTGTCTGGTTAATTCCGTTAACGAACGAGACCTCGGCCTACTAAATAGTTTGTTTCACTCTCTCCCGGGTGGGGCAAGACTTCTTAGAGGGACTATCGGTGATTAGCCCGTGGAAGTTCGAGGCAATAACAGGTCTGTGATGCCC	Rhizaria	Cercozoa	Granofilosea	NA	NA	NA	NA	NA	NA	NA	NA	NA	Heterotrophs	NA
OTU_150	GGCTTAATTTGACTCAACGCGGGGAAACTCACCAGGTCCAGACACAATGAGGATTGACAGATTGAGAGCTCTTTCTTGATTTTGTGGGTGGTGGTGCATGGCCGTTCTTAGTTGGTGAAGTGACTTGTCTGCTTAATTGCGATAACGAACGAGACCTTAACCTGCTAAATAGCCCGTATTGCTTTGGCAGTACGCTGGCTTCTTAGAGGGACTTTCGGCTCAAGCCGAAGGAAGTTTGAGGCGATAACAGGTCTGTGATGCCC	Nucletmycea	Fungi	Dikarya	Ascomycota	Pezizomycotina	Sordariomycetes	NA	NA	NA	NA	NA	NA	Heterotrophs	Saprotrophs
OTU_1502	GGCTTAATTTGACTCAACACGGGGAAACTTACCAGGTCCAGACATAGTAAGGATTGACAGATTGAGAGCTCTTTCTTGATTCTATGGGTGGTGGCGCATGGCCGTTCTTAGTTGGTGGAGTGATTTGTCTGGTTAATTCCGATAACGAACGAGACCTCCGCCTGCTAAATAGTGGGATTCTGCTTCGGCAGGGTACTCACTTCTTAGAGGGACAATGGTTGTTTAGTCCATGGAAGTTGGAGGCAATAACAGGTCTGTGATGCCC	Stramenopiles	Bigyra	Opalozoa	Bicosoecida	NA	NA	NA	NA	NA	NA	NA	NA	Heterotrophs	Consumers
OTU_1508	GGCTTAATTTGACTCAACGCGGGGCAACTTACCAGGGCAGAATGCACAGAAGATTGGCGACTTGAGAAAGTTCCCGAGATTGTGCAGAAAGTGGTGCATGGCCGTTTTCAACACGTGGCGCGAGCTGTCTGGTTAATTCCGACAACGTGTGAGGCCCAAGGAACAAGAGATTGTTCGACGGGTAGCGGCAAGCTATAGGAAGATGGGCGATAACAGGTCTGTGATGCCC	Nucletmycea	Fungi	Opisthosporidia	Microsporidia	NA	NA	NA	NA	NA	NA	NA	NA	Heterotrophs	Parasites
OTU_1510	GGCTTAATTTGACTCAACGCGGGGAAACTCACCAGGTCCAGACACAATAAGGATTGACAGATTGATAGCTCTTTCTTGGTCTTGTGGTTGGTGGTGCATGGCCGTTCTTAGTTGGTGGAGTGATTTGTCTGGTTAATTCCGATAACGAACGAGACCTTAACCTGCTAAATAGACCAGCTGGCTTTGGCTGGCTGCTGTCTTCTTAGGGGGACTATCAATGGAAGTTTGAGGCAATAACAGGTCTGTGATGCCC	Nucletmycea	Fungi	Dikarya	Basidiomycota	Pucciniomycotina	Microbotryomycetes	NA	NA	NA	NA	NA	NA	Heterotrophs	Saprotrophs
OTU_1511	GGCTTAATTTGACTCAACGCGGGGAAACTTACCAGGTCCGGACATAGTAAGGATTGACAGATTGAAGATCTTTCTTGATTCTATGGGTGGTGATGCATGGCCGTTCTTAGTTGGTGGAGTGATTTGTCTGGTTAATTCCGTTAACGAACGAGACCTCAACCTACTAATTAGTCTTGCCAATCTTCGGATTGGGCTTGACTTCTTAGAGGGACTGTTGGACATACAAGACAACGGAGGTTTGAGGCAATAACAGGTCTGTGATGCCC	Rhizaria	Endomyxa	Vampyrellida	NA	NA	NA	NA	NA	NA	NA	NA	NA	Heterotrophs	Consumers
OTU_1527	GGCTTAATTTGACTCAACACGGGGAAACTCACCAGGTTCGGATGTGAATATGATTGACAGATTGAAGTTCTTTCTTGATTTTACAGAAGGTGGTGCATGGTCGTTCTTAGTTCGTGGAGTGATTCGTCTTGTTAATTCAGATAACGAGCGAGACCTTAACCTGCTAATTAGCTAAAGAGGGGCTTGCCCCATCATCGAACAGAGCCTGTTAGGGTTCAATAGATTCTTTAGTACATACTACTTAACGATAGTAACTTCTTAGAGGCACAGCACTCGCACAATAGAGTGAGGAAGTTTAAGGCGATAACAGGTCTGTGATGCCC	Discoba	Heterolobosea	Tetramitia	Eutetramitia	Vahlkampfiidae	NA	NA	NA	NA	NA	NA	Vahlkampfia	Heterotrophs	Consumers
OTU_1530	GGCTTAATTTGACTCAACACGGGGAAACTTACCAGGTCCAGACATAGTAAGGATTGACAGATTGAAGCTCTTTCTTGATTCTATGGGTAGTGGTGCATGGCCGTTCTTAGTTGGTGGAGTGATTTTTCTGGTTAATTCCGATAACGAGCGAGACTTCAGCATACTAATTAGCTACGGAAATCTCTGGATTTTTTTCAGTTGCTTCTTAGAGGGACTATCGGTGTGTAACCGATGGAAGTTCGAGCCAATAACAGGTCTGTGATGCCC	Rhizaria	Endomyxa	Vampyrellida	NA	NA	NA	NA	NA	NA	NA	NA	Penardia	Heterotrophs	Consumers
OTU_1535	GGCTTAATTTGACTCAACACGGGAAAACTTACCAGGTCCAGACACAGTGAGGATTGACAGATTGAGAATTCTTTCTTGATTCTGTGAGTGGTGGTGCGTGGCCGTTTCTAGTTGGTGGAGTGATTTGTCTGGTTAATTCCGTTAACGAACGAGACCTTAACCTATTAAATAGTTGTTTGAACTTGATTTTTTAAATCAAATGTTCAATTAACTTCTTAGAGGGACTCTTCACTGAGAGAGTGAATGGAAGTTTGAGGCAATAACAGGTCTGTGATGCCC	Tubulinea	Elardia	Leptomyxida	NA	NA	NA	NA	NA	NA	NA	NA	NA	Heterotrophs	Consumers
OTU_1546	GGCTTAATTTGACTCAACACGGGAAAACTCACCAGGTCCAGACATAGTAAGGATTGACAGATTGATAGCTCTTTCTTGATTCTATGGGTGGTGGTGCATGGCCGTTCTTAGTTGGTGGAGTGATTTGTCTGGTTAATTCCGATAACGAACGAGACCTTAACCTGCTAAATAGCCACGGTAAGCATTGCTTGCCTTTGGTGGCTTCTTAGAGGGACTATTGACGTTTAGTCAATGGAAGTTTGAGGCAATAACAGGTCTGTGATGCCC	Nucletmycea	Fungi	NA	NA	NA	NA	NA	NA	NA	NA	NA	NA	Heterotrophs	Saprotrophs
OTU_1553	GGCTTAATTTGACTCAACACGGGGAAACTTACCAGGTCCGGACACTATGAGGATTGACAGATTAAGAGCTCTTTCTTGATTTAGTGGGTGGTGGTGCATGGCCGTTTTTAGTTGGTGGAGTGATTTGTCTGGTTAATTCCGTTAACGAACGAGACCTTAACCTATTAATTAGTGACGCGAATTTGGGCCAGCAATGGTCCAGTCGATTCGTGGGCGCACTTCTTAGAGGGACTCTCGGCATCTCTAGCCGATGGAAGTTTGAGGCAATAACAGGTCTGTGATGCCC	Tubulinea	Elardia	Euamoebida	NA	NA	NA	NA	NA	NA	NA	NA	NA	Heterotrophs	Consumers
OTU_1557	GGCTTAATTTGACTCAACGCGGGGGAAACTCACCAGGTCCAGACATAGTAAGGATTGACAGATTGAGAGCTCTTTCTTGATTCTATGGGTGGTGGTGCATGGCCGTTCTTAGTTGGTGGAGTGATTTGTCTGGTTAATTCCGATAACGAACGAGACCTTAACCTGCTAAATAGTCACTGTTAGCTTTGCTAGCAGCTTGACTTCTTAGAGGGACTATTGACGTTTAGTCAATGGAAGTTTGAGGCAATAACAGGTCTGTGATGCCC	Nucletmycea	Fungi	NA	NA	NA	NA	NA	NA	NA	NA	NA	NA	Heterotrophs	Saprotrophs
OTU_1558	GGCTTAATTTGACTCAACGCGGGGAAACTTACCAGGTCCAGACTCAGTGAGGATTGACAGATTGAAGATCTTTCTTGATTTTGAGGGTGGTGATGCATGGCCGTTCTTAGTTGGTGGAGCGATTTGTCTGGTTTATTCCGTTAACGAACGAGACCACGACCTGCTAAATAGTTCAAGTTAGGGTTCGCTCTAGCTGTTGTGACTTCTTAGAGGGACTATCTTAGATGGAAGTTCGTGGCAATAACAGGTCTGTGATGCCC	Rhizaria	Cercozoa	Glissomonadida	Allapsidae	NA	NA	NA	NA	NA	NA	NA	NA	Heterotrophs	Consumers
OTU_1559	GGCTTAATTTGACTCAACGCGGGAAAACTCACCAGGTCCAGACATAGTGAGGATTGACAGGTTGAAGACCTTTCTTGATTCTATGGGTGGTGGTGCATGGCCGTTCTTAGTTGGTGGAGTGATCTGTCTGGTTAATTCCGTTAACGAACGAGACCTCGACCTTGTTGAATAGTATAATCTAACGCAAGTTAGGTCTACACTTCTTAGAGGGACTATCGGTGTTTAGCCGGTGGAAGTTCGAGGCAATAACAGGTCTGTGATGCCC	Rhizaria	Cercozoa	NA	NA	NA	NA	NA	NA	NA	NA	NA	NA	NA	NA
OTU_1563	GGCTTAATTTGACTCAACACGGGGGGAAACTCACCAGGTCCAGACATAGTAAGGATTGACAGATTGAGAGCTCTTTCTTGATTCTATGGGTGGTGGTGCATGGCCGTTCTTAGTTGGTGGAGTGATTTGTCTGGTTGATTCCGTTAACGAACGAGACCTCAGCCTGCTAAATAGCTACTGTATCGGAAGATGCAGGTTCCAGTCTTCTTAGGGGGACTATTTGCGTCTAGTGAATGGAAGTTTGAGGCGATAACAGGTCTGTGATGCCC	CRuMs	Rigifilida	NA	NA	NA	NA	NA	NA	NA	NA	NA	Micronuclearia	Heterotrophs	Consumers
OTU_1564	GGCTTAATTTGACTCAACACGGGGAAACTTACCAGGTCCAGACATAGCGAGGATTGACAGATTGAAAGACCTTTCTTGATTCTATGGGTGGTGGTGCATGGCCGTTCTTAGTTGGTGGAGTGATTTGTCTGGTTAATTCCGTTAACGAACGAAACCTTAACCTGCTAAATAGTTACACTTAACCTCGGTTAAGTGGGCAACTTCTTAGAGGGACTTTGTGTGTCTAACGCAAGGAAGTTTGAGGCAATAACAGGTCTGTGATGCCC	Alveolata	Dinoflagellata	Dinophyceae	Peridiniphycidae	Thoracosphaeraceae	NA	NA	NA	NA	NA	NA	Apocalathium	Mixotrophs	Mixotrophs
OTU_1566	GGCTTAATTTGACTCAACGCGGGGAAACTTACCAGGTCCAGACGTAGTGAGGATTGACAGATTGAGAGCTCTTTCTTGATTCTATGGGTGGTGGTGCATGGCCGTTCTTAGTTGGTGGAGTGATTTGTCTGGTTAATTCCGTTAACGAACGAGACCCCCGCCTGCTAACTAGTCATACCAATTCCTATGGATTGGTGTTGGCTTCTTAGAGGGACTTTCGGTGACTAACCGAAGGAAGCTGGGGGCAATAACAGGTCTGTGATGCCC	Stramenopiles	Gyrista	Ochrophyta	Chrysista	Chrysophyceae	NA	NA	NA	NA	NA	NA	Dinobryon	Mixotrophs	Mixotrophs
OTU_1584	GGCTTAATTTGACTCAACGCGGGAAAACTTACCAGGTCCAGACATAGTGAGGATTGACAGATTGAGAGCTCTTTCTTGATTCTATGGGTGGTGGTGCATGGCCGTTCTTAGTTGGTGGGTTGCCTTGTCAGGTTGATTCCGGTAACGAACGAGACCTCAGCCTACTAAATATGTCATTTCCGCATCCCGCGGAAAGCCGACTTCTTAGAGGGACAGATGATGATTAATCATCGGAAGTATGAGGCAATAACAGGTCTGTGATGCCC	Chloroplastida	Chlorophyta	Chlorophyceae	NA	NA	NA	NA	NA	NA	NA	NA	Quadrigula	Autotrophs	Photosynthetics
OTU_1586	GGCTTAATTTGACTCAACGCGGGGAAACTCACCAGGTCCAGACATAGGAAGGATTGACAGATTGAGAGCTCTTTCTTGATTCTATGGGTGGTGGTGCATGGCCGTTCTTAGTTGGTGGAGTGATTTGTCTGGTTAATTCCGATAACGAACGAGACCTTAACCTGCTAAATAGTCGGACTAACCTTCATGGTTGGTTTCCCGACTTCTTAGAGGGACTATTGATGTTTAATCAATGGAAGTTTGAGGCAATAACAGGTCTGTGATGCCC	Nucletmycea	Fungi	NA	NA	NA	NA	NA	NA	NA	NA	NA	NA	Heterotrophs	Saprotrophs
OTU_1587	GGCTTAATTTGACTCAACGCGGGGAAACTTACCAGGTCCAGACATAGTTAGGATTGACAGATTGAGAGCTCTTTCTTGATTCTATGGGTGGTGGTGCATGGCCGTTCTTAGTTGGTGGAGTGATTTGTCTGGTTAATTCCGTTAACGAACGAGACCTCGACCTGCTAAATAGTGTGGGGAATTCTTTGAATTCCTTCATAACTTCTTAGAGGGACTATCGGTGTGTAGCCGATGGAAGTTCGAGGCAATAACAGGTCTGTGATGCCC	Rhizaria	Cercozoa	NA	NA	NA	NA	NA	NA	NA	NA	NA	NA	NA	NA
OTU_1590	GGCTTAATTTGACTCAACACGGGAAAACTTACCAGGTCCAGACATGGGAAGGATGGACAGATTGATAGCTCTTTCTTGATTCCATGAGTGGTGGTGCATGGCCGTTCTTAGTTGGTGGAGTGATTTGTCTGGTTGATTCCGATAACGAACGAGATCACGAGAGGGTAGTTGGGGGTTAAATTTTGGGAAGGGGGTTGTATGGGTGAGAGGGAGAGCGAAGTTGATTTCGGTTAACTCACTCTTTCTGAATCTCTATCCCTTTCCCACCCCACTTACTCCGACCGGGGTGTTTCAACACCCAGGAAGGTCGTGGCAATAACAGGTCTGTGATGCCC	Rhodophyceae	Cyanidiales	NA	NA	NA	NA	NA	NA	NA	NA	NA	Cyanidioschyzon	Autotrophs	Photosynthetics
OTU_1600	GGCTTAATTTGACTCAACACGGGAAACCTCACCAGGTCCAGACACGTGGATGATAAACAGATTGAGAGCTCTTTTTTGATTCTGTGGGTGGTGGTGCATGGCCGTTCTTAGTTGGTGGGTTGCCTTGTCAGGTTGATTCCGGTAACGAACGAGACCTCAGCCTGCTAAATAGTCACGCGTCCTTTTTGGACGCGGCGGACTTCTTAGAGGGACTATTGTCGTTTAGGCAATGGAAGTGTGAGGCAATAACAGGTCTGTGATGCCC	Chloroplastida	Chlorophyta	Chlorophyceae	NA	NA	NA	NA	NA	NA	NA	NA	Chlamydomonas	Autotrophs	Photosynthetics
OTU_1611	GGCTTAATTTGACTCAACACGGGAAAACTTACCAGATCCAGACATAGTGAGGATTGACAGATTGAGAGCTCTTTCTTGATTCTATGGGTGGTGGTGCATGGCCGTTCTTAGTTGGTGGGTTGCCTTGTCAGGTTGATTCCGGTAACGAACGAGACCTCAGCCTGCTGAATAGTCATATTTGCTTTTTGCAGATAGCAGACTTCTTAGAGGGACTATTAACGTTTAGTTAATGGAAGTATGAGGCAATAACAGGTCTGTGATGCCC	Chloroplastida	Chlorophyta	Chlorophyceae	NA	NA	NA	NA	NA	NA	NA	NA	NA	Autotrophs	Photosynthetics
OTU_1612	GGCTTAATTTGACTCAACACGGGGAAACTCACCAGGTCCAGACAATATAAGGATTGACAGATTGAGAGCTCTTTCTTGATTTATTGGGTGGTGGTGCATGGCCGTCCTTAGTTGGTGGTTGCTTAATTGCGTTAACGAACGAGACCTTAACCTGCTAAATAGTTGGCATCACTTTGGTGGTGTATCAACTTCTTAGAGGGACTATAGTCGATTAGACTATGGAAGTTTGAGGCAATAACAGGTCTGTGATGCCC	Nucletmycea	Fungi	NA	NA	NA	NA	NA	NA	NA	NA	NA	NA	Heterotrophs	Saprotrophs
OTU_1619	GGCTTAATTTGACTCAACACGGGAAAACTTACCAGGTCCGGACATAGTGAGGATTGACAGATTGAAGATCTTTCTTGATTCTATGGGTGGTGGCCGTTCTTAGTTGGTGGAGTGATTTGTCTGGTTAATTCCGTTAACGAACGAGACCTCGACCTACTAAATAGTTGGCTTAACCCTTTTGGGCTTGGACTAACTCCTTAGAGGGACTTTTGGTGAGTAGCCAAAGGAAGTTCGAGGCAATAACAGGTCTGTGATGCCC	Rhizaria	Cercozoa	Thecofilosea	Cryomonadida	Rhogostomidae	NA	NA	NA	NA	NA	NA	Capsellina	Heterotrophs	Consumers
OTU_1627	GGCTTAATTTGACTCAACACGGGAAAACTTACCAGGTCCAGACATAGTAAGGATTGACAGATTGAAGATCTTTCTTGATTCTATGGGTGGTGGTGCATGGCCGTTCTTAGTTGGTGGAGTGATTTGTCTGGTTAATTCCGTTAACGAACGAGACCTCGACCTGCTAAATAGTTTGGGATTCATATTATTCATGACTTCTTAGAGGGACTATCGGTGATTTAGCCGATGGAAGTTCGAGGCAATAACAGGTCTGTGATGCCC	Rhizaria	Cercozoa	NA	NA	NA	NA	NA	NA	NA	NA	NA	NA	NA	NA
OTU_163	GGCTTAATTTGACTCAACGCGGGGAAACTCACCAGGTCCAGACAATATAAGGATTGACAGATTGATAGCTCTTTCTTGATTTATTGGGTGGTGGTGCATGGCCGTTCTTAGTTGGTGGAGTGATTTGTCTGGTTGATTCCGATAACGAACGAGACCTTAACCTGCTAAATAGCCAGGCCGGCTTTTGCTGGTCGCCGGCTTCTTAGAGGGACTATCAGCATCTAGCTGATGGAAGTTTGAGGCAATAACAGGTCTGTGATGCCC	Nucletmycea	Fungi	Dikarya	Basidiomycota	Agaricomycotina	Tremellomycetes	NA	NA	NA	NA	NA	Mrakia	Heterotrophs	Saprotrophs
OTU_1631	GGCTTAATTTGACTCAACACGGGAAAACTTACCAGGTCCAGACATAGTAAGGATTGACAGATTGAAGATCTTTCTTGATTCTATGGGTGGTGGTGGTGCATGGCCGTTCTTAGTTGGTGGAGTGATTTGTCTGGTTAATTCCGTTAACGAACGAGACCTCGACCTGCTAAATAGTTCGACGAATCCTTCGGGATTCGGAAAATTCTTTTATGTTAACTTCTTAGAGGGACTATCGGTGATTTAGCCGATGGAAGTTCGAGGCAATAACAGGTCTGTGATGCCC	Rhizaria	Cercozoa	NA	NA	NA	NA	NA	NA	NA	NA	NA	NA	Heterotrophs	Consumers
OTU_1637	GGCTTAATTTGACTCAACGCGGGAAAACTTACCAGGTCCAGACATAGTGAGGATTGACAGATTGATAGCTCTTTCTTGACTCTATGGGTGGTGGTGCATGGCCGTTCTTAGTTGGTGGAGTGATTCGTCTGGTTAATTCCGTTAACGAACGAGACCTTAGCCTACTAACTAGTCGCGCTAATTCGCATTGGCAACGACTTCTTAGAGGGACTTTGTGGATCAAACACAAGGAAGTTTGTGGCAATAACAGGTCTGTGATGCCC	Alveolata	Ciliophora	Intramacronucleata	SAL	Spirotrichea	Perilemmaphora	NA	NA	NA	NA	NA	NA	Heterotrophs	Consumers
OTU_1639	GGCTTAATTTGACTCAACACGGGAAAACTCACCAGGTCCAGACATGGTAAGGATTGACAGATTGAAAGCTCTTTCTTGATTCTATGGGTGGAGGTGCATGGCCGTTCTTAGTTCGTGGATTGATTTGTCTGGTTAATTCCGATAACGAACGAGACCTTAACCTACTAGTTAGTTGCGCGTGGGATTTTTCTCATGTATTATGCAGCTTCTTAGAGGGACAGCTGGCTTTTAGCCAGAGGAAGTTTGAGGCAATAACAGGTCTGTGATGCCC	Nucletmycea	Fungi	Blastocladiales	NA	NA	NA	NA	NA	NA	NA	NA	NA	Heterotrophs	Parasites
OTU_1642	GGCTTAATTTGACTCAACGCGGGAAAACTTACCAGGTCCGGACATAGTGAGGATTGACAGATTGAAGATCTTTCTTGATTGTACGGGTGGTGGTGCATGGCCGTTTGGTTAATTCCGTTAACGAACGAGACCTCGACCTGCTAAATAGTTGACTTAACTTTAGGGTTTGGATTGACTTCTTAGAGGGACTTTTGGTGAGTAGCCAAAGGAAGTTCGAGGCAATAACAGGTCTGTGATGCCC	Rhizaria	Cercozoa	Thecofilosea	Cryomonadida	Rhogostomidae	NA	NA	NA	NA	NA	NA	NA	Heterotrophs	Consumers
OTU_1646	GGCTTAATTTGACTCAACACGGGGAAACTCACCAGGTCCAGACATAGTAAGGATTGACAGATTGAGAGCTCTTTCTTGATTCTGTGGGTGGTGGTGCATGGCCGTTCTTAGTTGGTGGAGTGATTTGTCTGGTTAATTCCGTTAACGAACGAGACCTTAACCTGCTAAATAGCTACGCGTAACCCTGGTTATGCGGGCAGCTTCTTAGAGGGACTTTGTGAATCTATTGCAAGGAAGTTTGAGGCAATAACAGGTCTGTGATGCCC	Alveolata	NA	NA	NA	NA	NA	NA	NA	NA	NA	NA	NA	NA	NA
OTU_1651	GGCTTAATTTGACTCAACGCGGGAAAACTCACCAGGTCCAGACATAGGAAGGATTGACAGATTGAGAGCTCTTTCTTAATTCTATGGGTGGTGGTGCATGGCCGCTCTTAGTTGGTGGAGTGATTTGTCTGGTTAATTCCGTTAACGAGCGAGACCTTAACCTGCTAAGTAGCCTCCTGAGTAGTTGCTTAGGTTGTGCTTCTTAGAGGGACTTTGCGTGTATAACGCAAGGAAGTTTAAGGCAATAACAGGTCTGTGATGCCC	Alveolata	Apicomplexa	Conoidasida	Gregarinasina	NA	NA	NA	NA	NA	NA	NA	NA	Heterotrophs	Parasites
OTU_1653	GGCTTAATTTGACTCAACACGGGGAAACTCACCAGGTCCAGACATAGTGAGGATTGACAGATTGAGAGCTCTTTCTTGATTCTATGGGTGGTGGTGCATGGCCGTTCTTAGTTGGTGGATTGATTTGTCTGGTTAATTCCGATAACGAACGAGACCTTAACCTGCTAAATAGCGACGCCAGCCCCCGGGCTGGTGGGCCGCTTCTTAGAGGGACTGTTGGCGTTTAGCCAACGGAAGTTTGAGGCAATAACAGGTCTGTGATGCCC	Nucletmycea	Fungi	NA	NA	NA	NA	NA	NA	NA	NA	NA	NA	Heterotrophs	Saprotrophs
OTU_1654	GGCTTAATTTGACTCAACGCGGGGAAACTTACCAGGTCCAGACATAGTAAGGATTGACAGATTGATAGCTCTTTCTTGATTCTATGGGTGGTGGTGCATGGCCGTTCTTAGTTGGTGGAGTGATTTGTCTGGTTAATGTTAATTCTGTTAACGAACGAGACCTTAGCCTGCTAAATAGGTACGCGTAACTTCGGTTACACGGGCAACTTCTTAGAGGGACTTCGTGTGTCTAACGCAAGGAAGTTTGAGGCAATAACAGGTCTGTGATGCCC	Alveolata	Dinoflagellata	Dinophyceae	Gymnodiniphycidae	NA	NA	NA	NA	NA	NA	NA	NA	NA	NA
OTU_1657	GGCTTAATTTGACTCAACACGGGGAAACTTGCCAGGTCCAGACATAGTTAGGATTGACAGATTAAGAGCTCTTTCTTGATTCTATGGGTGGTGGTGCATGGCCGTTCTTAGTTGGTGGAGTGATTTGTCTGGTTAATTCCGTTAACGAACGAGACCCCTGCCTGCTAAATAGTCCAGCTAGTGATTTTCACTGGCCCGGGCTTCTTAGAGGGACGTGCATTCTATTAGATGCAGGAAGATAGGGGCAATAACAGGTCTGTGATGCCC	Stramenopiles	Gyrista	Ochrophyta	Diatomista	Diatomeae	NA	NA	NA	NA	NA	NA	NA	Autotrophs	Photosynthetics
OTU_1659	GGCTTAATTTGACTCAACACGGGGAAACTTACCAGGTCCAGACATAGTTAGGATTGACAGATTGATAGCTCTTTCTTGATTCTATGGGTGGTGGTGCATGGCCGTTCTTAGTTGGTGGAGCGATCTGTCTGGTTTATTCCGTTAACGAACGAGACCTCGACCTGCTAAATAGTTCGGATCAGACCTCGGTCTGGTTGCGACACTTCTTAGAGGGACTATCGGTGGTTAGCCGATGGAAGTTCGAGGCAATAACAGGTCTGTGATGCCC	Rhizaria	Cercozoa	Glissomonadida	Proleptomonadidae	NA	NA	NA	NA	NA	NA	NA	Proleptomonas	Heterotrophs	Consumers
OTU_166	GGCTTAATTTGACTCAACGCGGGGAAACTTACCAGGTCCAGACATAGTAAGGATTGACAGATTAGCCCTTTCTTGATTCTATGGGTGGTGGTGCATGGCCGTTCTTAGTTGGTGGAGTGATTTGTCTGGTTAATTCCGTTAAGGAACGAGACCTTAACCTGCTAAATACTTCCATGTAGCCTCGGTTACATGGGCAACTTCTTAGAGGGACTTTGCGTGTCTAACGCAAGGAAGTTTGAGGCAATAACAGGTCTGTGATGCCC	Alveolata	Dinoflagellata	Dinophyceae	NA	NA	NA	NA	NA	NA	NA	NA	NA	NA	NA
OTU_1662	GGCTTAATTTGACTCAACACGGGGAAACTTACCAGGCCCGGACATAGTGAGGATTGACAGATTGAGAGCTCTTTCTTGATTCTATGGGTGGTGGTGCATGGCCGTTCTTAGTTGGTGGAGTGATTTGTCTGGTTAATTCCGTTAACGAGCGAGACCTCGACCCGCTAAATAGTGTGGCGAATTCTTCGGGATTCGTACACGCTTCTTAGAGGGACTATCGGTGTGTAACCGATGGAAGTTCGAGGCAATAACAGGTCTGTGATGCCC	Rhizaria	Cercozoa	Cercomonadida	NA	NA	NA	NA	NA	NA	NA	NA	Eocercomonas	Heterotrophs	Consumers
OTU_1665	GGCTTAATTTGACTCAACGCGGGGCATAACAGGTCCAGACATAGTGAGGATTGACAGATTGAGAGCTCTTTCTTGATTCTATGGGTGGTGGTGCATGGCCGTTCTTAGTTGGTGGAGTGATTTGTCTGGTTAATTCCGTTAACGAACGAGACCCCCGCCTGCTAAATAGTTGGTCTAATGCTTAGCATTGGATTCAGCTTCTTAGAGGGACTTTCGGTGACTAACCGAAGGAAGTTGGGGGCAATAACAGGTCTGTGATGCCC	Stramenopiles	Gyrista	Ochrophyta	NA	NA	NA	NA	NA	NA	NA	NA	NA	Autotrophs	Photosynthetics
OTU_1667	GGCTTAATTTGACTCAACACGGGGAAACTTACCAGGTCCAGACATAGTTAGGATTGACAGATTGATAGCTCTTTCTTGATTCTATGGGTGGTGGTGCATGGCCGTTCTTAGTTGGTGGAGTGATTTGTCTGGTTAATTCCGTTAACGAACGAGACCTTAACCTGCTAAATAGTTACACGTGACCTCGGTTACGTGGGCAAGAGGGACTTTGTGTGTCTAACACAAGGAAGTTTGAGGCAATAACAGGTCTGTGATGCCC	Alveolata	Dinoflagellata	Dinophyceae	Peridiniphycidae	Thoracosphaeraceae	NA	NA	NA	NA	NA	NA	NA	NA	NA
OTU_1668	GGCTTAATTTGACTCAACGCGGGGAAACTTACCAGGTCCAGACATAGTGAGGATTGACAGATTGATAGCTCTTTCTTGATTCTATGGGTGGTGGTGCATGGCCGTTCTTAGTTGGTGGAGTGATTTGTCTGGTTAATTCCGTTAACGAACGAGACCCCCGCCTGCTAAATAGTTGTACCAATGGTTTCCCTTGGTTTCAGCTTCTTAGAGGGACTTTCGGTGATCAACCGAAGGAAGTTGGGGGGCAATAACAGGTCTGTGATGCCC	Stramenopiles	Gyrista	Ochrophyta	Chrysista	Chrysophyceae	NA	NA	NA	NA	NA	NA	NA	Autotrophs	Photosynthetics
OTU_1670	GGCTTAATTTGACTCAACACGGGAAAACTTACCAGGTCCGGACATAGTGAGGATTGACAGGTTGAAGATCTTTCTTGATTCTATGGGTGGTGGTGCATGGCCGTTCTTAGTTGGTGGAGTGATTTGTCTGGTTAATTCCGTTAACGAACGAGACCTCGCTATTTAGCAGGTTTTTGTAAATTCTCCGGGATTTATCTAGACTTCTTAGAGGGACTATCGGTGTGTAGCCGATGGAAGTTCGAGGCAATAACAGGTCTGTGATGCCC	Rhizaria	Cercozoa	NA	NA	NA	NA	NA	NA	NA	NA	NA	NA	NA	NA
OTU_1671	GGCTTAATTTGACTCAACACGGGAAAACTTACCAGATCCAGACATAGTGAGGATTGACAGATTGAAAACTCTTTCTTGATTCTATGGGTGGTGGTGCATGGCCGTTCTTAGTTGGTGGAGTGATTTGTCTGGTTAATTCCGTTAACGAACGAGACCCCTACCTGCTAAATAGTCCAGTGAGTGAATTTCACTGACCAGGACTTCTTAGAGGGACGTGCATTCTATTAGATGCAAGAAGATAGAGGCAATAACAGGTCTGTGATGCCC	Stramenopiles	Gyrista	Ochrophyta	Diatomista	Diatomeae	NA	NA	NA	NA	NA	NA	NA	Autotrophs	Photosynthetics
OTU_1675	GGCTTAATTTGACTCAACGCGGGGAAACTTACCAGGTCCAGACATAGTGAGGATTGACAGATTGAGAGCTCTTTCTTAATTCTATGGGTGGTGGTGCATGGCCGTTCTTAGTTGGTGGAGTGATTTGTCTGGTTAATTCCGTTAACGAACGAGACCCCCGCCTGCTAAATAGTTGGGCGAATGCTTAGCATTGGCTACAGCTTCTTAGATGACTAACCAAAGGAAGTTGGGGGCAATAACAGGTCTGTGATGCCC	Stramenopiles	Gyrista	Ochrophyta	Chrysista	Chrysophyceae	NA	NA	NA	NA	NA	NA	NA	Autotrophs	Photosynthetics
OTU_1676	GGCTTAATTTGACTCAACACGGGGAAACTCACCAAGTTAGGATGTGAATATGATTGACAGATTAAGGTTCTTTCTTGATTTTACAGAAGGTGGTGCATGGTCGTTCTTAGTTCGTGGAGTGATTCGTCTTGTTAATTCAGTTAACGAGCGAGACCTTAACTTGCTAATTAAGGTACAGGGGCTTCTTCGGTTGTCCGTCGTTTCGTTGAAGGAGTGTATACTCCTTCAGGAAACCTGTACTGTCGCTGGATTTCCAGTGATGCTTCTTAGAGGTACAGCACCCGCTTCAGGGTGAGGAAGTTTAAGGCAATAACAGGTCTGTGATGCCC	Discoba	Heterolobosea	Tetramitia	Eutetramitia	Vahlkampfiidae	NA	NA	NA	NA	NA	NA	Tetramitus	Heterotrophs	Consumers
OTU_1679	GGCTTAATTTGACTCAACACGGGAAAACTTACCAGGTCCAGACACAGTAAGGATTGACAGATTGAAGATCTTTCCTGATTCTGTGGGTGGTGGTGCATGGCCGTTCTTAGTTGGTGGAGTGATTTGTCTGGTTAATTCCGTTAACGAACGAGACCTCGACCTGCTAAATAGTTGATCGAAAGATTCGTCTTTCGTCATCTGACTTCTTAGAGGGACTATCGGTGTGTAGCCGACGGAAGTTCGAGGCAATAACAGGTCTGTGATGCCC	Rhizaria	Cercozoa	Glissomonadida	Sandonidae	NA	NA	NA	NA	NA	NA	NA	NA	Heterotrophs	Consumers
OTU_1687	GGCTTAATTTGACTCAACGCGGGAAAAACTTACCAGGTCCAGACATTGGAAGGATTGACAGATTGATAGCTCTTTCTTGATTCTATGGGTGGTGGTGCATGGCCGTTCTTAGTTGGTGGAGTGATTTGTCTGGTTAATTCCGTTAACGAACGAGACCTTAGCCTGCTAAATAGCCACATACTACCTTTGTAGTTGCTGACTTCTTAGAGGGACTTTGTGGATCAAACACAAGGAAGTTTGAGGCAATAACAGGTCTGTGATGCCC	Alveolata	Ciliophora	Intramacronucleata	SAL	Spirotrichea	Perilemmaphora	Hypotrichia	NA	NA	NA	NA	NA	Heterotrophs	Consumers
OTU_1688	GGCTTAATTTGACTCAACGCGGGGAAACTTACCAGGTCAAGACATAGTTAGGATTGACAGATTGAGAGCTCTTTCTTGATTCTATGGGTAGTGGTGCATGGCCGTTCTTAGTTGGTGGAGTGATTTGTCTGGTTAATTCCGTTAACGAACGAGACCTTAACCTGCTAACTAGTCGCTATGATAACAATCGTGGCTGACTTCTTAGAGGGACTATGTGTGCAAACACATGGAAGTCTGAGGCAATAACAGGTCTGTGATGCCC	Alveolata	Ciliophora	Intramacronucleata	CONTHREEP	Nassophorea	Microthoracida	NA	NA	NA	NA	NA	NA	Heterotrophs	Consumers
OTU_1690	GGCTTAATTTGACTCAACGCGGGAAAACTTACCAGGTCCAAACAGCGTGAGGATTGACAGATTGAGAGCTCTTTCATGATTCGTTGGGTGGTGGTGCATGGCCGTTCTTAGTTGGTGGTGCGAGCTGTCTGGTTGATTCCGTTAACGAACGAGACCTTTGTGGGATACTAGCTGAGCCAAGATATTGCGCAAAAGGCAGGCGCTCACGTATTGGGGAAGGATCCGTTCCTCCCTTTACTCTGGGCGCCTGTTGCAATCTAGGCTACAGCTTCTTTCTCAGACAAATGAAAAAAATTCATTGGAAGTTGGAGGCAATAACAGGTCTGTGATGCCC	Discosea	Centramoebia	Himatismenida	NA	NA	NA	NA	NA	NA	NA	NA	Parvamoeba	Heterotrophs	Consumers
OTU_1697	GGCTTAATTTGACTCAACACGGGAAATCTTACCAGGTCCAGACGCGGGAATGATGAACAGATTGAGAGCTCTTTTTTGAGTCTGTGGGTGGTGGTGCATGGCCGTTCTTAGTTGGTGGGTTGCCTTGTCAGGTTGATTCCGGTAACGAACGAGACCTCAGCCTGCTAAATAGTCGGCGGTCCTCTCTGGATCGCCTCGACTTCTTAGAGGGACTATTGACGTCTAGTCAATGGAAGTGTGAGGCAATAACAGGTCTGTGATGCCC	Chloroplastida	Chlorophyta	Chlorophyceae	NA	NA	NA	NA	NA	NA	NA	NA	Chlamydomonas	Autotrophs	Photosynthetics
OTU_17	GGCTTAATTTGACTCAACGCGGGAAAACTTACCAGAATCAACAGCTATGGGATTGACAGATTGAGAGCTCTTTCTTGATTAGTTGGGTGGTGGTGCATGGCCGTTCTTAGTTGGTGGAGTGGTTTGTCTGATTAATTCCGATAACGAACGAGACTTTGCCCTGCTAAATAGACACTATAGTTTCGGCTATAGCTGGACTTCTTAGAGGGACTTTGCGCGCATAGCGCAAGGAAGTTCAAAGCAATAACAGGTCTGTGATGCCC	Alveolata	Apicomplexa	Conoidasida	Gregarinasina	NA	NA	NA	NA	NA	NA	NA	NA	Heterotrophs	Parasites
OTU_170	GGCTTAATTTGACTCAACGCGGGGGGGAAACTTACCAGGTCCAGACATAGTTAGGATTGACAGATTGATAGCTCTTTCTTGATTCTATGGGTGGTGGTGCATGGCCGTTCTTAGTTGGTGGAGTGATTTGTCTGGTTAATTCCGTTAACGAACGAGACCTTAACCTGCTAAATAGTTTTGTGTAACCTTGGTTACACAGGCAACTTCTTAGAGGGACCTTGTGTGTCTAACGCAAGGAAGTTTGAGGCAATAACAGGTCTGTGATGCCC	Alveolata	Dinoflagellata	Dinophyceae	NA	NA	NA	NA	NA	NA	NA	NA	NA	NA	NA
OTU_1703	GGCTTAATTTGACTCAACGCGGGGAAACTTACCAGGTCCAGACATAGTGAGGATTGACAGATTGAGAGCTCTTTCTTGATTCTATGGGTGGTGGTGCATGGCCGTTCTTAGTTGGTGGAGTGATTTGTCTGGTTGATTCCGTTAACGAACGAGACCTCAGCCTGCTAAATAGTTACTGTCTCTCGCGAGGCAGGCCAACTTCTTAGAGGGACTATTGACTATTAGTCAATGGAAGTTTGAGGCAATAACAGGTCTGTGATGCCC	CRuMs	Rigifilida	NA	NA	NA	NA	NA	NA	NA	NA	NA	Micronuclearia	Heterotrophs	Consumers
OTU_1707	GGCTTAATTTGACTCAACACGGGAAACCTTACCAGGTCCAGACATAGTGAGGATTGACAGATTGAGAGCTCTTTCTTGATTCTATGGGTGGTAGTGCATGGCCGTTCTTAGTTGGTGGGTTGCCTTGTCAGGTTGATTCCGGTAACGAACGGGACCTCAGCCGCTAAATAGTCACTTCCGGTCCGCCGGTCGGTAGACTTCTTAGAGGGACTTTCACCGCCTAGGTGAAGGAAGCATGAGGCGATAACAGGTCTGTGATGCCC	Chloroplastida	Chlorophyta	Trebouxiophyceae	NA	NA	NA	NA	NA	NA	NA	NA	NA	Autotrophs	Photosynthetics
OTU_171	GGCTTAATTTGACTCAACGCGGGAAAACTTACCAGGTCCGGACATAGTGAGGATTGACAGATTGAAGATCTTTCTTGATTCTATGGGTGGTGGTGCGTGGCCGTTCTTAGTTGGTGGAGTGATTTGTCTGGTTAATTCCGTTAACGAACGAGACCTCGACCTGCTAAATAGTAAACTAAACTCTTCGGGGTTTAGATTAACTTCTTAGAGGGACTTTTGGTGAGTAGCAGTTCGAGGCAATAACAGGTCTGTGATGCCC	Rhizaria	Cercozoa	Thecofilosea	Cryomonadida	Rhogostomidae	NA	NA	NA	NA	NA	NA	Capsellina	Heterotrophs	Consumers
OTU_1713	GGCTTAATTTGACTCAACGCGGGGAAACTCACCAGGTCAGGACACAAATTTGATTGACAGGTTAATAGCCCTTTCTTGATTGTGTGGAGGGTAGTGCATGGCCGTTTCCAGTTCGTGGAGTGATCTGTCTTGTTAATTCAGATAACGAACGAGACCTAAGCCTTTAACTAGCCGTAGGCCTTTTCTTCGGGAAGGGTTAGTTTGTCGGGTTTCACTATTTTTGGTGATTCCCAAAACCTACGTGACTTTTGTCAGCTTCTTAAAGGGACTTCATTCGTTCTTGTAGAATGAGGAAGATTTAGGCCATAACAGGTCTGTGATGCCC	Discoba	Heterolobosea	Tetramitia	Eutetramitia	Vahlkampfiidae	NA	NA	NA	NA	NA	NA	Naegleria	Heterotrophs	Consumers
OTU_1715	GGCTTAATTTGACTCAACACGGGGGAAAACTTACCAGGGCAAAAAACTGATAGGATTGACAGTTTGATAGCGCTTTCTTGATCCGGTAGCAAGTGGTGCATGGCCGTTCTTAGTTGGTGGAGTGATTTGTCAGGTTAGTTCCCTTAACGAACGAGACCTTAACCTGCTAAATAGGAGTAGTTAAAACCTAGCTATATCCTTCTTAGAGGGACTACGGTACGACAAAGTCCGTGGAAGTTTGAGGCAATAACAGGTCTGTGATGCCC	Alveolata	Ciliophora	Intramacronucleata	CONTHREEP	Phyllopharyngea	Subkinetalia	Suctoria	NA	NA	NA	NA	NA	Heterotrophs	Consumers
OTU_1720	GGCTTAATTTGACTCAACGCGGGAAAACTCACCGGGTCCGGACATAGTAAGGATTGACAGATTGATGGCGCTTTCATGATTCTATGGGTGGTGGTGCATGGCCGTTCTTAGTTGGTGGAGTGATTTGTCTGGTTAATTCCGATAACGAACGAGACCTTGACCTGCTAAATAGACGGGTTGACATTTTGTTGGCCCCTTACGTCTTCTTAGAGGGACAATCGACCGTCTAGGTGATGGAGGCAAAAGGCAATAACAGGTCTGTGATGCCC	Nucletmycea	Fungi	Dikarya	Basidiomycota	Ustilaginomycotina	Ustilaginomycetes	NA	NA	NA	NA	NA	Ustilago	Heterotrophs	Saprotrophs
OTU_1728	GGCTTAATTTGACTCAACACGGGAAAACTTACCAGGTCCAGACACAGTGAGGATTGACAGATTGAAGATCTTTCTTGATTCTGTGGGTGGTGGTGCATGGCCGTTCTTAGTTGGTGGAGTGATTTGTCTGGTTGATTCCGATAACGAACGAGACCTCGACCTACTAAATAGAAGGGCGAGTCCTCCGGGCTCGTACCCAGCTTCTTAGAGGGACTACCGGTGTTTAGCCGGTGGAAGTTCGAGGCAATAACAGGTCTGTGATGCCC	Rhizaria	Cercozoa	NA	NA	NA	NA	NA	NA	NA	NA	NA	NA	NA	NA
OTU_1732	GGCTTAATTTGACTCAACACGGGGAAACTTACCAGGTCCAGACACAGTAAGGATTGACAGATTGAAGATCTTTCTTAATTCTGTGGGTGGTGGTGCATGGCCGTTCTTAGTTGGTGGAGTGATTTGTCTGGTTAATTCCGTTAACGAACGAGACCTCGACCTGCTAACTAGTTGGGCCGACTCTTCGGGGTCGGCTATTTTGACTTCTTAGAGGGACTATCGGTGTGTAGCCGATGGAAGTTCGAGGCAATAACAGGTCTGTGATGCCC	Rhizaria	Cercozoa	NA	NA	NA	NA	NA	NA	NA	NA	NA	NA	NA	NA
OTU_1738	GGCTTAATTTGACTCAACACGGGAAGATCTTTCTTGATTCTATGGGTGGTGGTGCATGGCCGTTCTTAGTTGGTGGAGTGATTTGTCTGGTTAATTCCGTTAACGAACGAGACCTCGACCTACTAAATAGTTGACTAAACTCTTCGGGGTTTGGATTGACTTCTTAGAGGGACTTTTGGTGAGTAGCCAAAGGAAGTTCGAGGCAATAACAGGTCTGTGATGCCC	Rhizaria	Cercozoa	Thecofilosea	Cryomonadida	Rhogostomidae	NA	NA	NA	NA	NA	NA	Capsellina	Heterotrophs	Consumers
OTU_1740	GGCTTAATTTGACTCAACGCGGGAAAACTTACCAGGCCAAGACATGGAGAGGATTGACAGATTGAGAGTTCTTTCTTGATTCTATGGGTGGTGGTGCATGGCCGTTCTTAGTTGGTGGAGTGATTTGTCTGGTTAATTCCGTTAACGAACGAGACTTTGCCCTGCTAAATAGACACTATAGTTTTAGCTATAGCTGGACTTCTTAGAGGGACTTTGCTTGTTTAAAGCAAGGAGGCTCAAAGCAATAACAGGTCTGTGATGCCC	Alveolata	Apicomplexa	Conoidasida	Gregarinasina	NA	NA	NA	NA	NA	NA	NA	NA	Heterotrophs	Parasites
OTU_1743	GGCTTAATTTGACTCAACGCGGGGAAACTCACCAGGTCCAGACATAGTAAGGATTGACAGATTGAGAGCTCTTTCTTGATTCTATGGGTGGTGGTGCATGGCCGTTCTTAGTTGGTGGAGCGATTTGTCTGGTTAATTCCGTTAACGAACGAGACCTCAGCCTGCTAAATAGTTGTGCGAATCTTCTTTAACTGGGTGAAGTGAGAGTTTCTTGTATGTAAAGTAGGGGTTCGCTTCTATTTTATGTGCAAACCTCTTATGGATCCTTGATGCATTTGTCAAATATACTTCTTAGAGGGACTATTAGTATCTAGCTAATGGAAGTTTGAGGCAATAACAGGTCTGTGATGCCC	Evosea	Variosea	Fractovitellida	Schizoplasmodiidae	NA	NA	NA	NA	NA	NA	NA	NA	Heterotrophs	Consumers
OTU_1758	GGCTTAATTTGACTCAACGCGGGGAAACTTACCAGGTCCAGACATAGTGAGGATTGACAGATTGGTAGCTCTTTCTTGATTCTATGGGTGGTGGTGCATGGCCGTTCTTAGTTGGTGGAGTGATTTGTCTGGTTAATTCCGTTAACGAACGAGACCCCCGCCTGCTAAATAGTTACGTAAATACTTTGTATTTATTGTATCTTCTTAGAGGGACTTTTGGTGACTAACCAAAGGAAGTTGGGGGCAATAACAGGTCTGTGATGCCC	Stramenopiles	Gyrista	Ochrophyta	NA	NA	NA	NA	NA	NA	NA	NA	NA	Autotrophs	Photosynthetics
OTU_1759	GGCTTAATTTGACTCAACACGGGAAAACTTACCAGGTCCAGACACAGTGAGGATTGACAGATTGAAGATCTTTCTTGATTCTGTGGGTGGTGGTGCATGGCCGTTCTTAGTTGGTGGAGTGATTTGTCTGGTTGATTCCGTTAACGAACGAGACCTCGACCTGCTAAATAGCATGGCAAAAACTCTGTTTTTGTACAAGCTTCTTAGAGGGACTATCGGTGCTTAGCCGATGGAAGTTCGAGGCAATAACAGGTCTGTGATGCCC	Rhizaria	Cercozoa	Glissomonadida	NA	NA	NA	NA	NA	NA	NA	NA	NA	Heterotrophs	Consumers
OTU_176	GGCTTAATTTGACTCAACGCGGGGAAACTTACCAGGTCCAGACACAGGGAGGATTGGCAGATTGAAGTTCTTTCTTGATTCTGTGGGTGGTGGTGCATGGCCGTTCTTAGTTGGTGGAGTGATTTGTCTGGTTAATTCCGTTAACGAACGAGACCTCGACCTGCTAACTAGTGCACACTCCTTCGGGAGTGCTTTGTGCTTCTTAGAGGGACTGTCGGATTTTAGCCGAGGGAAGTTCGAGGCAATAACAGGTCTGTGATGCCC	Rhizaria	Cercozoa	Paracercomonadida	NA	NA	NA	NA	NA	NA	NA	NA	Metabolomonas	Heterotrophs	Consumers
OTU_1760	GGCTTAATTTGACTCAACGCGGGAAAACTTGCCAGGTCCAGACATAGTGAGGATTGACAGATTGAGAGCTCTTTCTTGATTCTATGGGTGGTGGTGCATGGCCATTCTTAGTTGGTGGAGTGATTTGTCTGGTTAATTCCGTTAACGAACGAGACCGCTGCCTGCTAAATAGTGCGATGAATGATTCTTCATTGATTAGTACTTCTTAGAGGGACGTGCGTTCTATAAGACGCAGGAAGATAGCGGCAATAACAGGTCTGTGATGCCC	Stramenopiles	Gyrista	Ochrophyta	Diatomista	Diatomeae	NA	NA	NA	NA	NA	NA	Ulnaria	Autotrophs	Photosynthetics
OTU_1764	GGCTTAATTTGACTCAACACGGGAAAACTTACCAGGTCCAGACATAGTAAGGATTGACAGATTGAGAGCTCTTTCTTGATTCTATGGGTGGTGGTGCATGGCCGTTCTTAGTTGGTGGAGCGATTTGTCTGGTTAATTCCGTTAACGAACGAGACCTCCGCGTGCTAAATAGTCTCATTTACAATTTTTTGTAGATCGAGTACTTCTTAGACGGACTTTTGGGTAATCAAACCAAAGGAAGTTGGAGGCAATAACAGGTCTGTGATGCCC	Stramenopiles	Gyrista	Peronosporomycetes	Peronosporalean	NA	NA	NA	NA	NA	NA	NA	NA	Heterotrophs	Saprotrophs
OTU_1766	GGCTTAATTTGACTCAACACGGGGAAACTTACCAGGTCCAGACATAGTGAGGATTGACAGGTTGAGAGCTCTTTCTTGATTCTATGGGTGGTGGTGCATGGCTGTTCTTAGTTGGTGGAGTGATTTTTCTGGTTAATTCCGTTAACGAACGAGACCACTACTTGCTAAAGAGTTCAGTTTAGTGATTTTCACTGGCAGGGACTTCTTAGAAGGACGTGCATTTTATTAGATGCAGGAGGATAGCGGCAATAACAGGTCTGTGATGCCC	Stramenopiles	Gyrista	Ochrophyta	Diatomista	Diatomeae	Bacillariophytina	Bacillariophyceae	Bacillariophycidae	NA	NA	NA	Pinnularia	Autotrophs	Photosynthetics
OTU_1768	GGCTTAATTTGACTCAACGCGGGACAACTTACCAGGGCCAGTTGTATGACGAATCTATGATGAGTACGACTAAGTGGTGCATGGCCGTTCACAACATGTGAGGTGACTTTTAGGTTTATTGCTGTAATGTGTGAGACCCTCAGCTACGGCGACTGGGGACTATAAGTTTCAGGAAGGAGGGGGCTATAACAGGTCTGTGATGCCC	Nucletmycea	Fungi	Opisthosporidia	Microsporidia	NA	NA	NA	NA	NA	NA	NA	Hamiltosporidium	Heterotrophs	Parasites
OTU_1770	GGCTTAATTTGACTCAACGCGGGAAAACTTACCAGGACCAGACATGGGAAGGATTGACAGATTGAGAGCTCTTTCTTGATTCTATGGGTGGTGGTGCATGGCCGTTCTTAGTTGGTGGAGTGATTTATCTGGTTAATTCCGCTAACGAACGAGACTTTGCCCTGCTAAATAGACACTCTAGCTGCGGCTATAGCTGGACTTCTTAGAGGGACTTTGCGTGTATAATGCAAGGAAGTTCAAGGCAATAACAGGTCTGTGATGCCC	Alveolata	Apicomplexa	Conoidasida	Gregarinasina	Eugregarinorida	NA	NA	NA	NA	NA	NA	Monocystis	Heterotrophs	Parasites
OTU_1771	GGCTTAATTTGACTCAACGCGGGAAAACTTACCAGGTCCAGACATAGTGAGGATTGACAGATTGAGAGCTCTTTCTTGATTCTATGAATTGTGGTGCATGGCCGTTCTTGGTTGGTGGAGTGATTTGTCTGGTTAATTCCGTTAACGAACGAGACCCCTGCCTGCTAAATAGTTCCGTGAGTGAATTTCACTGACGCGAACTCCTTAGAGGGACGTGCGTTCTATTAGACGCAGGAAGATAGGGGCAATAACAGGTCTGTGATGCCC	Stramenopiles	Gyrista	Ochrophyta	Diatomista	Diatomeae	NA	NA	NA	NA	NA	NA	Naviculales	Autotrophs	Photosynthetics
OTU_1776	GGCTTAATTTGACTCAACGCGGGGAAACTTACCAGGTCCAGACATTGTTAGGATTGACAGATTGATAGCTCCTTCTTGATTTTATGGATGATGATGCATGGCCGTTCTTAGTTGGTGGAGTGATTTGCCTGGTTAATTCCGTTAACGAACGAAAACTTAACCTGCTAAATAGTTGCATGTGACCTCGGTTACATGGGCAACTTCTTAGAGGGACTTTGTGTGTCTAACGCAAGGAAGTTTGAGGCAATAACAGGTCTGTGATGCCC	Alveolata	Dinoflagellata	Dinophyceae	NA	NA	NA	NA	NA	NA	NA	NA	NA	NA	NA
OTU_1779	GGCTTAATTTGACTCAACGCGGGGAAACTTACCAGGTCCGGACATAGTGAGGATTGACAGATTGAAGATCTTTCTTGATTCTATGGGTGGTGGTGCATGGCCGTTCTTAGTTGGTGGAGTGATTTGTCTGGTTAATTCCGTTAACGAACGAGACCTCGGCCTACTAAATAGTTGAACTAGTGAATCTTCACTGGCTGCAGCTTCTTAGAGGGACGTGCGTTCTATTGGACGCAGGAAGATAGGGGCAATAACAGGTCTGTGATGCCC	Stramenopiles	Gyrista	Ochrophyta	Diatomista	Diatomeae	NA	NA	NA	NA	NA	NA	Staurosirella	Autotrophs	Photosynthetics
OTU_178	GGCTTAATTTGACTCAACACGGAAAAACTTACCAGGTCCAGACATAGTAAGGATTGACGGATTGATAGCTCTTTCTTGATTCTATGGGTGGTGGTGCATGGCCGTTCTTAGTTGGTGGAGTGATTTGTCTGGTTATTAACGAACGAGACCTTAACCTGCTAAATAGTTACACGTAACTTCGGTTACGTGGGCAACTTCTTAGAGGGACTTTGCGTGTCTAACGCAAGGAAGTTTGAGGCAATAACAGGTCTGTGATGCCC	Alveolata	Dinoflagellata	Dinophyceae	Peridiniphycidae	Peridiniales	NA	NA	NA	NA	NA	NA	NA	NA	NA
OTU_1781	GGCTTAATTTGACTCAACACGGGGCAACTTACCGGGGCAGGCGGCGTCGGGCGAAGGGCGCGTTTAGGATACGCGTCCTGATGGCGCTGCGCGTGGTGCATGGCCGTTCTTAACACGTGGGGTGACCTGTCTGGTTAATTCCGATAACGCGTGAGACCCTGGACGGAAAGTGACGATGCGCGACGAGCGTAGGGAAGCGCGGGTCGATAACAGGTCTGTGATGCCC	Nucletmycea	Fungi	Opisthosporidia	Microsporidia	NA	NA	NA	NA	NA	NA	NA	NA	Heterotrophs	Parasites
OTU_1782	GGCTTAATTTGACTCAACGCGGGGAAACTTACCAGGCCAAGACATTTGAAGGATTGACAGATTGAGAGCTCTTTCTTGATTATATGGGTGGTGGTGCATGGCCGTTCTTAGTTGGTGGAGTGATTTGTCTGGTTAATTCCGTTAACGAACGAGACCTCATCTTGCTAAATAGACTATTCAGTTTTTTAACTGTAATACTGTCTTCTTAGAAGGACTTTTGGTTCACAAGCCAAAGGAAGTTTGAGGCGATAACAGGTCTGTGATGCCC	Discosea	Flabellinia	Vannellida	NA	NA	NA	NA	NA	NA	NA	NA	Lingulamoeba	Heterotrophs	Consumers
OTU_1786	GGCTTAATTTGACTCAACGCGGGGAAACTTACCAGGTCCAGAGATGTAGAGGATTGACAGATTGAAGCTCTTTCTTGATCACTTCGGTGGTGGTGCATGGCCGTTCTTAGTTGGTGGAGTGATTTGTCTGGTTAATTCCGTTAACGAACGAGACCTCAGCCTGCTTGTGTAGTCGGCTGGATTGCCGTCCTGGTAATCCGAGGATTCGACTTCTTAGAGGGACTATCGATGCGCAGTCGATGGAAGTTTGAGGCAATAACAGGTCTGTGATGCCC	Rhizaria	Endomyxa	Phytomyxea	Plasmodiophorida	NA	NA	NA	NA	NA	NA	NA	NA	Heterotrophs	Parasites
OTU_1790	GGCTTAATTTGACTCAACGCGGGAAAACTTACCAGGTCCGGACATGGGAAGGATTGGCAGATTGAGAGCTCTTTCTTGATTCTATGGGTGGTGGTGCATGGCCGTTCTTAGTTGGTGGAGTGATTTGTCTGGTTAATTCCGTTAACGAACGAGACCTTAACCTGCTAAATAGTCGCGTCAACCTTGGTTGGCGAACCCTTTCACGACTTCTTAGAGGGACTACGAATGTTATAATTCGTGGAAGTTTGAGGCAATAACAGGTCTGTGATGCCC	Nucletmycea	Fungi	Chytridiomycota	Chytridiomycetes	Cladochytriales	NA	NA	NA	NA	NA	NA	Nowakowskiella	Heterotrophs	Parasites
OTU_1791	GGCTTAATTTGACTCAACACGGGGGGAAACTTACCAGGTCCAGACGTAGTAAGGATTGACAGATTGATAGCTCTTTCCTGATTCTATGGGTGGTGGTGCATGGCCGTTCTTAGTTGGTGGAGTGATTTGTCTGGTTAATTCCGTTAACGAACGAGACCTTAACCTGCTAAATAGTTACATCTAACCTCGGTTATGTGGGCATCTTCTTAGAGGGACTTTGTATTTTTCATGCAAGGAAGTTTGAGGCAATAACAGGTCTGTGATGCCC	Alveolata	Dinoflagellata	Dinophyceae	Peridiniphycidae	Gonyaulacales	NA	NA	NA	NA	NA	NA	Ceratium	Mixotrophs	Mixotrophs
OTU_1793	GGCTTAATTTGACTCAACACGGGGAAACTTACCAGGTCCTGACATAGTAAGGATTGACAGATTGATAGCTCTTTCTTGATTCTATGGGTGGTGGTGCATGGCCGTTCTTAGTTGGTGGAGTGATTTGTCTGGTTAATTCCGTTAACGAACGAGACCTTAACCTGCTAAATAGACTGGCCAATTCTATTGGTTATGTCTTCTTAGAGGGACTATGTATCGATAAGAACATGGAAGTTTGAGGCAATAACAGGTCTGTGATGCCC	Alveolata	NA	NA	NA	NA	NA	NA	NA	NA	NA	NA	NA	NA	NA
OTU_1794	GGCTTAATTTGACTCAACACGGGAAAACTTACCAGGTCCGGACATAGTGAGGATTGACAGATTGAAGATCTTTCTTGATTCTATGGGTGGTGGTGCATGGCCGTTCTTAGTTGGTGGAGTGATTTGTCTGGTTAATTCCGTTAACGACCTACTAAATAGTTTTGCGAAGTCTTCGGGCTTTACAAAAACTTCTTAGAGGGACTTTTGGTGAGTAGCCAAAGGAAGTTCGAGGCAATAACAGGTCTGTGATGCCC	Rhizaria	Cercozoa	Thecofilosea	Cryomonadida	Rhogostomidae	NA	NA	NA	NA	NA	NA	Capsellina	Heterotrophs	Consumers
OTU_1795	GGCTTAATTTGACTCAACGCGGGAAAACTTACCGGGTCCGGACACACTGAGGATTGACAGGCGAAGTAAATATGCTAGTCCTTTCATGATTGTGTGATGGGTGGTGCATGGCCGTTCTTAGTTCGTGGAGTGATCTGTCTGCTTAATTGCGTTTCAGATAAATTTGGATAATATGTAGTGACAATGTGCTTAGTGTAACAGCTAACTCATTTAACTCTATATCCATTGAAAGCAACGAACGTGACCGCAACCCTTTGTTGTGATTTAATCTATTGATTATCACAAACTAAGGGGACCGCCATGGTTGTCAAACCGGAGGAAGGTTGCGGCAATAACAGGTCTGTGATGCCC	Rhizaria	Retaria	Foraminifera	Monothalamea	NA	NA	NA	NA	NA	NA	NA	Allogromiina	Heterotrophs	Consumers
OTU_1796	GGCTTAATTTGACTCAACACGGGGCAACTTACCGGGGCAGAAGACGCTGGGTGAAGGACTTGGTTTTTGATGCTGGTCTTGATAGCGTCTTTCGTGGTGCATGGCCGTTTTTAACACGTGGGGTGACCTGTCTGGTTAAATCTGATAACGCGTGAGACCCTAATATTTATAGACGGCAATCGTAAGATTGAGGAAGCGAAGGTCGATAACAGGTCTGTGATGCCC	Nucletmycea	Fungi	Opisthosporidia	Microsporidia	NA	NA	NA	NA	NA	NA	NA	NA	Heterotrophs	Parasites
OTU_1797	GGCTTAATTTGACTCAACACGGGGCAACTTACCAGGGCAGAATGTGCAGGAGATTGGCGACCTGAGACGGTCCCCGAGATTGTACAAAAAGTGGTGCATGGCCGTTTTCAACACGTGGGGTGACCTGTCTGGTTAATTCCGACAACGCGTGAGGCCTTATTAATTACTTATGTAATTAGACGGATGTCGGCAAGACATAGGAGGCGAGGCGATAACAGGTCTGTGATGCCC	Nucletmycea	Fungi	Opisthosporidia	Microsporidia	NA	NA	NA	NA	NA	NA	NA	NA	Heterotrophs	Parasites
OTU_1799	GGCTTAATTTGACTCAACGCGGGGAAACTTACCAGGTCCAGACATAGTTTAGGATTGACAGATTGATAGCTCTTTCTTGATTCTATGGGTGGTGGTGCATGGCCGTTCTTAGTTGGTGGAGTGATTTGTCTGGTTAATTCCGATAACGAACGAGACCTTAACCTGCTAAATAGTTACGTCAACTTTGGTTGACGGCTAACTTCTTAGAGGGACTACGAATGTTATAATTCGTGGAAGTTTGAGGCAATAACAGGTCTGTGATGCCC	Nucletmycea	Fungi	Chytridiomycota	Chytridiomycetes	NA	NA	NA	NA	NA	NA	NA	NA	Heterotrophs	Parasites
OTU_1815	GGCTTAATTTGACTCAACACGGGGAAACTTACCAGGTCCAGACATAGTAAGGACTGACAGATTGATAGCTCTTCCTTGATTCTTTGGGTGGCGGTGCGTGGCCGTTCTTAGTTGGTGGAATGATTTGTCTGGTTAGTTCCATTAACGAACGAGGCCTTAACCTGCTAAATAGTTACATGGAACCTCGGTTACATGGGCAACTGCTTAGAGGGACTTTGCGTGTCTAACGCAAGGAAGGTTGAGGCAATAACAGGTCTGTGATGCCC	Alveolata	Dinoflagellata	Dinophyceae	NA	NA	NA	NA	NA	NA	NA	NA	NA	NA	NA
OTU_1819	GGCTTAATTTGACTCAACACGGGGAAACTTACCAGGTCTAGATATAGTAAGGATTGACAGATTGAAAGCTCTTTCTTGATTCTATGGGTGGTGGTGCATAGCCGTTCTTAGTTGGTGGAGTGATTTGTCTGGTTAATTCCGTTAACGAACGAGACCTTAACTTGCTAAATAGCTACACATAACCGCGGTTATGTGGGCAGCTTCTTAGAAGGACTTTGTGTGTCTAATACAAGGAAGTTTTAGGCAATAACAGGTCTGTGATGCCC	Alveolata	Dinoflagellata	Dinophyceae	NA	NA	NA	NA	NA	NA	NA	NA	NA	NA	NA
OTU_1822	GGCTTAATTTGACTCAACGCGGGGAAACTCACCAAGTTAGGATGTGAATATGATTGACAGATTAAGGTTCTTTCTTGATTTTACAGAAGGTGGTGCATGGTCGTTCTTAGTTCGTGGAGTGATTCGTCTTGTTAATTCGGTTAACGAGCGAGACCTTAACTTGCTAATTAAGGTACAGGGACTTCTTCGGTTGCCCATTGTTTCGTTGGGGGAATGTATATTTCCCCAGGAAACCTGTACTGTCACTGTTCGCAGTGATGCTTCTTAGAGGTACAGCACCCGCTTCAGGGTGAGGAAGTTTAAGGCAATAACAGGTCTGTGATGCCC	Discoba	Heterolobosea	Tetramitia	Eutetramitia	Vahlkampfiidae	NA	NA	NA	NA	NA	NA	Tetramitus	Heterotrophs	Consumers
OTU_1828	GGCTTAATTTGACTCAACACGGGGAAACTCACCAGGTCCAGACATGCTTAGGATTGACAGATTGATAGCTCTTTCTTGATTGTATGGGTGGTGGTGCATGGCCGTTCTTAGTTGGTGGAGTGATTTGTCTGGTTAATTCCGATAACGAACGAGACCTTAACCTGCTAAATAGTCAGGCCGGCTTTTTGCTGGCCGCGGACTTCTTAGAGGGACTGTCGGCGTCTAGCTGACGGAAGTTTGAGGCAATAACAGGTCTGTGATGCCC	Nucletmycea	Fungi	Dikarya	Basidiomycota	Agaricomycotina	Agaricomycetes	NA	NA	NA	NA	NA	NA	Heterotrophs	Saprotrophs
OTU_184	GGCTTAATTTGACTCAACACGGGGAAACTTACCAGGTCCAGACATAGTGAGGATTGACAGATTGAGAGCTCTTTCTTGATTCTATGGGTGGTGGTGCATGGCCGTTCTTAGTTGGTGGAGTGATTTGTCTGGTTAATTCCGTTAACGAACGAGACCTTAACCTGCTAAATAGTTTGGCCAACGTTTGTTGGTCATCAACTTCTTAGAGGGACTATCGGCGTATAGCCGGCTGGAAGTTTGAGGCAATAACAGGTCTGTGATGCCC	Nucletmycea	Fungi	Mucoromycota	Mucoromycotina	NA	NA	NA	NA	NA	NA	NA	Dissophora	Heterotrophs	Saprotrophs
OTU_1840	GGCTTAATTTGACTCAACACGGGGAAACTTACCAGGTCCAGACATAGTGAGGATTGACAGACACAGATTGAGAGCTCTTTCTTGATTCTATGGGTGGTGGTGCATGGCCGTTCTTAGTTGGTGGAGTGATTTGTCTGGTTAATTCCGTTAACGAACGAGACCCCCGCCTGCTAAATAGTTGTGTGAATGCTTAGCATTCATTTCAGCTTCTTAGAGGGACTTTCGGTGACTAACCGAAGGAAGTTGGGGGCAATAACAGGTCTGTGATGCCC	Stramenopiles	Gyrista	Ochrophyta	NA	NA	NA	NA	NA	NA	NA	NA	NA	Autotrophs	Photosynthetics
OTU_1844	GGCTTAATTTGACTCAACACGGGGAAACTTACCAGGTCCAGAGATGTAGAGGATTGACAGATTGAAGCTCTTTCTTGATCACTTCGGTGGTGGTGCATGGCCGTTCTTAGTTGGTGGAGTGATTTGTCTGGTTAATTCCGTTAACGTACGAGACCTCAGCCTGCTTTTGTAGTCGGCCGTATCGCAAGGTACGCGGATCCAACTTCTTAGAGGGACTATCGATGTGCAGTCGATGGAAGTTTGAGGCAATAACAGGTCTGTGATGCCC	Rhizaria	Endomyxa	Phytomyxea	Plasmodiophorida	NA	NA	NA	NA	NA	NA	NA	NA	Heterotrophs	Parasites
OTU_1857	GGCTTAATTTGACTCAACACGGGAAAACTCACCAGGTCCAGACATGGGAAGGATTGACAGATTAAGAGCTCTTTCTTAATTCTATGGGTGGTGGTGCATGGCCGTTCTTAGTTGGTGGAGCGATTTGTCTGGTTAATTCCGTTAACGAACGAGACCTTAACCTGCTAACTAGTCACTGCAATCACGGTTGCAGATGATCTTCTTAGAGGGACTTTGCGTGCCTAACGCAAGGAAGTTTGAGGCAATAACAGGTCTGTGATGCCC	Alveolata	NA	NA	NA	NA	NA	NA	NA	NA	NA	NA	NA	NA	NA
OTU_1858	GGCTTAATTTGACTCAACACGGGGAAACTCACCAGGTCCAGACATAATAAGGATTGACAGATTGATAGCTCTTAGGGTGGTGGTGCATGGCCGTTCTTAGTTGGTGGAGTGATTTGTCTGGTTAATTCCGTTAACGAACGAGACCTTAACCTGCTAAATAGTTGCATCAACTCTGGTTGGTGATCAACTTCTTAGAGGGACTATAGACGTTTAGTCTATGGAAGTTTGAGGCAATAACAGGTCTGTGATGCCC	Nucletmycea	Fungi	Chytridiomycota	Chytridiomycetes	NA	NA	NA	NA	NA	NA	NA	NA	Heterotrophs	Parasites
OTU_1859	GGCTTAATTTGACTCAACACGGGGAAACTTACCAGGTCCAGACATAGTAAGGATTGACAGATTGAGAGCTCTTTCTTGATTCTATGGGTGGTGGTGCATGGCCGTTCTTAGTTGGTGGAGTGATTTGTCTGGTTAATTCCGTTAACGAACGAGACCTTAACCTGCTAAATAGTTACACGTAACTTCGGCTACGTGGGCAACTTCTTAGAGGGACTTTGTGGCTCCAAACACAGGGAAGTTTGAGGCAATAACAGGTCTGTGATGCCC	Alveolata	Dinoflagellata	Dinophyceae	NA	NA	NA	NA	NA	NA	NA	NA	NA	NA	NA
OTU_1861	GGCTTAATTTGACTCAACGCGGGAAAACTTACCAGGTCCAGACATAGTGAGGATTGACAGATTGAAGATCTTTCTTGATTCTATGGGTGGTGGTGCATGGCCGTTCTTAGTTGGTGGAGTGATTTGTCTGGTTAATTCCGTTAACGAACGAGACCTCGTCCTGCTAAATAGTCCGCCGTATGCTCGTCATACGGTTGGTTTTCTACTTCTTAGAGGGACTATCGGTGTCATTTTTAGCCGATGGGAGTTCGAGGCAATAACAGGTCTGTGATGCCC	Rhizaria	Cercozoa	NA	NA	NA	NA	NA	NA	NA	NA	NA	NA	Heterotrophs	Consumers
OTU_1866	GGCTTAATTTGACTCAACGCGGGGAAACTTACCAGGTCCGGACATAGTAAGGATTGACAGATTGATAGCTCTTTCTTGATTCTATGGGTGGTGGTGCATGGCCGTTCTTAGTTGGTGGAGTGATTTGTCTGGTTAATTCCGTTAACGAACGAGACCTTAACCTGCTAAATATGCCGCGCTAACCCGTCCATCAAAACCCATGCGCGGCTCACGAGGTCTGCTGCGTGGTGGCGTCTCCGCTTCGCGGCGGAGGCTGTCATCGCGCCGGCAGGGCCCGGGTCCGTGTGGGCGGTAGGGTTCGGCGTCCGTGCTTCTTAGAGGGACTGCTGGCGCCTAGTCAGCGGAAGTTTGAGGCAATAACAGGTCTGTGATGCCC	Discosea	Centramoebia	Acanthopodida	NA	NA	NA	NA	NA	NA	NA	NA	Acanthamoeba	Heterotrophs	Consumers
OTU_1870	GGCTTAATTTGACTCAACACGGGGAAACTCACCAGGTCCAGACATAGTAAGGATTGACAGATTGAGAGCTCTTTCTTGATTCTATGGGTGGTGGTGCATGGCCGTTCTTAGTTGGTGGAGTGATTTGTCTGGTTAATTCCGATAACGAACGAGACCTTAACCTGCTAACTAGTCTCGCCCATTTCATGGGCGCTGACTTCTTAGAGGGACTATGTGGTTTCAAACACAAGGAAGTTTGAGGCAATAACAGGTCTGTGATGCCC	Alveolata	Ciliophora	NA	NA	NA	NA	NA	NA	NA	NA	NA	NA	Heterotrophs	NA
OTU_1875	GGCTTAATTTGACTCAACGCGGGAAAACTCACCAGGTCCGGACATAGTGAGGATTGACAGATTGAAGATCTTTCTTGATTCTATGGGTGGTGGTGCATGGCCGTTCTTAGTTGGTGGAGTGATTTGTCTGGTTAATTCCGTTAACGAACGAGACCTCGACCTGCTAAATAGTTGATCGAACCTCTCGGGGTTTGCGTTAACTTCTTAGAGGGATTTTAGTGAAGGAAGTTCGAGGCAATAACAGGTCTGTGATGCCC	Rhizaria	Cercozoa	NA	NA	NA	NA	NA	NA	NA	NA	NA	NA	NA	NA
OTU_1886	GGCTTAATTTGACTCAACGCGGGGAAACTTACCAGGTCCGGACATAGTGAGGATTGACAGATGGAAGATCTTTCTTGATTCTATGGGTGGTGGTGCATGGCCGTTCTTAGTTGGTGGAGTGATTTGTCTGGTTAATTCCGTTAACGAACGAGACCTCGACCTGCTAACTAGTGAGTAGCAAGATTCGTCTTGATATGTCACACTTCTTAGAGGGACTATCGGTGCTTAGCCGAAGGAAGTTCGAGGCAATAACAGGTCTGTGATGCCC	Rhizaria	Cercozoa	NA	NA	NA	NA	NA	NA	NA	NA	NA	NA	NA	NA
OTU_1893	GGCTTAATTTGACTCAACACGGGGCAACTTACCGGGGCAGGCGACGTAGGGTGAAGGACGTGTTCTTTGCTGATCGGACTGATTACGTCGCGCGTGGTGCATGGCCGTTCTTAACACGTGGGGTGACCTGTCTGGTTAAATCTGATAACGCGTGAGACCCTGAAGGAAACTGACGGAGGCCACCAAGGCTTAGGAAGCGCGGGTCGATAACAGGTCTGTGATGCCC	Nucletmycea	Fungi	Opisthosporidia	Microsporidia	NA	NA	NA	NA	NA	NA	NA	NA	Heterotrophs	Parasites
OTU_19	GGCTTAATTTGACTCAACGCGGGGAAACTTACCAGGTCCAGACATAGTGAGGATTGACAGATTGAGAGCTCTTTCTTGATTCTGTGGGTGGTGGTGCATGGCCGTTCTTAGTTGGTGGGTTGCCTTGTCAGGTTGATTCCGGTAACGAACGAGACCTCAGCCTGCTAAATAGTCACGGCTACTTTTTGTAGCCGCCAGACTTCTTAGAGGGACTATTGTCGTCTAGGCAATGGAGGTGTGAGGCAATAACAGGTCTGTGATGCCC	Chloroplastida	Chlorophyta	Chlorophyceae	NA	NA	NA	NA	NA	NA	NA	NA	NA	Autotrophs	Photosynthetics
OTU_1904	GGCTTAATTTGACTCAACGCGGGACAACTTACCAGAGCAGGTAGCATTGTGTGAGACGTGTGCCTAGGATGTGCATGTCGAGAATGCTACGCGTGGTGCATGGCCGTTCTTAACACGTGGAGTGATCTGTCTGGTTAAATTCGATAACGCGTGAGACCCTGGATGAATGACGATGCCCGAGAAGGGTAAGGAAGCACTGGTCGATAACAGGTCTGTGATGCCC	Nucletmycea	Fungi	Opisthosporidia	Microsporidia	NA	NA	NA	NA	NA	NA	NA	NA	Heterotrophs	Parasites
OTU_1909	GGCTTAATTTGACTCAACACGGCTTAATTGACTCAACGCGGGAAAACTCACCAGGTCCAGACATAGTGAGGATTGACAGATTGAGAGCTCTTTCTTGATTCTATGGGTGGTGGTGCATGGCCGTTCTTAGTTGGTGGAGTGATTTGTCTGGTTAATTCCGTTAACGAACGAGACCCCCGCCTGCTAAATAGTAGCCACAATGCTTTGCATTGTGCGTTCTGCTTCTTAGAGGGACTTTCGGTGACTAACCGAAGGAAGTTGGGGGCAATAACAGGTCTGTGATGCCC	Stramenopiles	Gyrista	Ochrophyta	NA	NA	NA	NA	NA	NA	NA	NA	NA	Autotrophs	Photosynthetics
OTU_1912	GGCTTAATTTGACTCAACGCGGGGCAACTTACCAGGTCAGGACACAGTAAGGATTGACAGATTGATAGTTCTTTCATGATTTTGTGGAAAGTGGTGCATGGCCGTTTTTAGTTGGTGGATTGATTTGTCTGGTTAATTCCGTTAACGAGCGAGACCTTAATCTATTAAATAGGAACGGTAATATTGATCTACGGATCTTCTATTACTATTGACTTCTTAGAGAGACCCATTCAGTATATGAAAAGGAGGAATAAGGCAATAACAGGTCTGTGATGCCC	Tubulinea	Elardia	Arcellinida	Difflugina	NA	NA	NA	NA	NA	NA	NA	Difflugia	Heterotrophs	Consumers
OTU_1913	GGCTTAATTTGACTCAACGCGGGGAAACTTACCAGGTCCAGACATAGGTAGGATTGACAGATTGATAGCTCTTTCTTGATTCTATGGGTGGTGGTGCATGGCCGCTCTTAGTTGGTGGAGTGATTTGCCTGGTTAATTCCGTTAACGAACGAGACCCCCGCCTGCTAATTAGTCGCTCCAATGCTCCGCATTGGTGTCGGCTTCTTAGAGGGACTTTCGGTGTTTAACCGAAGGAAGTTGGGGGCAATAACAGGTCTGTGATGCCC	Stramenopiles	Gyrista	Ochrophyta	NA	NA	NA	NA	NA	NA	NA	NA	NA	Autotrophs	Photosynthetics
OTU_1916	GGCTTAATTTGACTCAACACGGGGCAACTTACCAGGACCGAACTTGTTTGAGTTTGGCGGTTTGAGAGAACCCCCGAGATTACAAGGAAGGTAGTGCATGGCCGTTTTCAACACGTGGGGTGACTTGTCTGGTTAATTCCGACAACGCGCTAGGCCCCATGAACACACACGACTGTTCGACGGATAGCGGCAAGCTATAGGAAGTGGGGCGATAACAGGTCTGTGATGCCC	Nucletmycea	Fungi	Opisthosporidia	Microsporidia	NA	NA	NA	NA	NA	NA	NA	NA	Heterotrophs	Parasites
OTU_1922	GGCTTAATTTGACTCAACGCGGGGAAACTTACCAGGTCCAGACATAGTGAGGATTGACAGATTGAGAGCTCTTTCTTGATTCTATGGGTGGTGGTGCATGGCCGTTCTTAGTTGGTGGAGTGATTTGTCTGGTTAATTCCGTTAACGAACGAGACCCCCGCCTGCTAAATAGCACAGGGAATGCTCAGCATTGCCTGCGGCTTCTTAGAGGGACTTTCAGTGTTTAACTGAAGGAAGTTGGGGGCGATAACAGGTCTGTGATGCCC	Stramenopiles	Gyrista	Ochrophyta	Chrysista	Eustigmatales	NA	NA	NA	NA	NA	NA	Pseudocharaciopsis	Autotrophs	Photosynthetics
OTU_1924	GGCTTAATTTGACTCAACACGGAGAAACTCACCAGGTCCAGACATTGTTAGGATTGACAGATTGATAGCTCTTTCTTGATTCTATGGGTGGTGGTGCATGGCCGTTCTTAGTTGGTGGAGTGATTTGTCTGGTTAATTCCGATAACGAACGAGACCTTAACCTACTAACTAGATCGCATGGTTACTATCGTGCGAGACTTCTTAGAGGGACTGTGTGGTAAAACCCCAAGGAAGTTTAAGGCAATAACAGGTCTGTGATGCCC	Alveolata	Ciliophora	Intramacronucleata	SAL	Lamellicorticata	Armophorea	NA	NA	NA	NA	NA	NA	Heterotrophs	Consumers
OTU_1925	GGCTTAATTTGACTCAACGCGGGAAAACTTACCAGGTCCAGACATAGTAAGGATTGACAGATTGAGAGCTCTTTCTTGATTCTATGGGTGGTGGTGCATGGCCGTTCTTAGTTGGTGGAGTGATTTGTCTGGTTAATTCCGTTAACGAACGAGACCTCCGCGTGCTAAATAGTTTCGCTTACAATATTTTGTAGGATTTGAAACTTCTTAGAGGGACTTTTGGTGATTAACCAAAGGAAGTTGGAGGCAATAACAGGTCTGTGATGCCC	Stramenopiles	Gyrista	Peronosporomycetes	Peronosporalean	NA	NA	NA	NA	NA	NA	NA	Sapromyces	Heterotrophs	Saprotrophs
OTU_1926	GGCTTAATTTGACTCAACGCGGGGAAACTTACCAGGTCCGGACATAGGAATGATTGACAGATTGATAGCTCTTTCTTGATTCTATGGGTGGTGGTGCATGGCCGTTCTTAGTTGGTGGAGCGATTTGTCTGGTTAATTCCGTTAACGAACGAGACCTCAGCCTGCTAAATAGTCATGCGAACTCTTCCGCCCCAAAGAGGATACGGTCGGGGGAGGGAGTCTCGAGGGAGGGGGAAGGGTCAAACCTTTTTCTTTCTTCGGGGTCCAACTCTCTTCTTTTTTTCGGCCGCCCTCTGGTGGAGTTCGTAGCGGTACTTCTTAGAGGGACTATGCAATCCCAGTGCATGGAAGTTTGAGGCAATAACAGGTCTGTGATGCCC	Discosea	Flabellinia	Thecamoebida	NA	NA	NA	NA	NA	NA	NA	NA	Stenamoeba	Heterotrophs	Consumers
OTU_1932	GGCTTAATTTGACTCAACACGGGGAAACTCACCAGGTCCAGACATGATGAGGATTGACAGATTGAGAGCTCTTTCTTGATTTCATGGGTGGTGGTGCATGGCCGTTCTTAGTTGGTGGAGTGATTTGTCTGCTCAATTGCGATAACGAACGAGACCTTAACCTACTAAATAGCCCGCCTTGCTTTGGCAGGGTGCTGGCTTCTTAGAGGGACTATCGGCTTAAGCCGATGGAAGTTTGAGGCAATAACAGGTCTGTGATGCCC	Nucletmycea	Fungi	Dikarya	Ascomycota	Pezizomycotina	NA	NA	NA	NA	NA	NA	NA	Heterotrophs	Saprotrophs
OTU_1935	GGCTTAATTTGACTCAACGCGGGGAAACTCACCAGGTCCAGACATAACTAGGATTGACAGATTGATAGCTCTTTCATGATTTTATGGGTGGTGGTGCATGGCCGTTCTTAGTTGGTGGAGTGATTTGTCTGGTTAATTCCGATAACGAACGAGACCTTAACCTGCTAAATAGACCACTCGGCTTTTGCTGAGTGCGGTACTTCTTAGAGGGACTGTCAGCGTCTAGCTGACGGAAGTCTGAGGCAATAACAGGTCTGTGATGCCC	Nucletmycea	Fungi	Dikarya	Basidiomycota	Agaricomycotina	Agaricomycetes	NA	NA	NA	NA	NA	NA	Heterotrophs	Saprotrophs
OTU_1942	GGCTTAATTTGACTCAACACGGGAAGACTTACCAGGTCCAGACACAGTAAGGATTGACGGATTGAAGATCTTTCTTGATTCTGTGGGTGGTGGTGCATGGCCGTTCTTAGTTGGTGGAGTGATTTGTCTGGTTAATTCCGTTAACGAACGAGACCTCGACCTGCTAAATAGTTCGACAAATGATTCTTCTTTTGGACGCGACTTCTTAGAGGGACTATCGGTGCTTAGCCGACGGAGGTTCGAGGCAATAACAGGTCTGTGATGCCC	Rhizaria	Cercozoa	Glissomonadida	Sandonidae	NA	NA	NA	NA	NA	NA	NA	NA	Heterotrophs	Consumers
OTU_1945	GGCTTAATTTGACTCAACACGGGAAAACTTACCGGGGCAGGCAGCGTCGTGTGAGGGTGTGGAATGAGATTCCGTTCCCGAAGATGCTGCGTGTGGTGCATGGCCGTTCTTAACACGTGGGGTGACCTGTCTGGTTAAATCCGATAACGCGTGAGACCCTGAACAGTGACGGTGCACGACGAGTGCAAGGAAGCGCGGGTCGATAACAGGTCTGTGATGCCC	Nucletmycea	Fungi	Opisthosporidia	Microsporidia	NA	NA	NA	NA	NA	NA	NA	NA	Heterotrophs	Parasites
OTU_1948	GGCTTAATTTGACTCAACGCGGGGAAACTTACCAGGTCCAGACACAGGAAGGATTGACAGATTGATAGCTCTTTCTTGATTCTGTGGGTGGTGGTGCATGGCCGTTCTTAGTTGGTGGAGTGATTTGTCTGGTTAATTCTGTTAACGAACGAGACCTCAGCCTGCTAACTAGTCACATCCATTCTCACGAATGGATGGCTGTACTTCTTAGAGGGACTACCATGGTCGCACATGGTGGAAGTTTGAGGCAATAACAGGTCTGTGATGCCC	Metamonada	Preaxostyla	Trimastigidae	NA	NA	NA	NA	NA	NA	NA	NA	Trimastix	Heterotrophs	Consumers
OTU_1950	GGCTTAATTTGACTCAACACGGGGAAACTTACCAGGTCCAGACATAGTGAGGATTGACAGGTTGAGAGCTCTTTCTTGATTCTATGGGTGGTGGTGCATGGCCGTTCTGAGTGATTTGTCTGGTTAATTCCGTTAACGAACGAGACTGCTACTTGCTAAATAGTTCAGTTAGTGATTTTCACTGGCAGGGACTTCTTAGAAGGACGTGCATTCTATTAGATGCAGGAGGATAGCGGCAATAACAGGTCTGTGATGCCC	Stramenopiles	Gyrista	Ochrophyta	Diatomista	Diatomeae	Bacillariophytina	Bacillariophyceae	Bacillariophycidae	NA	NA	NA	Pinnularia	Autotrophs	Photosynthetics
OTU_196	GGCTTAATTTGACTCAACGCGGGAAAACTTACCAGGTCCGGACATAGTGAGGATTGACAGATTGAAGATCTTTCTTGATTCTATGGGTGGTGGTGCATGGCCGTTCTTAGTTGGTGGAGTGATTTGTCTGGTTAATTTCCGTTAACGAACGAGACCTCGACCTGCTAAATAGTAAGGCAAACTCTTTGAGTTTATGCAGACTTCTTAGAGGGACTATCGGTGTGTAGCCGATGGAAGTTCGAGGCAATAACAGGTCTGTGATGCCC	Rhizaria	Cercozoa	NA	NA	NA	NA	NA	NA	NA	NA	NA	NA	NA	NA
OTU_1963	GGCTTAATTTGACTCAACGCGGGAAAACTTACCAGGTCCGGACATAGTGAGGATTGACAGATTGAAGATCTTTCTTGATTCTATGGGTGGTGGTGCATGGCCGTTCTTAGTTGGTGGAGTGATTTGTCTGGTTAATTCCGTTAACGAACGAGACCTCGACCTGCTAAATAGTTGACTAAACTCTTCGGGGTTTGGATTGACTTCTTAGACCTTTGACCAAAGGAAGTTCGAGTCAATAACAGGTCTGTGATGCCC	Rhizaria	Cercozoa	Thecofilosea	Cryomonadida	Rhogostomidae	NA	NA	NA	NA	NA	NA	NA	Heterotrophs	Consumers
OTU_1966	GGCTTAATTTGACTCAACGCGGGAAAACTTACCAGGTCCAGACATAGTGAGGATTGACAGATTGAGAGCTCTTTCTTGATTCTATGGGTGGTGGTGCATGGCCGTTCTTAGTTGGTGGAGTGATTTGTCTGGTTAATTCCGTTAACGAACGAGACCTCGGCCTGCTAAATAGTCGGACGAACTCTTCGGGGTTCGGCTGTCGACTTCTTAGAGGGACTATCGGTTTGAAGCCGGTGGAAGTTCGAGGCAATAACAGGTCTGTGATGCCC	Rhizaria	Cercozoa	NA	NA	NA	NA	NA	NA	NA	NA	NA	NA	NA	NA
OTU_1968	GGCTTAATTTGACTCAACGCGGGGGAAAACTTACCAGGTCCGGACATAGTGAGGATTGACAGATTGAAGATCTTTCTTGATTCTATGGGTGGTGGTGCATGGCCGTTCTTAGGTGGTGGAGTGATTCGTCTGGTTAATTCCGTTAACGAACGAGACCTCGACCTGCTAAATAGTTGACTTAACTCATCGGGTTTGGATTAACTTCTTAGAGGGACTTTTGGTGGTTAGCTAAAGGAAGTTCGAGGCAATAACAGGTCTGTGATGCCC	Rhizaria	Cercozoa	Thecofilosea	Cryomonadida	Rhogostomidae	NA	NA	NA	NA	NA	NA	Rhogostoma	Heterotrophs	Consumers
OTU_1973	GGCTTAATTTGACTCAACGCGGGAAAACTTACCAGGTCCAGACATAGTGAGGATTGACAGATTGAAGATCTTTCTTGATTCTATAGGTGGTGGTGCATGGCCGTTCTTAGTTGGTGGAGTGATTTGTCTGGTTAATTCCGTTAACGAACGAGACCTCGTCCTGCTAAATAGTCGGTTGTATCCTCTGTGATACAATTCGTTTTACTTCTTAGAGGGACCTTCGGTGTCATTTTTAGCCGAAGGAAGTTCGAGGCAATAACAGGTCTGTGATGCCC	Rhizaria	Cercozoa	NA	NA	NA	NA	NA	NA	NA	NA	NA	NA	Heterotrophs	Consumers
OTU_1974	GGCTTAATTTGACTCAACGCGGGAAAACTTACCAGGTCCAGACATAGTGAGGATTGACAGATTGAGAGCTCTTTCTTGATTCTATGGGTGGTGGTGCATGGCCGTGTGTGTGTTGGTGGAGTGATTTGTCTGGTTAATTCCGTTAACGAACGAGACCCCTGCCTGCTAAATAGCTTGCCGAGTGAATTTTCACTGGGTGAAGCTTCTTAGAGGGACGTGCATTCTATTAGATGCAGGAAGATAGGGGCAATAACAGGTCTGTGATGCCC	Stramenopiles	Gyrista	Ochrophyta	Diatomista	Diatomeae	Bacillariophytina	Bacillariophyceae	Bacillariophycidae	NA	NA	NA	Nitzschia	Autotrophs	Photosynthetics
OTU_1976	GGCTTAATTTGACTCAACGCGGGGAAACTTACCAGGTCCAGACACGGGAAGGATTGACAGATCGAGAGCTCTTTCTTGATTCTGTGGGTGGTGGTGCATGGCCGTTCTTAGTTGGTGGGTTGCCTTGTCAGGTTGATTCCGGTAACGAACGAGACCTCAGCCTGCTAAGTAGTCACGACTGCCTTTGGCAGTTGGACGACTTCTTAGAGGGACTATTGTCGTTTAGGCAATGGAAGTATGAGGCAATAACAGGTCTGTGATGCCC	Chloroplastida	Chlorophyta	Chlorophyceae	NA	NA	NA	NA	NA	NA	NA	NA	Oogamochlamys	Autotrophs	Photosynthetics
OTU_1978	GGCTTAATTTGACTCAACACGGGAAAACTCACTAGGTCAGGACATAGCAAGGATTGACAGATTGATAGTTCTTTCTTAATTTCTATGGGTGGTGGTGCATGGCCGTTCTTAGTTGGTGGAGTGATTTGTCTGGTTAATTCCGATAACGAACGGGACCTCAACTTATTAAATAGTGGTGCCGATCGTCTGCATGGGTGAAGTTTGGTTAAGGTCTTGACACGCTCGAAAGGGTGGCGTTGAGCCGGCCTTATGGAACCTTGATGTTTCGGCGCCTTTCTCACAACTTCTTAAAGGGACTATCCACGTTTAGTGGGTGGAAGTGAGGCAATAACAGGTCTGTGATGCCC	Evosea	Variosea	Flamellidae	NA	NA	NA	NA	NA	NA	NA	NA	Flamella	Heterotrophs	Consumers
OTU_1983	GGCTTAATTTGACTCAACACGGGGAAACTTACCAGGTCCAGAGATGTAGAGGATTGACAGATTGAAGCTCTTTCTTGATCACTTCGGTGGTGGTGCATGGCCGTTCTTAGTTGGTGGAGTGATTTGTCTGGTTAATTCCGTTAACGAACGAGACCTCAGCCTGCTTTTGTAGTCGGCGTCAGGCTTTTTCGGGTTTGGCGAGTGACTTCTTAGAGGGACTATCGATGCGCAGTCGATGGAAGTTTGAGGCAATAACAGGTCTGTGATGCCC	Rhizaria	Endomyxa	Phytomyxea	Plasmodiophorida	NA	NA	NA	NA	NA	NA	NA	NA	Heterotrophs	Parasites
OTU_1986	GGCTTAATTTGACTCAACGCGGGAAATCTTACCAGGTCCAGACATAGTGAGGATTGACAGATTGAGAGCTCCTTCTTGATTCTATGGGTGGTGGTGCATGGCCGTTCTTAGTTGGTGGGTTGCCTTGTCAGGTTGATTCCGGTAACGAACGAGACCTCAGCTTACTAATAGTCACGGTCGCTTTTTGCGGCCGGTTGGCTTCTTAGAGGGACTATTGGCGCTTAGTCAATGGAAGTATGAGGCAATAACAGGTCTGTGATGCCC	Chloroplastida	Chlorophyta	Chlorophyceae	NA	NA	NA	NA	NA	NA	NA	NA	Pseudopediastrum	Autotrophs	Photosynthetics
OTU_1990	GGCTTAATTTGACTCAACGCGGGAAAACTTACCAGGTCCAGACATAGTGAGGATTGACAGATTGAGAGCTCTTTCTTGATTCTATGGGTGGTGGTGCATGGCCGTTCTTAGTTGGTGGAGTGATTTGTCTGGTTAATTCCGTTAACGAACGAGACCTCAGCCTGCTAAATAGTTGCGTGAACCTTCTGTTCGGGTGAAGTGTTGATTTTAAGGTATTGCAGCTTTGCTGTGGTATCTTGTTAATATGGATCCTTGATGAGTTCATGAATATACTTCTTAGAGGGACTATTAGTATCTAGCTAATGGAAGTTTGAGGCAATAACAGGTCTGTGATGCCC	Evosea	Variosea	Fractovitellida	Schizoplasmodiidae	NA	NA	NA	NA	NA	NA	NA	Nematostelium	Heterotrophs	Consumers
OTU_2	GGCTTAATTTGACTCAACGCGGGAAAACTTACCAGGTCCAGACACGGGGAGGATTGACAGATTGAGAGCTCTTTCTTGATTCTGTGGGTGGTGGTGCATGGCCGTTCTTAGTTGGTGGGTTGCCTTGTCAGGTTGATTCCGGTAACGAACGAGACCTCAGCCTGCTAAATAGCTACGTCTGCCTCTCGCAGACGGCCAGCTTCTTAGAGGGACTATTGTCGTTTAGGCAATGGAAGTATGAGGCAATAACAGGTCTGTGATGCCC	Chloroplastida	Chlorophyta	Chlorophyceae	NA	NA	NA	NA	NA	NA	NA	NA	Chloromonas	Autotrophs	Photosynthetics
OTU_2001	GGCTTAATTTGACTCAACACGGGAAAACTTACCAGGTCCAGACATAGTGAGGATTGACAGATTGATAGTTCTTTCTTAATTTCTATGGGTGGTGGTCCATGGCCGTTCTTAGTTGGTGGAGTGATTTGTCTGGTTAATTCCGTTAACGAACGAGACCTTAGCCTACTAACTAGTCAAACCAATTTACCATTGGTTATGACTTCTTAGAGGGACTTTGTGGACCAAACACAAGGAAGTTTGAGGCAATAACAGGTCTGTGATGCCC	Alveolata	Ciliophora	Intramacronucleata	SAL	Spirotrichea	Perilemmaphora	NA	NA	NA	NA	NA	NA	Heterotrophs	Consumers
OTU_2003	GGCTTAATTTGACTCAACACGGGGAAACTTACCAGGTCCAGACATTATGAGGATTGACAGATTGATAGCTCTTTCATGATTTGATGGGTGGTGGTGCATGGCCGTTCTTAGTTGGTGAGGTGACTTGTCTGGTTAATTCCGTTAACGAACGAGACCCCAACCTGCTAAATAGTGCGATAAATGCTTAGCATTTGTTGTCACTTCTTAGAGGGACTTTTGGTGACTAACCAAAGGAAGTTTGGGGCAATAACAGGTCTGTGATGCCC	Stramenopiles	Gyrista	Ochrophyta	Chrysista	Chrysophyceae	NA	NA	NA	NA	NA	NA	Chrysochaete	Mixotrophs	Mixotrophs
OTU_2005	GGCTTAATTTGACTCAACGCGGGGAAACTCACCAGGTCCAGACATAGTAAGGATTGACAGATTGAGAGCTCTTTCATGATTCTATGGGTGGTGGTGCATGGCCGTTCTTAGTTGGTGGAGTGATTTGTCTGGTTAATTCCGATAACGAACGAGACCTTAACCTGCTAAATAGTTCACACAACGCAAGTTGTGAAACCATGAACTTCTTAGAGGGACTATCTGTGACTAACAGATGGAAGTTTGAGGCAATAACAGGTCTGTGATGCCC	Nucletmycea	Fungi	NA	NA	NA	NA	NA	NA	NA	NA	NA	NA	Heterotrophs	Saprotrophs
OTU_201	GGCTTAATTTGACTCAACACGCGGGAAAACTCACCAGGTCCAGACATAGTGAGGATTGACAGATTGAAGATCCTTCTTGATTCTATGGGTGGTGGTGCATGGCCGTTCTTAGTTGGTGGAGTGATTTGTCTGGTTAATTCCGTTAACGAACGAGACCTCGACCTGCTAAATAGTTGGGGATACCCTTTGGGTAACTTTTAACTTCTTAGAGGGACTATCGGTTTCTAGCCGATGGAAGTTCGAGGCAATAACAGGTCTGTGATGCCC	Rhizaria	Cercozoa	NA	NA	NA	NA	NA	NA	NA	NA	NA	NA	NA	NA
OTU_2011	GGCTTAATTTGACTCAACACGGGGAAACTTACCAGGTCCAGACATAGTAAGGATTGACAGATTGATAGCTCTTTCTTGATTCTATGGGTGGTGGTGCATGGCCGTTCTTAGTTGGTGGAGTGATTTGTCTGGTGGAGTGATTTGTCTGGTTAATTCCGTTAACGAACGAGACCTTAACCTGCTAAATAGTTACATGTAACCTCGGTTACATGGGCAACTTCTTAGAGGGACTTTGTGTGTCTAACACAAGGAAGTTTGAGGCAATAACAGGTCTGTGATGCCC	Alveolata	Dinoflagellata	Dinophyceae	NA	NA	NA	NA	NA	NA	NA	NA	NA	NA	NA
OTU_2015	GGCTTAATTTGACTCAACACGGGAAAACTTACCAGGTCCGGACATAGTGAGGATTGACAGATTGAAGATCATTCTTGATTCTATGGGTGGTGGTGCATGGCCGTTCTTAGTTGGTGGAGTGATTTGTCTGGTTAATTCCGTTAACGAACGCCTGCTAAATAGTTGACTTAACTCATCGGGTTTGGATTAACTTCTTAGAGGGACTTTTGGTGGTTAGCTAAAGGAAGTTCGAGGCAATAACAGGTCTGTGATGCCC	Rhizaria	Cercozoa	Thecofilosea	Cryomonadida	Rhogostomidae	NA	NA	NA	NA	NA	NA	Rhogostoma	Heterotrophs	Consumers
OTU_2024	GGCTTAATTTGACTCAACACGGGAAAACTTGCCAGGTCCAGACATTGGAAGGATTGACAGATTGATAGCTCTTTCTTGATTCTATGGGTGGTGGTGCATGGCCGTTCTTAGTTAGTGGAGTGATTTGTCTGGTTAATTCCGTTAACGAACGGGACCTTAGCCTGCTAACTAGTCACTTCAATCTTTATTGTTCGTGTCTTCTCAGAGGGACTTTGTGGTTTCAAACACAAGGAAGTTTGAGGCAATAACAGGTCTGTGATGCCC	Alveolata	Ciliophora	Intramacronucleata	SAL	Spirotrichea	Perilemmaphora	Hypotrichia	NA	NA	NA	NA	NA	Heterotrophs	Consumers
OTU_2027	GGCTTAATTTGACTCAACACGGGGAATTTTACCAAGTCCGGACAAAAAAAGGATTGACAGATTAAAGCTCTTTCTTGATTTTTTGGGTGGTGGTGCATGGCCGTTTGTAGTTGGTGGAGTGATTTGTCTGCTTAATTGCGTTAACGAACGAGACCTCAGCCTGCTAAATAGTTATGCGAACCGTCTGCACGGGTGAAGGGTGCTGGCCAGTCTGGGCCTTCGGGCTTGGGCAGCTGGCGCAGGGATCCTTGATGAGTTCGTAGCAATACTTCTTAGAGGGACAATTGGTGTTAAAGCAAATGGAAGTTTGAGGCAATAACAGGTCTGTGATGCCC	Evosea	Variosea	NA	NA	NA	NA	NA	NA	NA	NA	NA	NA	Heterotrophs	Consumers
OTU_2035	GGCTTAATTTGACTCAACACGGGGGAAACTTACCAGGTCCAGACATAGTGAGGATTGACAGATTGAGAGCTCTTTCTTGATTCTATGGGTGGTGGTGCATGGCCGTTCTTAGTTGGTGGAGTGATTTGTCTGGTTAATTCCGTTAACGAACGAGACCCCCGCCTGCTAAATAGTTGGATCAATGCATGGCATTGGTTTCAGCTTCTTAGAGGGACTTTCGGCGACCAGCCGAAGGAAGTTGGGGGCAATAACAGGTCTGTGATGCCC	Stramenopiles	Gyrista	Ochrophyta	Chrysista	Chrysophyceae	NA	NA	NA	NA	NA	NA	NA	Autotrophs	Photosynthetics
OTU_2040	GGCTTAATTTGACTCAACGCGGGAAAACTTACCAGGTCCAGACATAGTGAGGATTGACAGATTGAGAGCTCTTTCTTGATTCTATGGGTGGTGGTGCATGGCCGTTCTTAGTTGGTGGAGTGATTTGTCTGGTTAATTCCGATAACGAACGAGACCTCAGCCTGCTAACTAGTCAGACGAACCGTCTGTACGGGTGAAGGGCGAGCACGGCTCGGAGCTTGCCTCGGCAGGCTCTCCTGCTCGCCTGGATCCTTGATGTGTTCGTTGCCGTACTTCTTAGAGGGACTACTGGTATCTAATCAGTGGAAGTTTGAGGCAATAACAGGTCTGTGATGCCC	Evosea	Variosea	Phalansterium	NA	NA	NA	NA	NA	NA	NA	NA	Phalansterium	Heterotrophs	Consumers
OTU_2042	GGCTTAATTTGACTCAACGCGGGAAAACTTACCAGGTCCAGACACAGTTAGGATTGACAGATTGAAAGCTCTTTCTTGATTCTGTGGGTGGTGGTGCATGGCCGTTCTTAGTTGGTGGAGTGATTTGTCTGGTTAATTCCGATAACGAACGAGACCTCAGTTTATTAATTAAATAAAAGAATATAAGCAATATAAGGGTTAAATAATAAATTAATAGGATTTATTCTATTAACTATTATTTAGAACTTGTTTATATTTATTTTTATTTTCTTAAAAAGACACTTGGTGTTTAACCAAGGGAAGTTTGAGGCAATAACAGGTCTGTGATGCCC	Discosea	Flabellinia	Dactylopodida	NA	NA	NA	NA	NA	NA	NA	NA	Korotnevella	Heterotrophs	Consumers
OTU_2044	GGCTTAATTTGACTCAACGCGGGAAAACTTACCAGGTCCAGACATAGTGAGGATTGACAGATTGAGAGCTCTTTCTTGATTCTATGGGTGGTGGTGCATGGCCGTTCTTAGTTGGTGGGTTGCCTTGTCAGGTTGATTCCGGTAACGAACGAGACCGTTGCCTGCTAAATAGTCCGACCCGCCTCCCGCGAGTCGCTCGACTTCTTAGAGGGACTGTAGGCGTTTAGTCTATGGAAGTAAACGGCAATAACAGGTCTGTGATGCCC	Chloroplastida	Chlorophyta	NA	NA	NA	NA	NA	NA	NA	NA	NA	NA	Autotrophs	Photosynthetics
OTU_2046	GGCTTAATTTGACTCAACGCGGGAAAACTCACCAGGTCCGGACATGGTAAGGATTGACAGATTGAGAGCTCTTTCATGATTCTATGGGTGGTGGTGCATGGCCGTTCTTAGTTGGTGGAGTGATTTGTCTGGTTAATTCCGTTAACGAACGAGACCTCGACCTGCTAAATAGTCAGACTAAGCATTTTGCTTGGGCTGCTGACTTCTTAGAGGGACTATCGGTGCGTAGCCGATGGAAGTTCGAGGCAATAACAGGTCTGTGATGCCC	Rhizaria	Cercozoa	Glissomonadida	Bodomorphidae	NA	NA	NA	NA	NA	NA	NA	Bodomorpha	Heterotrophs	Consumers
OTU_2052	GGCTTAATTTGACTCAACGCGGGGAAACTCACCAGGTCCAGACACGATGAGGATTGACAGATTGAGAGCTCTTTCTTGATTTCGTGGGTGGTGGTGCATGGCCGTTCTTAGTTGGTGGAGCGATTTGTCTGCTTAATTGCGATAACGAATGAGACCTTAACCTGCTAAATAGCCCGTGTTGCTTTGGCAGCGCGCCGGCTTCTTAGAAGGACTATCGGCTCAAGCCGATGGAAGTTTGAGGCAATAACAGGTCTGTGATGCCC	Nucletmycea	Fungi	Dikarya	Ascomycota	Pezizomycotina	Sordariomycetes	NA	NA	NA	NA	NA	NA	Heterotrophs	Saprotrophs
OTU_2054	GGCTTAATTTGACTCAACACGGGGAAACTTACCAGGTCCAGACATGGGAAGGATTGACAGATTGAGAGCTCTTTCTTGATTCTATGGGTGGTGGTGCATGGCCGTTCTTAGTTGGTGGAGTGATTTGTCTGGTTAATTCTGTTAACGAACGAGACTTTAACCTGCTAAATAGACACTCGAGCTTTGGCTCTTGCTGCGCTTCTTAGAGGGACTTTGTGTGTCTAATGCAAGGAAGTTTGAGGCAATAACAGGTCTGTGATGCCC	Alveolata	NA	NA	NA	NA	NA	NA	NA	NA	NA	NA	NA	NA	NA
OTU_2055	GGCTTAATTTGACTCAACGCGGGAAAACTTACCAGGTCAGAACATGGGAAGGATTGACAGATTGAGAGCTCTTTCTTGATTCTATGGGTGGTGGTGCATGGCCGTTCTTAGTTGGTGGAGTGATTTGTCTGGTTAATTCCGATAACGAACGAGACCTTATCCTGCTAAATAGTCCCGGTAACCTTTGGTTGCCGCTGGCACTTCTTAGAGGGACTTTGTGTGTCTAACGCAAGGAAGTTTGAGGCAATAACAGGTCTGTGATGCCC	Alveolata	NA	NA	NA	NA	NA	NA	NA	NA	NA	NA	NA	NA	NA
OTU_2057	GGCTTAATTTGACTCAACACGGGAAAACTCACCAGGTCCAGACATAGTGAGGATTGACAGATTGAACGCTCTTTCTTGATTCTATGGGTGGTGGTGCATGGCCGTTCTTAGTTCGTGGATTGATTTGTCTGGTTGATTCCGATAACGAACGAGATCTCAACCTGCTAAATAGCAGGCGTAGTCGCCTACTGGGTGAATGCAGCGGTCCATGTGGCTTCCGGGCTGCTTGGCTGCTGTTGGATCTCGGGCGATCTAGCGTCGATGGCTTCTTAGAGGGACTGCTTCGGTTAACGGAGAGGAGGTTTGAGGCAATAACAGGTCTGTGATGCCC	Evosea	Variosea	Fractovitellida	Acramoebidae	NA	NA	NA	NA	NA	NA	NA	Acramoeba	Heterotrophs	Consumers
OTU_2058	GGCTTAATTTGACTCAACACGGGGAAACTTACCAGGTCCAGACATGGGAAGGATTGACAGATTGATAGCTCTTTCTTGATTCTATGGGTGGTGGTGCATGGCCGTTCTTAGTTGGTGGTTTATATTGTCTGGTCAATTCCGATAACGAACGAGACCTCTGCCTACTAACTAGTTTGTTTAATATCCTCTATTTTAATTTAATTAAATTAGAAATAGTTTAATTAAATAATAGTGATCAATATTAGATTAAACTTCTTAGAGGGACTGTTTACGATTAGTAAAAGTAAGTTTGAGGCAATAACAGGTCTGTGATGCCC	NA	NA	NA	NA	NA	NA	NA	NA	NA	NA	NA	NA	Heterotrophs	Consumers
OTU_2060	GGCTTAATTTGACTCAACGCGGGGAAACTTACCAGGTCCGGACACTATGAGGATTGACAGATTAAGAGCTCTTTCTTGATTTAGTGGGTGGTAGTGCATTGCCGTTTTTAGTTGGTAGAGTGATTTGTCTGGATAATTCCGTTAATGAATGAGACCTTAACCTATTAATTAGTGACGCGAATTTGGTGATAACACCAGTCAATTTGTGGGCGCACTTCTTAGAGGGACTCTCGGCATCTCTAGCCGATGGAAGTTTGAGGCATAACAGGTCTGTGATGCCC	Tubulinea	Elardia	Euamoebida	NA	NA	NA	NA	NA	NA	NA	NA	NA	Heterotrophs	Consumers
OTU_2061	GGCTTAATTTGACTCAACGCGGGAAAACTTACCAGGTCCGGACATAGTGAGGATTGACAGATTGAAGATCTTTCTTGATTCTATGGGTGGTGGTGCATGGCCGTTCTTAGTTGGTGGAGTGATTTGTCTGGTTAATTCCGTTAACGAACGAGACCTCGACCTACTAAATAGTCGACTAAACTCTTCGGGGTTTGGATCAACTTCTTAGAGGGACTTTTGGTGAGTAGCCAAAGGAAGTTCGAGGCAATAACAGGTCTGTGATGCCAATAACAGGTCTGTGATGCCC	Rhizaria	Cercozoa	Thecofilosea	Cryomonadida	Rhogostomidae	NA	NA	NA	NA	NA	NA	Capsellina	Heterotrophs	Consumers
OTU_2076	GGCTTAATTTGACTCAACGCGGGGAAACTTACCAGGTCCAGACATAGTTAGGATTGACAGATTGAGAGCTCTTTCTTGATTCTATGGGTGGTGGTGCATGGCCGTTCTTAGTTGGTGGAGTGATTTGTCTGGTTAATTCCGTTAACGAACGAGACCTTAACCTGCTAACTAGTTACGAGTTATCTATAACTCATCTAACTTCTTAGAGGGACTTTGTGTGCAAGCACAAGGAAGTTTGAGGCAATAACAGGTCTGTGATGCCC	Alveolata	Ciliophora	Intramacronucleata	CONTHREEP	Colpodea	NA	NA	NA	NA	NA	NA	NA	Heterotrophs	Consumers
OTU_2080	GGCTTAATTTGACTCAACACGGGGAAAACTCACCAGGTCCAGACATGGGAAGGATTGACAGATTGATAGCTCTTTCTTGATTCTATGGGTGGTGGTGCATGGCCGTTCTTAGTTGGTGGAGTGATTTGTCTGGTTAATTCCGTTAACGAACGAGACCTTAGCCTGCTAAATAGTTGAGAGGATTCCGATCCTTATCAGCTTCTTAGAGGGACTTCGTGTGTTTAACACGAGGAAGTTTGAGGCAATAACAGGTCTGTGATGCCC	Alveolata	NA	NA	NA	NA	NA	NA	NA	NA	NA	NA	NA	NA	NA
OTU_2081	GGCTTAATTTGACTCAACGCGGGGGAAAACTTACCAGGTCCAGACACAGTAAGGATTGACAGATTGAAGATCTTTCTTGATTCTGTGGGTGGTGGTGCATGGCCGTTCTTAGTTGGTGGAGTGATTTGTCTGGTTAATTCCGTTAACGAACGAGACCTCGACCTGCTAAATAGTTCGACAAAGGAATTCTTTCCTTTGGTTTACGCGACTTCTTAGAGGGGCTATCGGTGTGTAGCCGACGGAAGTTCGAGGCAATAACAGGTCTGTGATGCCC	Rhizaria	Cercozoa	Glissomonadida	Sandonidae	NA	NA	NA	NA	NA	NA	NA	Neoheteromita	Heterotrophs	Consumers
OTU_2088	GGCTTAATTTGACTCAACGCGGGGAAACTCACCAGGTCAGGACATGATAAGGATTGACAGATTAAAAGATCTTTCATGATTTTATGGGTGGTGGTGCATGGCCGATCTTAGTTCGTGGTGTGAATTGTCGGCTTAATTGCGTTAACGAACGAGACCTTTAGAGATAAATAGTGGTGAGTGGAGGGTGTCAAACCATATGGTGTGTCTTTGGAAGAAGGGCATGTTCCCCTTTCAAATGTCATCACATTGTATGGATTCTCTACTTTATCGGTGTATTTGTAGCAATACAGGTGCATCTTTAACTTCTTATTACGACTATTGATGTTCAATCAATGTAAGTCAAAGGCAATAACAGGTCTGTGATGCCC	Discosea	Centramoebia	Himatismenida	NA	NA	NA	NA	NA	NA	NA	NA	Cochliopodium	Heterotrophs	Consumers
OTU_2093	GGCTTAATTTGACTCAACACGGGGAAACTCACCAGGTCCAGACACAATAAGGATTGACAGATTGAGAGCTCTTTCTTGATTTTGTGGGTGGTGGTGGCGCATGGCCGTTCTTAGTTGGTGGAGTGATTTGTCTGCTTAATTGCGATAACGAACGAGACCTTAACCTGCTAAATAGCCCGGCTAGCTTTGGCTGGTCGCTGGCTTCTTAGAGGGACTATCGGTTCGAACCGATGGAAGTTTGAGGCAATAACAGGTCTGTGATGCCC	Nucletmycea	Fungi	Dikarya	Ascomycota	Pezizomycotina	Leotiomycetes	NA	NA	NA	NA	NA	NA	Heterotrophs	Saprotrophs
OTU_2096	GGCTTAATTTGACTCAACACGGGGAAACTTACCAGGTCTAGACATAAGTGGGATTGACAGATTGAGAGCTCTTTCTTGATTCTATGGGTGGTGGTGCATGGCCGTTCTTAGTTGGTGGAGTGATTTGTCTGGTTAATTCCGTTAACGAACGAGACCTCGACCTGCTAAATAGTACCAGTTATTCATTGGATAATCTGGGCACTTCTTAGAGGGACTATCGGTGGTGTACCCGATGGAAGTTCGAGGCAATAACAGGTCTGTGATGCCC	Rhizaria	Cercozoa	Imbricatea	Silicofilosea	Euglyphida	Euglyphina	Trinematidae	NA	NA	NA	NA	NA	Heterotrophs	Consumers
OTU_2098	GGCTTAATTTGACTCAACGCGTGAAGACTTACCAAATCCAGATTATGTAAAGATTGACAGGTTAATGACTTTTCTTGATTCATAAAAGAGTGGTGCATGGTCGTTCTCAGTTCGTGGATTAATCTGTCTACTTAATTGTGTTAACGAGCGAGATCTTAATTAACTAGTTAGTATCATGTAATTTTAACTTGTTTGAAATCAATATTGAAAATTACTATTTTAAATAGTTTTTTCTTCTTAGTAAAACTTCGCTCGATTAAACAACAGAGTCAGGAAGTAAGGCTATAACAGGTCTGTGATGCCC	Discoba	Heterolobosea	Tetramitia	Eutetramitia	Psalteriomonadidae	NA	NA	NA	NA	NA	NA	Sawyeria	Heterotrophs	Consumers
OTU_2104	GGCTTAATTTGACTCAACACGAGGAAACTTACCAGGTCCAGACATAGTAAGGATTGACAGATTGATAGCTCTTTCTTGATTCTATGGGTGGTGGTGCATGGCCGTTCTTAGTTGGTGGAGTGATTTGTCTGGTTAATTCCGTTAACGAACGAGACCTCGACCTGCTAAATAGTCCGGCGAACCTCTCGGGGTTCGTTCCGGTACTTCTTAGAGGGACTATTGGTTTTGATCCAATGGAGGTTCGAGGCAATAACAGGTCTGTGATGCCC	Rhizaria	Cercozoa	Granofilosea	NA	NA	NA	NA	NA	NA	NA	NA	Mesofila	Heterotrophs	Consumers
OTU_2105	GGCTTAATTTGACTCAACACGGGGGAAAACTTACCAGGTCCAGACATAGTGAGGATTGACAGATTGAAGATCTTTCTTGATTCTATGGGTGGTGGTGCATGGCCGTTCTTAGTTGGTGGATTGATCTGTCTGGTTAATTCCGATAACGAACGAGACCTCAGCCTGCTAAATAGTGGACGTCAGTTTCGGCTGGCGGCTTGTCACTTCTTAGAGGGACTATCGGTGTGTAGCCGATGGAAGTTTGAGGCAATAACAGGTCTGTGATGCCC	Rhizaria	Cercozoa	NA	NA	NA	NA	NA	NA	NA	NA	NA	NA	NA	NA
OTU_2114	GGCTTAATTTGACTCAACACGGGAAAACTTACCAGGACAAGACGTAAAAAGGATTGACAGATTGATAGCTCTTTCTTGATTCTATGGGTGGTGGTGCATGGCCGTTCTTAGTTGGTGGAGTGATTTGTCTGGTTAATTCCGATAACGAACGAGACCTTAACCTGCTAACTAGTCTCGCTCATTTCATGGGCGCTGACTTCTTAGAGGGACTATGTGTCGAAAAGCACATGGGAGTTTGAGGCAATAACAGGTCTGTGATGCCC	Alveolata	Ciliophora	Intramacronucleata	SAL	Lamellicorticata	Litostomatea	NA	NA	NA	NA	NA	NA	Heterotrophs	NA
OTU_2115	GGCTTAATTTGACTCAACACGGGAAAACTTACCAGGTCCAGACATAGTGAGGATTGACAGATTGAGAGCTCTTTCTTGATTCCATGGGTGGTGGTGCATGGCCGTTCTTAGTCGGTGGGTTGCCTTGTCAGGTTGATTCCGGTAACGAACGAGACCTCAGCCTGCTAAATACGTCCAGGGCGCCTTTTGGCGGTCTGCTGACTTCTTAGAGGGACTATTGGCGTTTAGTCAATGGAAGTATGAGGCAATAACAGGTCTGTGATGCCC	Chloroplastida	Chlorophyta	Chlorophyceae	NA	NA	NA	NA	NA	NA	NA	NA	Characiopodium	Autotrophs	Photosynthetics
OTU_2117	GGCTTAATTTGACTCAACGCGGAAACTTACCGGGTCCGGACACTTTGAGGATTGACAGATTGATAGCTCTTCCTTGATTAAGTGGTTGGTGGTGCATGGCCGTTTTTAGTTGGTGGATTGATTTGTCTGGTTAATTCCGAAAACGAACGAGACCTTAACCTATTAAATAGTATAATTAAAATTGAATGCAAATTCTTGAAATTTGAAAAAAAAGATTGGATACTTCTTAAAGGAACTCTTCATATTTTAGTGAATGGAAGTTTAAGGCAATAACAGGTCTGTGATGCCC	Tubulinea	Elardia	Euamoebida	NA	NA	NA	NA	NA	NA	NA	NA	Ptolemeba	Heterotrophs	Consumers
OTU_2122	GGCTTAATTTGACTCAACACGGGGAAACTCACCAGGTCCAGACATGGTGAGGATTGACAGATTGAGAGCTCTTTCTTGATTCCATGAAAGGTGGCGCATGACCGTTCTTAGTTGGTGGAGTGATTTGTCTGGTTAATTCCGATAACGAACGAGACCTTGACCTGCTAACTAGTCACGTCAAGTCTTTTTTGGCCTGATGGTTTTGATCTTCTTAGAGGGACAATCTGTGATTTCAGCAGATGGAAGTGCGAGGCAATAACAGGTCTGTGATGCCC	Haptista	Centroplasthelida	Pterocystida	NA	NA	NA	NA	NA	NA	NA	NA	NA	Heterotrophs	Consumers
OTU_2124	GGCTTAATTTGACTCAACACGGGGAAACTTACCAGGTCCAGACATAGTGAGGATTGACAGATTGAGAGCTCTTTCTTGATTCTATGGGTGGTGGTGCATGGCCGTTCTTAGTTGGTGGAGTGATTTGTCTGGTTAATTCCGTTAACGAACGAGACCTCCGCCTGCTAATTAGTCTGTATGCTCAAAATTTGAGTGTTATGGTATTACTTCTTAGAGGGACTTTTGGTGTTTAATCAAAGGAAGTTGGAGGCAATAACAGGTCTGTGATGCCC	Stramenopiles	NA	NA	NA	NA	NA	NA	NA	NA	NA	NA	NA	NA	NA
OTU_213	GGCTTAATTTGACTCAACGCGGGGCAACTCCCTCGTTCCTTACCTGATCAGGATTGACAGATTAAAAGATCTTTCATGATTTTATGGGTGGTGGTGCATGGCCGATCTTAGTTCGTGGTATGAATTGTCGGCTTAATTGCGTTAACGAACGAGACCTTTAGAGATAAATAGTGGTGAGTGGAGGGTGTAAAACCATTTGAGGCGTCTTTGGAAGAAGGGCATGTTCCCCTTTCAAATGTCATCGTCTTGAATGGATTCTCTACTTTATCGATGCATTTGTAGCAATACAGGTGTATCTTTAACTTCTTATTTCGACTATTGATGTTCAATCAATGTAAGTTAAAGGCAATAACAGGTCTGTGATGCCC	Discosea	Centramoebia	Himatismenida	NA	NA	NA	NA	NA	NA	NA	NA	Cochliopodium	Heterotrophs	Consumers
OTU_2130	GGCTTAATTTGACTCAACGCGGGGAAACTTACCAGGTCCAGACATAGTAAGGATTGACAGATTGATAGCTCTTTCTTGATTCTATGGGTGGTGGTGCATGGCCGTTCTTAGTTGGTGGAGTGATTTGTCTGGTTAATTCCGATAACGAACGAGACCTCCGCCTGCTAAATAGCATGAATTGGCTTTGCCAGTTTTATGCTTCTTAGAGGGACTATGGATGTTTAATCCATGGAAGTTGGAGGCAATAACAGGTCTGTGATGCCC	Stramenopiles	Bigyra	Opalozoa	Bicosoecida	NA	NA	NA	NA	NA	NA	NA	NA	Heterotrophs	Consumers
OTU_2132	GGCTTAATTTGACTCAACGCGGGGAAACTTACCAGGTCCAGACATAGTGAGGATTGACAGATTGATAGCTCTTTCTTGATTCTATGGGTGGTGGTGCATGGCCGTTCTTAGTTGGTGGAGTGATTTGTCTGGTTAATTCGGTTAACGAACGAGACCCCCGCCTGCTAAATAGTCATACAGATCCTCGGATTTGTGTTGGCTTCTTAGAGGGACTTTCGGTGGCTAACCGAAGGAAGTTGGGGGCAATAACAGGTCTGTGATGCCC	Stramenopiles	Gyrista	Ochrophyta	Chrysista	Chrysophyceae	Synurales	NA	NA	NA	NA	NA	Mallomonas	Autotrophs	Photosynthetics
OTU_2140	GGCTTAATTTGACTCAACGCGGGACAACTTACCGGGGCAGGCAGTATCGAGTGAGGTGTGTGCATAGGAAGTGCATGCCGAGGATGCTGCGCGTGGTGCATGGCCGTTCTTAACACGTGGGGTGACCTGTCTGGTTAAATCCGATAACGCGTGAGACCCTGGATAGTGACGATGCACGACGAGTGTAGGGAAGCGCGGGTCGATAACAGGTCTGTGATGCCC	Nucletmycea	Fungi	Opisthosporidia	Microsporidia	NA	NA	NA	NA	NA	NA	NA	NA	Heterotrophs	Parasites
OTU_2142	GGCTTAATTTGACTCAACGCGGGGAAACTTACCAGGTCCAGACATAGTAAGGATTGACAGATTGATAGCTCTTTCTTGATTCTATGGGTGGTGGTGCATGGCCGTTCTTAGTTGGTGGAGTGATTTGTCTGGTTAATTCCGATAACGAACGGGACTTTAATCTGCTAACTAGTCTCGTCCATTTTATGGATGCTGACTTCTTGGAGGGACTATGTGACGATAAGCACATGGAAGTTTGAGGCAATAACAGGTCTGTGATGCCC	Alveolata	Ciliophora	Intramacronucleata	SAL	Lamellicorticata	Litostomatea	NA	NA	NA	NA	NA	NA	Heterotrophs	NA
OTU_2146	GGCTTAATTTGACTCAACACGGGAAAACTTACCAGGTCCGGACATAGTTAGGATTGACAGATTGAAGATCTTTCTTGATTCTATGGGTGGTGGTGCATGGCCGTTCTTAGTTGGTGGAGCGATTTGTCTGGTTAATTCCGTTAACGAACGAGACCTCAACCTATTAATTATGTATGCTTAATCTTCGGATTGGGTCACGCTTCTTAGAGGTACTGTTGGTGCTCCAAGTCAGCGGAAGTTTGAGGCAATAACAGGTCTGTGATGCCC	Rhizaria	Endomyxa	Vampyrellida	NA	NA	NA	NA	NA	NA	NA	NA	Leptophrys	Heterotrophs	Consumers
OTU_215	GGCTTAATTTGACTCAACGCGGGGAAACTTACCAGGTCCAGACATAGCTAGGATTGACAGATTGAAAGCTCTTTCTTGATTCTATGGGTGGTGGTGCATGGCCGTTCTTAGTTGGTGGAGTGATTTGTGTGGTTAATTCCATTAACGAACGAGACCTTAACCTGCTAAAAAGTTACATGTGACCTCGGTTACATGGGCAACTTCTTGGAGGGACTTTGTGAGTCTAATGCAAGGAAGTTTGAGGCAATAACAGGTCTGTGATGCCC	Alveolata	Dinoflagellata	Dinophyceae	NA	NA	NA	NA	NA	NA	NA	NA	NA	NA	NA
OTU_2155	GGCTTAATTTGACTCAACGCGGGGAAACTTACCAGGTCAAGACATGGGTAGGATTGACAGAAATGAGAGCTCTTTCTTGATTCTATGGGTGGTGGTGCATGGCCGTTCTTAGTTGGTGGAGTGATTTGTCTGGTTAATTCCGTTAACGAACGAGACCTTAACCTGCTAAATAGGAGCTAGATGTTCAATCTGGTGTCCTTCTTAGAGGGACTATGCGTGCAAACGCATGGAAGTTTGAGGCAATAACAGGTCTGTGATGCCC	Alveolata	Ciliophora	Intramacronucleata	CONTHREEP	Plagiopylea	Plagiopylida	Trimyemidae	NA	NA	NA	NA	Trimyema	Heterotrophs	Consumers
OTU_2157	GGCTTAATTTGACTCAACGCGGGGAAACTCACCAGGTCCAGACTTAATAAGGATTGACAGATTGAAAGCTCTTTCTTGATTTTAAGGGTGGTGGTGCATGGCCGTCCTTAGTTCGTGGATTGATTTGTCTGGTTAATTCCGATAACGAACGAGACCTTTTCCTACTCGTTAGTTGCCCATGGATTTTTTTTCATGGTTTGCAGCTTCTTAGCGGGACAGCTGGCGTTTAGCCAGAGGAAGTTCGAGGCAATAACAGGTCTGTGATGCCC	Nucletmycea	Fungi	Blastocladiales	NA	NA	NA	NA	NA	NA	NA	NA	Blastocladia	Heterotrophs	Parasites
OTU_2158	GGCTTAATTTGACTCAACGCGGGGAAACTTACCAGGTCCAGACATAGTGAGGATTGACAGATTGATAGCTCTTTCTTGATTCTATGGGTGGTGGTGCATGGCCGTTCTTAGTTGGTGGAGTGATTTGTCTGGTTAATTCCGTTAACGAACGAGACCCCCGCCTGCTAAATAGTCATATCAATGCTCTGCATTGGTGTTGGCTTCTTAGAGGGACTTTGCGTGTCTAACGCAAGGAAGTTTGAGGCAATAACAGGTCTGTGATGCCC	Stramenopiles	Gyrista	Ochrophyta	NA	NA	NA	NA	NA	NA	NA	NA	NA	Autotrophs	Photosynthetics
OTU_216	GGCTTAATTTGACTCAACACGGGGAAACTTACCAGGTCCAGACATAGTAAGGACTGACAGATTGATAGCTCTTTCTTGATTCTATGGGTGGTGGTGCATGGCCGTTCTTAGTTGGTGGAGTGATAATTCTGTTAACGAACGAGACCTTAGCCTGCTAAATAGGTACGCGTAACTTCGGTTACACGGGCAACTTCTTAGAGGGACTTCGTGTGTCTAACGCAAGAAAGTTTGAGGCAATAACAGGTCTGTGATGCCC	Alveolata	Dinoflagellata	Dinophyceae	NA	NA	NA	NA	NA	NA	NA	NA	NA	NA	NA
OTU_2162	GGCTTAATTTGACTCAACACGGGAAAACTTACCAGGTCCGGACATAGTGAGGATTGACAGATTGAAGATCTTTCTTGATTCTATGGGTGGTGGTGCATGGCCGTTCTTAGTTGGTGGAGTGATTTGTCTGGTTAATTCCGTTAACGAACGAGACCTCGACCTACTAAATAGTCGACTAAACTCTTCGGGGTTTGGATCAACCTCTTAGAGGGACTTTTGGTGAGTAGCCAAAGGAAGTTCGAGGCAATAATAACAGGTCTGTGATGCCC	Rhizaria	Cercozoa	Thecofilosea	Cryomonadida	Rhogostomidae	NA	NA	NA	NA	NA	NA	Capsellina	Heterotrophs	Consumers
OTU_2168	GGCTTAATTTGACTCAACGCGGGAAAACTCACCAGGACCAGACATGGGAAGGATTGACAGATTGAGAGCTCTTTCTTGATTCTATGGGTGGTGGTGCATGGCCGTTCTTAGTTGGTGGAGCGATTTGTCTGGTTAATTCCGTTAACGAACGAGACCTTAACCTGCTAAATAGATACTACAACTGAGGTTGTGGCTGTTCTTCTTAGAGGGACTTTGCGTGTCTAACGCAAGGAAGTTTGAGGCAATAACAGGTCTGTGATGCCC	Alveolata	NA	NA	NA	NA	NA	NA	NA	NA	NA	NA	NA	NA	NA
OTU_2169	GGCTTAATTTGACTCAACGCGGGAAAACTTACCAGGTCCGGACATAGTGGGGATTGACAGATTGAAGATCTTTCTTGATTCTATGGGTGGTGGTGCATGGCCGTTCTTAGTTGGTGGAGTGATTTGTCTGGTTAATTCCGTTAACGAACGAGACCTCGACCTGCTAAATAGTTCGCATCACACTTCGGTGTGTTGACACAACGTGACTTCTTAGAGGGACGATCGGTGTGTAGCCGATGGAAGTTCGAGGCAATAACAGGTCTGTGATGCCC	Rhizaria	Cercozoa	Glissomonadida	NA	NA	NA	NA	NA	NA	NA	NA	NA	Heterotrophs	Consumers
OTU_2171	GGCTTAATTTGACTCAACACGGGAAAACTTACCAGGTCCGGACATCGTGAGGATTGACAGATTGAAGATCTTTCTTGATTCTATGGTGGTGCGTTCTTAGTTGGTGGAGTGATTTGTCTGGTTAATTCCGTTAACGAACGAGACTTCGACCTACTAAATAGTTGACTAAACTCTTCGGGGTCTTCTTAGAGGGACTTGTGGTGAGTAGCCAAAGGAAGTTCGAGGCAATAACAGGTCTGTGATGCCC	Rhizaria	Cercozoa	Thecofilosea	Cryomonadida	Rhogostomidae	NA	NA	NA	NA	NA	NA	Capsellina	Heterotrophs	Consumers
OTU_2172	GGCTTAATTTGACTCAACACGGGGAAACTTACCAGGTCCAGACATAGTGAGGATTGACGGATTGATAGCTCTTTCTTGATTCTATGGGTGGCGGTGCATGGCCGTTCTTAGTTGGTGGAGTGATTTGTCTGGTTAATTCCGTTAACGAACGAGACCCCCGCCTGCTAAATAGTTGTACCAATGCTTTGCATTGGTTTCATTTCAGCTTCTTAGAGGGACTTTCGGTGACTAACCGAAGGAAGTTGGGGGCAATAACAGGTCTGTGATGCCC	Stramenopiles	Gyrista	Ochrophyta	Chrysista	Chrysophyceae	NA	NA	NA	NA	NA	NA	Chrysosphaerella	Mixotrophs	Mixotrophs
OTU_2174	GGCTTAATTTGACTCAACGCGGGAAAACTCACCAGGTCCAGACATGGGAAGGATTGACAGATTGATAGCTCTTTCTTGATTCTATGGGTGGTGGTGCATGGCCGTTCTTAGTTGGTGGAGTGATTTGTCTGGTTAATTCCGTTAACGAACGAGACCTTAGCCTGCTAAATAGTACCACGAAACTTCGGTTTTGTGCTCTACTTCTTAGAGGGACTTCGTGTGTTTAACACGGGGAAGTTTGAGGCAATAACAGGTCTGTGATGCCC	Alveolata	NA	NA	NA	NA	NA	NA	NA	NA	NA	NA	NA	NA	NA
OTU_2176	GGCTTAATTTGACTCAACGCGGCTTATTTGACTCAACGCGGCTTATTTGACTCAACGCGGGGAAACTTACCAGGTCCAGACATAGTAAGGATTGACAGATTGATAGCTCTTTCTTGATTCTATGGGTGGTGGTGCATGGCCGTTCTTAGTTGGTGGAGTGATTTGTCTGGTTAATTCCGATAACGAACGAGACCTTAACCTGCTAACTAGTCTTACTCATTACATGGGTATTGACTTCTTAGAGGGACTATGTGTCGATAAGCACATGGAAGTTTGAGGCAATAACAGGTCTGTGATGCCC	Alveolata	Ciliophora	Intramacronucleata	SAL	Lamellicorticata	Litostomatea	Haptoria	Spathidiida	NA	NA	NA	NA	Heterotrophs	Consumers
OTU_218	GGCTTAATTTGACTCAACGCGGGGAAACTTACCAGGTCCAGACATTGTGAGGATTGACAGATTGAGAGCTCTTTCTTGATTCAATGGGGTGGTGGTGCATGGCCGTTCTTAGTTGGTGGAGTGATTTGTCTGGTTAATTCCGTTAACGAACGAGACCTTAACCTGCTAAATAGTCCGCGGAACCGCTGTGTTTTGTCGTGGCTTCTTAGAGGGACTAGTAGTATCCAACTACTGGAAGTTTGAGGCAATAACAGGTCTGTGATGCCC	Haptista	Haptophyta	Pavlovales	NA	NA	NA	NA	NA	NA	NA	NA	Diacronema	Mixotrophs	Mixotrophs
OTU_2188	GGCTTAATTTGACTCAACACGGGAAAACTTACCAGGTCCAGACATAGTGAGGATTGACAGACTGAAGTTCTTTCTTGATTCTATGGGTGGTGGTGCATGGCCGTTCTTAGTTGGTGGAGTGATTTGTCTGGTTGATTCCGTTAACGAACGAGACCTCGACCTACTAAATAGTCTGGCGTCCCTTTCGGGACGATCATTACTTCTTAGAGGGACTGTCGGTTTTTAGCCGAAGGAAGTTCGAGGCAATAACAGGTCTGTGATGCCC	Rhizaria	Cercozoa	Paracercomonadida	NA	NA	NA	NA	NA	NA	NA	NA	Nucleocercomonas	Heterotrophs	Consumers
OTU_2191	GGCTTAATTTGACTCAACACGGGAAAACTTACCAGGTCCAGACACAGTGAGGATTGACAGATTGAAGATCTTTCTTGATTCTGTGGGTGGTGGTGCATGGCCGTTCTTAGTTGGTGGAGTGATTTGTCTGGTTAATTCCGTTAACGAACGAGACCTCGACCTGCTAAATAGTTCAGCCAAGGTCTACCTTGGTCTGTGACTCCTTAGAGGGACTATCGGTGTGTAGCCGATGGAAGTTCGAGGCAATAACAGGTCTGTGATGCCC	Rhizaria	Cercozoa	Glissomonadida	NA	NA	NA	NA	NA	NA	NA	NA	NA	Heterotrophs	Consumers
OTU_2194	GGCTTAATTTGACTCAACACGGGAAAACTCACCAGGTCCAGACATAGTGAGGATTGACAGATTGAGAGCTCTTTCTTGATTCTATGGGTGGTGGTGCATGGCCGTTCTTAGTTGGTGGAGTGATCTGTCTGGTTAATTCCGTTAATGAACGAGACCACTGCCTGCTAAATAGCCCAGCGAGTGAATTTCACTGGCCCGGGCTTCTTAGAGGGACGTGCATTCCATTAGATGCAGGAGGATAGTGGCAATAACAGGTCTGTGATGCCC	Stramenopiles	Gyrista	Ochrophyta	Diatomista	Diatomeae	NA	NA	NA	NA	NA	NA	NA	Autotrophs	Photosynthetics
OTU_2200	GGCTTAATTTGACTCAACGCGGGAAAACTTACCAGGTCCGGACATAGTGAGGATTGACAGATTGAAGGTCTTTCTTGATTCTATGGGTGGTGGTGCATGGCCGTTCTTGTGGTGATTTGTCTGGTTAATTCCGTTAACGAACGAGACCTCGACCTGCTAAATAGTTGACTAAACTCTTCGGGGTTTGGATTGACTTCTTAGAGGGACTTTTGGTGAGTAGCCAAAGGAAGTTCGAGGCAATAACAGGTCTGTGATGCCC	Rhizaria	Cercozoa	Thecofilosea	Cryomonadida	Rhogostomidae	NA	NA	NA	NA	NA	NA	NA	Heterotrophs	Consumers
OTU_2205	GGCTTAATTTGACTCAACACGGGGAAACTCACCAGGTCCAGACATAGTAAGGATTGACAGATTGAGAGCTCTTTCTTGATTCTATGGGTGGTGGTGCATGGCCGTTCTTAGTTGGTGGAGTGATTTGTCTGGTTAATTCCGTTAACGAACGAGACCTCAGCCTGCTAAATAGTTGGGCGAATGCTTAGCATTGGCTGCGGCTTCTCAGAGGGACTTTCGGTGACTAACCGAAGGAAGTTGGGGGCAATAACAGGTCTGTGATGCCC	Stramenopiles	Gyrista	Ochrophyta	NA	NA	NA	NA	NA	NA	NA	NA	NA	Autotrophs	Photosynthetics
OTU_2209	GGCTTAATTTGACTCAACGCGGGGCAACTTACCAGGGCAAGCAATGTTGTGAGAAGGGCATATATAAGTTGTATGTTTTGATGATGTTGCGTGTGGTGCATGGCCGTTCTTAACACGTGGGGTGACCTGTCTGGTTAAATCCGATAACGCGTGAGACCCTGGATGTGAATGACGTTACTCGAAGAGAGTAAGGAAGCACGGGTTGATAACAGGTCTGTGATGCCC	Nucletmycea	Fungi	Opisthosporidia	Microsporidia	NA	NA	NA	NA	NA	NA	NA	NA	Heterotrophs	Parasites
OTU_2211	GGCTTAATTTGACTCAACGCGGGGGGAAACTTACCAGGTCCAGACATAGTTAGGATTGACAGATTGAGAGCTCTTTCTTGATTCTATGGGTGGTGGTGCATGGCCGTTCTTAGATGGTGGAGTGATTTGTCTGGTTAATTCCGTTAACGAACGAGACCTTAACCTGCTAAATAGTAATTTTTAAGCTTTTAAAGATTTACTTCTTAGAGGGACTTTGTGTGCAAGCACAAGGAAGTTTGAGGCAATAACAGGTCTGTGATGCCC	Alveolata	Ciliophora	Intramacronucleata	CONTHREEP	Colpodea	NA	NA	NA	NA	NA	NA	NA	Heterotrophs	Consumers
OTU_2212	GGCTTAATTTGACTCAACACGGGGGAAACTTACCAGGTCAAAACATGGGTGGGATTGACAGATTGAGAGCTCTTTCTTGATTCTATGGGTGGTGGTGCATGGCCGTTCTTAGTTGGTGGAGTGATTTGTCTGCTTAATTGCGTTAACGAACGAGACCTTAACCTGCTTAATAGACGCTTCGTGTCCAACGGGGCGATCTTCTTAGAGGGACTATGCGGACTAAACGCATGGAAGTTTGAGGCAATAACAGGTCTGTGATGCCC	Alveolata	Ciliophora	Intramacronucleata	CONTHREEP	Oligohymenophorea	NA	NA	NA	NA	NA	NA	NA	Heterotrophs	NA
OTU_2213	GGCTTAATTTGACTCAACGCGGGGAAACTTACCAGGTCCAGAGATGTAGAGGATTGACAGATTGAAGCTCTTTCTTGATCACTTCGGTGGTGGTGCATGGCCGTTCTTAGTTGGTGGAGTGATTTGTCTGGTTAATTCCGTTAACGAACGAGACCTCAGCCTGCTTTTGTAGTCGGCCGTATAGGCCTCAAGTGCCTGTACGCGGAGCCAACTTCTTAGAGGGACTATCGATGCGCAGTCGATGGAAGTTTGAGGCAATAACAGGTCTGTGATGCCC	Rhizaria	Endomyxa	Phytomyxea	Plasmodiophorida	NA	NA	NA	NA	NA	NA	NA	NA	Heterotrophs	Parasites
OTU_2214	GGCTTAATTTGACTCAACACGGGAAAACTTACCAGGTCCGGACATAGTAAGGATTGACAGATTGAAGATCTTTCTTGATTCTATGGGTGGTGGTGCTGTCTGGTTAATTCCGTTAACGAACGAGACCTCATCCTACTAATTACGTCTTTTGAATCTTCGGATTCATTTAGACTTCTTAGAGGTACTGTTGGTGTTACAAGCCGACGGAAATTTGAGGCAATAACAGGTCTGTGATGCCC	Rhizaria	Endomyxa	Vampyrellida	NA	NA	NA	NA	NA	NA	NA	NA	NA	Heterotrophs	Consumers
OTU_2219	GGCTTAATTTGACTCAACGCGGGAAAACTTACCAGGTCCAGACACAGTTAGGATTGACAGATTGAGAGCTCTTTCTTGATTCTGTGGGTGGTGGTGCATGGCCGTTCTTAGTTGGTGGAGTGATTTGTCTGGTTAATTCCGATAACGAACGAGACCTCAGTTTATTAATTAAATAAAAGAATATAAGCGATATAAGGGTTAATAAGAATTATTAGTATACTTGTATATTAATGAATCTTATTAAAACTTGTTTATATTTTATTTTATTTTCTTAAAAAGACACTTGGTGTTTAACCAAGGGAAGTTTGAGGCAATAACAGGTCTGTGATGCCC	Discosea	Flabellinia	Dactylopodida	NA	NA	NA	NA	NA	NA	NA	NA	Korotnevella	Heterotrophs	Consumers
OTU_222	GGCTTAATTTGACTCAACACGGGAAAACTTACCAGGCCCAGACATAGTAAGGATTGACAGATTGAGAGCTCTTTCTTGATTCTATGGGTGGTGGTGCATGGCCGTTCTTAGTTGGTGGAGTGATTTGTCTGGTTAATTCCGATAACGAACGAGACCTCAGCCTGCTAACTAGTCATGCGAACCGTCTCCACGGGTGAAAGGCAGGCACGGTCGGAGTTGCCCTCGGGCGGCTCTCCTGCTCTGCTGGGATCCTTGACGTTTGTTCGCAGCAGTACTTCTTAGAGGGACTATTGGTATCTAATCAATGGAAGTTTGAGGCAATAACAGGTCTGTGATGCCC	Evosea	Variosea	Phalansterium	NA	NA	NA	NA	NA	NA	NA	NA	Phalansterium	Heterotrophs	Consumers
OTU_2223	GGCTTAATTTGACTCAACGCGGGGAAACTTACCAGGTCCAGACACAGTAAGGATTGACAGATTGAGAGCTCTTTCTTGATTCTGTGGGTGGTGGTGCATGGCCGTTCTTAGTTGGTGGAGTGATTTGTCTGGTTAATTCCGTTAACGAACGAGACCTTAACCTGCTAAATAGACAGCGTTTGGTTCGCCAAGCGCCCGTCTTCTTAGAGGGACTAGTCGATTTTCGTGCGACTGGAAGTTTGAGGCAATAACAGGTCTGTGATGCCC	Tubulinea	Echinamoebida	NA	NA	NA	NA	NA	NA	NA	NA	NA	Echinamoeba	Heterotrophs	Consumers
OTU_2225	GGCTTAATTTGACTCAACGCGGGGAAGCTCACCAGGTCCAGACATGGTAAGGATTGACAGATTGAAAGCTCTTTCTTGATTCTATGGGTGGTGGTGCATGGCCGTTCTTAGTTCGTGGATTGATTTGTCTGGTTAATTCCGATAACGAACGAGACCTTACTCTGCTAATTAGCTGCGCTCACGGCTTCGTCCTTGGGTCATTCAGCAGCTTCTTAGAGAGACAGCTGGCGTTTAGCCAGAGGAAGTTTGAGGCAATAACAGGTCTGTGATGCCC	Nucletmycea	Fungi	Blastocladiales	NA	NA	NA	NA	NA	NA	NA	NA	NA	Heterotrophs	Parasites
OTU_2228	GGCTTAATTTGACTCAACACGGGGAAACTTACCAGGTCCAGACATAGTGAGGATTGACAGATTGAGAGCTCTTTCTTGATTCTATGGGTGGTGGTGCATGGCCGTTCTTAGTTGGTGGAGTGATTTGTCTGGTTAATTCCGTTAACGAACGAGACCTCGGCCTACTAAATAGTTCGCCGAACTCTTCGGGGTTCGGTCGCGACTTCTTAGAGGGACTATCGGTAACTAGCCGATGGAAGTTCGAGGCAATAACAGGTCTGTGATGCCC	Rhizaria	Cercozoa	NA	NA	NA	NA	NA	NA	NA	NA	NA	NA	NA	NA
OTU_2229	GGCTTAATTTGACTCAACACGGGGAAACTCACCAGGTCAGGACATGATAAGGATTGACAGATTAAAAGATCTTTCATGATTTTATGGGTGGTGGTGCATGGCCGATCTTAGTTCGTGGTATGAATTGTCGGCTTAATTGCGTTAACGAACGAGACCTTTAGAGGTAAATAGTGGTGAGTGGAGGGTGTCAAACCATTTGGGGCGTCTTTGGAAGAAGGGCATGTTCCCCTTTCAAATGTCATCGTTCCGAATGGATTCTCCACTTTATCGATATATTTGTAGCAATACAGGTGTATCTTTAAACTTCTTATTTCGACTATTGATGTTCAATCAATGTAAGTTAAAGGCAATAACAGGTCTGTGATGCCC	Discosea	Centramoebia	Himatismenida	NA	NA	NA	NA	NA	NA	NA	NA	Cochliopodium	Heterotrophs	Consumers
OTU_2230	GGCTTAATTTGACTCAACGCGGGGAAACTTACCAGGTCCAGACACAGGGAGGATTGACAGATTGAAGTTCTTTCTTGATTCTGTGGGTGGTGGTGCATGGCCGTTCTTAGTTGGTGGAGTGATTTGTCTGGTTTATTCCGTTAACGAACGAGACCTCGACCTGCTAAATAGTATGAGGTACCCCGGTACTGACATGCTTCTTAGAGGGACTGACGGTGAGTAGCCAAAGGAAGTTCGAGGCAATAACAGGTCTGTGATGCCC	Rhizaria	Cercozoa	Paracercomonadida	NA	NA	NA	NA	NA	NA	NA	NA	Metabolomonas	Heterotrophs	Consumers
OTU_2232	GGCTTAATTTGACTCAACACGGGAAATCTTACCAGGTCCAGACACAGTTAGGATTGACAGATTGAGAGCTCTTTCTTGATTCTGTGGGTGGTGGTGCATGGCCGTTCTTAGTTGGTGGAGTGATTTGTCTGGTTAATTCCGATAACGAACGAGACCTCAGTTTATTAATTAAATAAAAAAATATTAACAATATAAGGGTTAAAAGGAAATGTAAATGAATTTTATTTGTTTACACTCTTTTTAAAACTTGTTTATATTTCATTTTATTTTCTTAAAAAGACACTTGGTGTTTAACCAAGGGAAGTTTGAGGCAATAACAGGTCTGTGATGCCC	Discosea	Flabellinia	Dactylopodida	NA	NA	NA	NA	NA	NA	NA	NA	Korotnevella	Heterotrophs	Consumers
OTU_2239	GGCTTAATTTGACTCAACACGAGGAAACTTACCAGGTCCAGACATGGCAAGGATTTACGGATTGATAGCTCTTTCTTGATTCTATGGGTGGTGGTGCATGGCCGTTCTTAGTTGGTGGAGTGATTTGTCTGGTTAATTCCCGTTAACGATCGAGACCTTAACCTGCTAAATAGTTACATGTAACCTCGGTTACCTGGGCAACTTCTTAGAGGGACTTTGCGTGCCTAACGCAAGGAAGGTTGAGGCAATAACAGGTCTGTGATGCCC	Alveolata	Dinoflagellata	Dinophyceae	NA	NA	NA	NA	NA	NA	NA	NA	NA	NA	NA
OTU_2242	GGCTTAATTTGACTCAACGCGGGGAAACTTACCAGGTCCGGACTCAGTTAGGATTGACAGATTGCAGATCTTTCTTGATTCTGAGGGTGGTGGTGCATGGCCGTTCTTAGTTGGTGGAGTGATTTGTCTGGTTAATTCCGTTAACGAACGAGACCTCAGCCTGCTTAAATAGTCGAGCGAATGAATTTTATTCTTTCGTGTACCATTCTGTCGACTTCTTAGAGGGACTGTCTGTATCTAGCAGAAGGAAGTGTGAGGCAATAACAGGTCTGTGATGCCC	Rhizaria	Cercozoa	NA	NA	NA	NA	NA	NA	NA	NA	NA	NA	NA	NA
OTU_2243	GGCTTAATTTGACTCAACACGGGAAAACTTACCAGGCCCAGACATAGAAAGGATTGACAGGTTGAGAGCTCTTTCTTGATTCTATGGGTGGTGGTGCATGGCCGTTCTTAGTTGGTGGAGTGATTTGTCTGGTTAATTCCGTTAACGAACGAGACTTTGTCCTGCTAAATAGACGCTGTAGTTTTGGCTATGGTTAGACTTCTTAGAGGGACTTTGCGTGTTTAACGCAAGGAAGTTCAAAGCAATAACAGGTCTGTGATGCCC	Alveolata	Apicomplexa	Conoidasida	Gregarinasina	NA	NA	NA	NA	NA	NA	NA	NA	Heterotrophs	Parasites
OTU_2246	GGCTTAATTTGACTCAACACGGGAAAACTTACCAGGTCCAGACATGGCGAGGATTGACAGATTGAAGATCTTTCTTGATGCTAAGGGTGGTGGTGCATGGCCGTTCTTAGTTGGTGGAGTGATTTGTCTGGTTAATTCCGTTAACGAACGAGACCTCGACCTGCTAAATAGTCTGGCAAATTCTTCGGGATTTGTACAGACTTCTTAGAGGGACTATCGGTGTGTAACCGATGGAAGTTCGAGGCAATAACAGGTCTGTGATGCCC	Rhizaria	Cercozoa	NA	NA	NA	NA	NA	NA	NA	NA	NA	NA	NA	NA
OTU_2247	GGCTTAATTTGACTCAACACGGGGGAAACTTACCAGGTCCAGACATAGTAAGGATTGACAGATTAGCTCTTTATTGCTACTATGGGTGGTGGTGCATGGCCGCTCTTAGTTGGTGGAGTGATTTGTCTGGTTAATTCCGTTCACGAACGAGACCTTAACCTGCTAAATAGTTATATGTAACCTCGGTTACATGGGCAACTTCTTAGCGGGACTTTGCGTGTCTAACGTAAGGAAGTTTGAGGCAATAACAGGTCTGTGATGCCC	Alveolata	Dinoflagellata	Dinophyceae	NA	NA	NA	NA	NA	NA	NA	NA	NA	NA	NA
OTU_2249	GGCTTAATTTGACTCAACACGGGAAAACTCACCAGGTCCAGACATAGTGAGGATGAGAGCTCTTTCTTGATTCTATGGGTGGTGGTGCATGGCCGTTCTTAGTTGGTGGAGTGATTTGTCTGGTTAATTCCGTTAACGAACGAGACCCCTGCCTGCTAAATAGTTGTGCGAGTGAATGTTCACTGGCTTCAGCTTCTTAGAGGGACGTGCGTTCTATTAGACGCAGGAAGATAGGGGCAATAACAGGTCTGTGATGCCC	Stramenopiles	Gyrista	Ochrophyta	Diatomista	Diatomeae	Bacillariophytina	Bacillariophyceae	NA	NA	NA	NA	NA	Autotrophs	Photosynthetics
OTU_2255	GGCTTAATTTGACTCAACGCGGGAAAACTCACCAGGTCCAGACATGGTAAGGATTGACAGATTGAGAGCTCTTTCTTGATTCTATGGGTGGTGGTGCATGGCCGTTCCTAGTTGGTGGAGTGATTTGTCTGGTTAATTCCGTTAACGAACGAGACCTTAACCTGCTAAATAGTTGGGCCAACGACTGTTGGTTTTTCCGACTTCTTAGAGGGACTATGGATGTTTAATCCATGGAAGTTTGAGGCAATAACAGGTCTGTGATGCCC	Nucletmycea	Fungi	Chytridiomycota	Chytridiomycetes	NA	NA	NA	NA	NA	NA	NA	NA	Heterotrophs	Parasites
OTU_2257	GGCTTAATTTGACTCAACGCGGGAAAACTCACCAGGTCCAGACATAGTGAGGATTGACAGATTGAGAGCTCTTTCTTGATTCTATGGGTGGTGGTGCATGGCCGTTCTTAGTTGGTGGAGTGATTTGTCTGGTTAATTCCGATAACGAACGAGACCTTAACCTGCTAAATAGGCCCCGCGATTCTAGATATTTTGGGTGGGATTTATCTCCTCGAGTTTTTAGAACGGGCGGGAAAAATACGTAAAGTAGCTTCTTAGAGGGACTGTTAGAGGTTAGCTAACGGAAGTTTGAGGCAATAACAGGTCTGTGATGCCC	Nucletmycea	Fungi	NA	NA	NA	NA	NA	NA	NA	NA	NA	NA	Heterotrophs	Saprotrophs
OTU_2258	GGCTTAATTTGACTCAACACGGGGAATCTTACCAGGTCCAGACATAGCGACGATTGACAGACTGATAGCTCTTTCTTGATCATATGGGTAGTGGTGCATGGCCGTTCTTAGTTGGTGGAGTGACTTGTCTGGTTAATTCCGTTAACGAACGAGACCTCAGCTTGCTAACTAGTTGCGCGAAGTTTTTCTTCGCGTTAACTTCTTAGAGGGACTGCGGGCGTTTAGCCCGCGGAGGTTTGAGGCAATAACAGGTCTGTGATGCCC	Chloroplastida	Streptophyta	Phragmoplastophyta	Zygnematophyceae	NA	NA	NA	NA	NA	NA	NA	Spirogyra	Autotrophs	Photosynthetics
OTU_2266	GGCTTAATTTGACTCAACACGGGGAAACTTACCAGGTCCAGACACAGGAAGGATTGACAGATTGATAACTCTTTCTTGATTCTGTGGGTGGTGGTGCATGGCCGTTCTTAGTTGGTGGAGTGATTTGTCTGGTTAATTCCGTTAACGAACGAGACCTCAGCCTGCTGACTAGTCACTCGAATACCTCGGTATTCGTGGCCGACCTCTTAGAGGGACTACCGTGGTCGCACATGGTGGAAGTTTGAGGCAATAACAGGTCTGTGATGCCC	Metamonada	Preaxostyla	Trimastigidae	NA	NA	NA	NA	NA	NA	NA	NA	Trimastix	Heterotrophs	Consumers
OTU_2269	GGCTTAATTTGACTCAACACGGGGAAACTTACCAGGTCCAGAAGTAGTAAAGATTGACAGATTGATAGCTCTTTCTTGATTCTATGGGTGGTGGTGAGTGGCCGTTCTTAGTTGGTGGAGTGATTTGTCTGGCTAATTCCGTTAACGAACGAGACCTTAATCTGCTAAATAGTTATATGTAACCTCGGTCACATGGGCAACTTCTTAGAGGGACTTTGCGTGTCTAACGCAAGGAAGGTTGAGGCAATAACAGGTCTGTGATGCCC	Alveolata	Dinoflagellata	Dinophyceae	NA	NA	NA	NA	NA	NA	NA	NA	NA	NA	NA
OTU_2271	GGCTTAATTTGACTCAACGCGGGGAAACTCACCAGGTCCAGATTTTATAAGGATTGACAGATTGAGAGCTCTTTCTTGATTTAAAAGATGGTGGTGCATGGCCGTTCTTAGTTGGTGGAGTGATTTGTCTGGTTAATTCCGTTAACGAACGAGACCTTAACCTGCTAAATAGTTGCGTTCACTTTGGTGGATGCCAACTTCTTAGAGGGACTATAGACGTTTAGTCTATGGAAGTTTGAGGCAATAACAGGTCTGTGATGCCC	Nucletmycea	Fungi	Chytridiomycota	Chytridiomycetes	NA	NA	NA	NA	NA	NA	NA	NA	Heterotrophs	Parasites
OTU_2273	GGCTTAATTTGACTCAACACGGGAAAACTTACCTGCGTAAGACATAGTGAGGATTGACAGATTGAAGATCTTTCTTGATTCTGTGGGTGGTGGTGCATGGCCGTTCTTAGTTGGTGGAGTGATTTGTCTGGTTAATTCCGTTAACGAACGAGACCTCGACCTTGTTAAATAGTCCGGTGAGTCCTCTACGGGACTCACAGAGGGACTTCTTAAAGGGACTATCGGTTTGCAGCCGATGGAAGTTCGAGGCAATAACAGGTCTGTGATGCCC	Rhizaria	Cercozoa	NA	NA	NA	NA	NA	NA	NA	NA	NA	NA	NA	NA
OTU_2279	GGCTTAATTTGACTCAACGCGGGAAAACTTACCAGGCCCAGACATGGGAAGGATTGACAGATTGAGAGCTCTTTCTTGATCCTGTGGGTGGTGGTGCATGGCCGTTCTTAGTTGGTGGAGTGATTTGTCTGGTTAATTCCGTTAACGAACGAGACTTTGCCCTGCTAAATAGACACTATTGCCTTGGCTATAGCTGGCCTTCTTAGAGGGACTTTGCGTGCTCAACGCAAGGAAGTTCAAAGCAATAACAGGTCTGTGATGCCC	Alveolata	Apicomplexa	Conoidasida	Gregarinasina	NA	NA	NA	NA	NA	NA	NA	NA	Heterotrophs	Parasites
OTU_228	GGCTTAATTTGACTCAACGCGGGGAAACTTACCAGGTCCAGACATAGTAAGGATTGACAGATTGATAGCTCTTTCTTGATTCTATGGGTGGTGGTGCATGGCCGTTCTTAGTTGGTGGAGTGATTTGTCTGGTTAATTCCGTTAACGAACGAGACCTCGACCTGCTAAATAGTTTTGTGTTATCTCCGGGTAACATCTAGACTTCTTAGAGGGACTATCGGTGCGTAGCCGATGGAAGTTCGAGGCAATAACAGGTCTGTGATGCCC	Rhizaria	Cercozoa	NA	NA	NA	NA	NA	NA	NA	NA	NA	NA	NA	NA
OTU_2281	GGCTTAATTTGACTCAACACGGGAAAACTTACCAGGTCCGGACACGGTGAGGATTGACAGATGGAAGATCTTTCTTGATTCTGTGGGTGGTGGTGCATGGCCGTTCTTAGTTGGTGCTGTGAAGTGTCTGTTTAATTACGTTAACGAACGAGACCACGACCTGCTAAATAGTTGGGTTTAACTTCGGTTAAGCTTTCCAACTTCTTAGAGGGACTATCGGTGTTTAGCCGGGGGAAGTACGTGGCAATAACAGGTCTGTGATGCCC	Rhizaria	Retaria	NA	NA	NA	NA	NA	NA	NA	NA	NA	NA	Heterotrophs	NA
OTU_2285	GGCTTAATTTGACTCAACGCGGGGAAACTTACCGGGTCCGGACACTATGAGGATTGACAGATTGAGAGCTCTTTCTTGATTTAGTGGGTGGTGGTGCATGGCCGTTTTTAGTTGGTGGATTGATTTGTCTGGTTAATTCCGAAAACGAACGAGATCTTAACCTATTAAATAGTTACATCAAAATGGTCGCAAGATCAATTCTTTGATGGTTCATTTTAACTTCTTAAAGGGACTCTTCACATTTTAGTGAATGTAAGTTTAAGGCAATAACAGGTCTGTGATGCCC	Tubulinea	Elardia	Euamoebida	NA	NA	NA	NA	NA	NA	NA	NA	Ptolemeba	Heterotrophs	Consumers
OTU_2287	GGCTTAATTTGACTCAACACGGGAAAACTTACCAGGTCCAGACACAGTAAGGATTGACAGATTGAAGATCTTTCTTGATTCTGTGGGTGGTGGTGCATGGCCGTTCTTAGTTGGTGGAGTGATTCGTCTGGTTAATTCCGTTAACGAACGAGACCTCGACCTGCTAAATAGAGTGGCGTACCTTCGGGTACGTACACGACTTCTTAGAGGGACTGTCGGTTTTTAGCCGAAGGAAGTTCGAGGCAATAACAGGTCTGTGATGCCC	Rhizaria	Cercozoa	NA	NA	NA	NA	NA	NA	NA	NA	NA	NA	Heterotrophs	Consumers
OTU_2292	GGCTTAATTTGACTCAACGCGGGGAAAAGAAAAAGGGAAAGACAGAGTAAGGATTGACAGATTGAGAGCTCTTTCTTGATTCTATGGGTGGTGGTGCATGGCCGTTCTTAGTTGGTGGAGTGATTTGTCTGGTTAATTCCGTTAACGAACGAGACCTCAGCCTGCTAAATAGTTGCGTGAACCTTCTAACCGAGTGAAGCGTTGGTTTAATTGTGTCAGCTTGCTGGTGCAGTTACCTGCGTGGATCTTTGATGTGTTCATGAAAATACTTCTTAGAGGGACTATTAGTATCTAGCTAATGGAAGTTTGAGGCAATAACAGGTCTGTGATGCCC	Evosea	Variosea	Fractovitellida	Schizoplasmodiidae	NA	NA	NA	NA	NA	NA	NA	NA	Heterotrophs	Consumers
OTU_2293	GGCTTAATTTGACTCAACACGGGTAAACTTACCAGGTCCAGACACAGTAAGGATTGACAGATTAATTGTATTCTTTTTTTTTAAGAATAATATGGTTCTTTCTTAATTTTGTGGGTGGTGGTGCATGGCCGTTCTTAGTTCGTGGAACTGATCTGTCAGCTTAATTGCGTCAACGAACGAGACCTTTAATTATTAATTAGTTTAAATAATAGAATATATTATTTAATTTCTTTTTTATTAAAAAAAAAGAAAATACTTCTTAAAATAACAATTTATAACCAATAAAAGTAAGTTAAAGGCAATAACAGGTCTGTGATGCCC	Discosea	Flabellinia	Dactylopodida	NA	NA	NA	NA	NA	NA	NA	NA	Vexillifera	Heterotrophs	Consumers
OTU_2298	GGCTTAATTTGACTCAACGCGGGAAAACTTACCAGGTCCGGACATAGTGAGGATTGACAGGTTGAAGACCTTTCTTAATTCTGTGGGTGGTGGTGCATGGCCGTTCTTAGTTGGTGGAGTGATTTGTCTGGTTAATTCCGTTAACGAACGAGACCTCGACCTATTAAATAGTTTGTATAAGATTTCGATTTTGTATTTAAACTTCTTAAAGGAACTGCTGCCGTTCTAGGCAGAGGAAGTACGAGGCAATAACAGGTCTGTGATGCCC	Rhizaria	Cercozoa	Glissomonadida	NA	NA	NA	NA	NA	NA	NA	NA	NA	Heterotrophs	Consumers
OTU_2299	GGCTTAATTTGACTCAACGCGGGAAAACTTACCAGGTCCAGACATAGTGAGGATTGACAGATTGAAGATCTTTCTTGATTCTATGGGTGGTGGTGCATGGCCGTTCTTAGTTGGTGGAGTGATTTGTCTGGTTAATTCCGTTAACGAACGAGACCTCGACCTGCTAACTAGTGCACTCCAGTGTTCGCACTGGAGTCGTTGACGCATTTCTTAGAGGGACTATCGGTGCGCAGCCGATGGAAGTTCGAGGCAATAACAGGTCTGTGATGCCC	Rhizaria	Cercozoa	Glissomonadida	Allapsidae	NA	NA	NA	NA	NA	NA	NA	NA	Heterotrophs	Consumers
OTU_2300	GGCTTAATTTGACTCAACACGGGAAAACTTACCAGGTCCAGACATAGTAAGGATTGACAGATTGAGAGCTCTTTCTTGATTCTATGGGTGGTGGTGCATGGCCGTTCTTAGTTGGTGGAGTGATTTGTCTGGTTAATTCCGTTAACGAACGAGACCTCCGCATGCTAATTAGTTCCGTTTACCATTTTTGGTAGGCGTGTGGACTTCTTAGAGGGACTTTTGGGTAATCAAACCAAAGGAAGTTGGAGGCAATAACAGGTCTGTGATGCCC	Stramenopiles	Gyrista	Peronosporomycetes	Peronosporalean	NA	NA	NA	NA	NA	NA	NA	Hyaloperonospora	Heterotrophs	Saprotrophs
OTU_2301	GGCTTAATTTGACTCAACACGGGGGAAACTCACCAGGTCCAGACATGGTAAGGATTGACAGATTGATAGCTCTTTCTTGATTCTATGGGTGGTGGTGCATGGCCGTTCTTAGTTGGTGGAGTGATTTGTCTGGTTAATTCCGATAACGAACGAGACCTTAACCTGCTAAATAGTTGAACCAACTCTGGTTGGTTGCAACTTCTTAGAGAGACTATAGATGTTTAATCTATGGAAGTTTGAGGCAATAACAGGTCTGTGATGCCC	Nucletmycea	Fungi	NA	NA	NA	NA	NA	NA	NA	NA	NA	NA	Heterotrophs	Saprotrophs
OTU_2315	GGCTTAATTTGACTCAACACGGGAAAACTTACCAGGCCCAGACATGGGAAGGATTGACAGATTGAGAGCTCTTTCTTGATTCTATGGGTGGTGGTGCATGGCTGTTCTTAGTTGGTGGAGTGATTTGTCTGGTTAATTCCGTTAACGAACGAGACTTTGCCCTGCTCTAGCTTCGGCTATAGCTGGACTTCTTAGAGGGACTTTGCGTGTATAATGCAAGAAAGTTCAAGGCAATAACAGGTCTGTGATGCCC	Alveolata	Apicomplexa	Conoidasida	Gregarinasina	Eugregarinorida	NA	NA	NA	NA	NA	NA	Monocystis	Heterotrophs	Parasites
OTU_232	GGCTTAATTTGACTCAACGCGGGAAAACTTACCAGGTCCAGACACAGTAAGGATTGACAGATTGAAGATCTTTCTTGATTCTGTGGGTGGTGGTGCATGGCCGTTCTTAGTTGGTGGAGTGATTTGTCTGGTTAATTCCGTTAACGAACGAGACCTCGACCTGCTAAATAGTTATGCAATGGGTCTACCATTGTCATGACTTCTTAGAGGGACTATCGGTGTGTAGCCGACGGAAGTTCGAGGCAATAACAGGTCTGTGATGCCC	Rhizaria	Cercozoa	Glissomonadida	Sandonidae	NA	NA	NA	NA	NA	NA	NA	NA	Heterotrophs	Consumers
OTU_2321	GGCTTAATTTGACTCAACACGGGGAAACTCACCAGGTCCAGACATAGTAAGGATTGACAGATTGAAAGCTCTTTCTAGATTCTATGGGTGGTGGTGCATGGCCGTTCTTAGTTCGTGGAGTGATTTGTCTGGTTAATTCCGATAACGAACGAGACCTTATTCTGCTAATAGCAAGATCAATTTTTTAATTGATGAATTTATTTTTTATAAATCTAGCTTCTTAGAGAGACTATCGGCTTCAAGCCGAAGGAAGTTTTAGGCAATAACAGGTCTGTGATGCCC	Nucletmycea	Fungi	Mucoromycota	Mucoromycotina	Mucorales	NA	NA	NA	NA	NA	NA	Mucor	Heterotrophs	Saprotrophs
OTU_2322	GGCTTAATTTGACTCAACGCGGGAAAACTTACCAGGTCCAGACATAGGAAGGATTGACAGATTGAGAGCTCTTTCTTGATTCTATGGGTGGTGGTGCATGGCCGTTCTTAGTTGGTGGGTTGTCTTGTCAGGTTGATTCCGGTAACGAACGAGGCCTCAGCCTTTAAATAGTCACTGTCGCTTTTTGCGGCTGGCTTTGACTTTAAGAAGTAGACTTAGAGGGACAGTTGGCGTTTAGTCAACGGAAGTATGAGGCAATAACAGGTCTGTGATGCCC	Chloroplastida	Chlorophyta	Chlorophyceae	NA	NA	NA	NA	NA	NA	NA	NA	Desmodesmus	Autotrophs	Photosynthetics
OTU_2327	GGCTTAATTTGACTCAACGCGGGAAAACTTACCAGGTCCGGACATAGTGAGGATTGACAGATTGAAGATCTTTCTTGATTCTATGGGTGGTGGTGCGTGGCCGTTCTTAACTGGTGGAGTGATTTGTCTGGCTAATTCCGTTGACGAACGAGACCTCAACCTGCTAAATAGTACTGTTAATCTTTCGGGATTGACTAGCGACTTCTTAGAGGGACTATCGGTGTGTAACCGATGGAAGTCGAGGCAATAACAGGTCTGTGATGCCC	Rhizaria	Cercozoa	NA	NA	NA	NA	NA	NA	NA	NA	NA	NA	NA	NA
OTU_233	GGCTTAATTTGACTCAACGCGGGAAAACTTACCAGGTCCAGACATAGTGAGGATTGACAGATTGGAAGAGCTCTTTCTTGATTCTATGGGTGGTGGTGCATGGCCGTTCTTAGTTGGTGGAGTGATTTGTCTGGTTAATTCCGTTAACGAACGAGACCCCTGCCTGCTAAATAGTCTGGCGAGTGATTTTCACTGGCTGAGTCTTCTTAGAGGGACGTGCGTCTACTAGACGCAGGAAGATAGGGGCAATAACAGGTCTGTGATGCCC	Stramenopiles	Gyrista	Ochrophyta	Diatomista	Diatomeae	Bacillariophytina	Bacillariophyceae	Bacillariophycidae	NA	NA	NA	Amphora	Autotrophs	Photosynthetics
OTU_2334	GGCTTAATTTGACTCAACGCGGGAAAACTTACCAGGTCCAGACATAGTGAGGATTGACAGATTGAGGGCTCTTTCTTGATTCTATGGGTGGTGGTGCATGGCCGTTCCTAGTTGGTGGAGTGATTTGTCTGGTTAATTCCGTTAACGAACGAGACCCCCGCCTGCTAAATAGTTACGCCAATGCATTGCATTGGATGTAGCTTCTTAGAGGGACTTTTGGTGACTAACCAAAGGAAGTTGGGGGCAATAACAGGTCTGTGATGCCC	Stramenopiles	NA	NA	NA	NA	NA	NA	NA	NA	NA	NA	NA	NA	NA
OTU_2339	GGCTTAATTTGACTCAACACGGGAAAACTTACCAGGTCCGGACATAGTGAGGATTGACAGATTGAAGATCTTTCTTGATTCTATGGGTGGTGGTGCATGGCCGTTCTTAGTTGGTGGAGTGATTTGTCTGGTTGATTCCGTTAACGAACGAGACCTCGCTACTAAATAGTTGACTAGGGGTTTGGATTGACTTCTTAGAGGGACTTTTGGTGAGTAGCCAAAGGAAGTTCGAGGCAATAACAGGTCTGTGATGCCC	Rhizaria	Cercozoa	Thecofilosea	Cryomonadida	Rhogostomidae	NA	NA	NA	NA	NA	NA	NA	Heterotrophs	Consumers
OTU_2344	GGCTTAATTTGACTCAACACGGGGGAACTTACCAGGTCAAAACATGGGTGGGATTGACAGATTGAGAGCTCTTTCTTGATTCTATGGGTGGTGGTGCATGGCCGTTCTTAGTTGGTGGAGTGATCTGTCTGGTTAATTCCGTTAACGAACGAGACCTTAACCTGCTAACTAGTCTTTTGGTGCACAACCGGAAGTACTTCTTAGAGGGACTATGCGGTTGAAACGCATGGAAGTTTGAGGCAATAACAGGTCTGTGATGCCC	Alveolata	Ciliophora	Intramacronucleata	CONTHREEP	Oligohymenophorea	NA	NA	NA	NA	NA	NA	NA	Heterotrophs	NA
OTU_2350	GGCTTAATTTGACTCAACGCGGGGAAACTTACCTGACTCAGTGAGGATTAACAGATTGAAGATCTTTCTTGATTTTGAGGGTGGTGGTGCATGGCCGTTCTTAGTTGGTGGAGCGATTTGTCTGGTTTATTCCGTTAACGAACGAGACCACGACCTGCTAAATAGTTCAAGTTAGGGTTCGCTCTAGCTGTTGTGACTTCTTAGAGGGACTATCGGTGTTTAGCCGATGGAAGTTCGTGGCAATAACAGGTCTGTGATGCCC	Rhizaria	Cercozoa	Glissomonadida	Allapsidae	NA	NA	NA	NA	NA	NA	NA	NA	Heterotrophs	Consumers
OTU_2353	GGCTTAATTTGACTCAACACGGGAAAACTTACCAGGTCCAGACATAGTGAGGATTGAAAGATTGAGAGCTCTTTCTTGATTCTATGGGTGGTGGTGCATAGCCGTTCTTGTTGGTGGAGAGATTTGTCTGGTTAATTCCGTTAACGAACGAGACCCCCGCCTGCTAAATAATCAAGTAAATGCTTTGCATTCACTACGGCTTCTTAGAGGGACTTTTGGTGACTAACCAAAGGAAGTTGGGGGCAATAACAGGTCTGTGATGCCC	Stramenopiles	Gyrista	Ochrophyta	NA	NA	NA	NA	NA	NA	NA	NA	NA	Autotrophs	Photosynthetics
OTU_2356	GGCTTAATTTGACTCAACACGGGGAAACTTACCAGGTCCAGACATAGTGAGGATTGACAGATTGAGAGCTCTTTCTTGATTCTATGATTTCATGGCCGTTCTTAGTTGGTGGAGTGATTTGTCTGGTTAATTCCGTTAACGAACGAGACCCCCGCCTGCTAAATAGTTTTGTAAATGCTTAGCATTTTCGTAAGCTTCTTAGAGGGACTTTCGGTGACTAACCGAAGGAAGTTGGGGGCAATAACAGGTCTGTGATGCCC	Stramenopiles	Gyrista	Ochrophyta	Chrysista	Chrysophyceae	NA	NA	NA	NA	NA	NA	NA	Autotrophs	Photosynthetics
OTU_2359	GGCTTAATTTGACTCAACACGGGGAAACTTAGCAGGGCAGGACAAAGTAAGGATTGACAGATTGAGAGCTCTTTCTTGATTCTTTGGGTGGTGGTGCATGGCCGTTCTTAGTTGGTGGAGTGATTTGTCTGGTTAATTCCGTTAACGAACGAGACCTCAACCTGCTAACTAGTATGTTAAATTCATTTGAATTTTTCTTTATACTTCTTAGAGGGACTTTTCGCGTCTAGCGGAAGGAAGTTTGAGGCAATAACAGGTCTGTGATGCCC	Stramenopiles	Bigyra	Sagenista	Labyrinthulomycetes	Amphitremida	NA	NA	NA	NA	NA	NA	Amphitrema	Heterotrophs	Consumers
OTU_2360	GGCTTAATTTGACTCAACACGGGAAAACTTACCAGGTCCAGACATAGTAAGGATTGACAGATTGAAAGTTCTTTCTTGATTCTATGGGTGGTGGTGCATGGCCGTTCTTAGTTGGTGGGTTGCCTTGTCAGGTTGATTCCGGTAACGAACGAGACCTCAGCCTGCTAAATAGTTGCTGCCTCTCTGGAGGCACGCATACTTCTTAGAGGGACTATTGACATTTTAAGTCACTGGAAGTTTGAGGCAATAACAGGTCTGTGATGCCC	Chloroplastida	Chlorophyta	NA	NA	NA	NA	NA	NA	NA	NA	NA	Scotinosphaera	Autotrophs	Photosynthetics
OTU_2361	GGCTTAATTTGACTCAACGCGGGGAACCTCACTAGGTCCAGACATGAGAATGATTGACAGATTGAGAGCTCTTTCTTGATTCTATGGGTGGTGGTGCATGGCCGTTCTTAGTTGGTGGAGTGATTTGTCTGGTTAATTCCGTTAACGAACGAGACTTTAACCTGCTAAATAGACACCGGAAGTTAATATTTCGGATGCGCTTCTTAGAGGGACTTTGCGTGTTTAACGCAAGGAAGATTAAAGCAATAACAGGTCTGTGATGCCC	Alveolata	Apicomplexa	Conoidasida	Gregarinasina	NA	NA	NA	NA	NA	NA	NA	NA	Heterotrophs	Parasites
OTU_2365	GGCTTAATTTGACTCAACACGGGGAGACTTACCAGGTCCAGACATAGTAAGGATTGACAGATTGATGGCTCTTTCTTGATTCTATGGGTGGTGGTGCATGGCCGTTCTTAGTTGGTGGAGTGATTTGTCGGGTTAATTTCGTTAACCAACGAGACCCCCGGCTGCTATATAATCATATGAATGCTTAGCATTGATGTTGAATTCTTAGAGGGACTTTTGGTGACTAATCAAAGGAAGTTGGGGGCAATAACAGGTCTGTGATGCCC	Stramenopiles	Gyrista	Ochrophyta	NA	NA	NA	NA	NA	NA	NA	NA	NA	Autotrophs	Photosynthetics
OTU_2366	GGCTTAATTTGACTCAACGCGGGAAAACTTACCAGGTCCAGACACAGTAAGGATTGACAGATTGAAGATCTTTCTTGATTCTGTGGGTGGTGGTGCATGGCCGTTCTTAATTGGTGGAGTGATTTGTCTGGTTAATTCCGTTAACGAACGAGACCTCGACCTGCTAAATAGTTCGTCAATGGTTTACCATTGCGCGTGACTTCTTAGAGGGACTATCGGTGTGTAGCCGACGGAAGTTCGAGGCAATAACAGGTCTGTGATGCCC	Rhizaria	Cercozoa	Glissomonadida	Sandonidae	NA	NA	NA	NA	NA	NA	NA	NA	Heterotrophs	Consumers
OTU_2376	GGCTTAATTTGACTCAACGCGGGGAAACTCACCAGGTCCAGACATAGTAAGGATTGACAGATTGAAAGCTTTTTCTTGATTCTATGGGTGGTGGTGCATGGCCGTTCTTAGTTCGTGGAGTGATTTGTCTGGTTAATTCCGTTAACGAACGAGACCTTAACCTGCTAAATAGTTAGGCCAACATTTTTAGTTGGTCGTCAACTTCTTAGAGGGACTGTTTGACTATTAGTCACTGGAAGTTTGAGGCAATAACAGGTCTGTGATGCCC	Nucletmycea	Fungi	Mucoromycota	Mortierellaceae	NA	NA	NA	NA	NA	NA	NA	Mortierella	Heterotrophs	Saprotrophs
OTU_2378	GGCTTAATTTGACTCAACACGGGGAAACTTACCAGGTCCAGACATAGTGATGATTGACAGATTGAGAGCTCTTTCTTGAATCTATGGATGGTGGTGAATGGCCGTTCTTAGTTGCTAAATAGTGATTCCGTTGCTTAGCATTGGTATTATCTACTTAGAGGGACTTTCGGTGACTAACCGAAGGAAGTTGGGGGCAATAACAGGTCTGTGATGCCC	Stramenopiles	Gyrista	Ochrophyta	NA	NA	NA	NA	NA	NA	NA	NA	NA	Autotrophs	Photosynthetics
OTU_2379	GGCTTAATTTGACTCAACGCGGGGAAGCTTACCAGGTCAAAACTGTAGTGGGATTGACAGATTGAGAGCTCTTTCTTGATTTGCAGGGTGGTGGTGCATGGCCGTTCTTAGTTGGTGGAGTGATTTGTCTGGTTAATTCCGTTAACGAACGAGACCTTAACCTGCTAACTAGTCTCTGAGTGAACAACTCATGGCACTTCTTAGAGGGACTATGCGGTTCTAAACGCATGGAAGTTTGAGGCAATAACAGGTCTGTGATGCCC	Alveolata	Ciliophora	Intramacronucleata	CONTHREEP	Oligohymenophorea	Scuticociliatia	Pleuronematida	Conchophthiridae	NA	NA	NA	Conchophthirus	Heterotrophs	Consumers
OTU_2380	GGCTTAATTTGACTCAACGCGGGAAAACTTACCAGGTCCGGACATAGTGAGGATTGACAGATTGAAGATCTTTCTTGATTCTATGGGTGGTGGTGCATGGCCGTTCTTAGTTGGTGGAGTGATTTGTCTGGTTAATTCCGTTAACGAACGACTAAATAGTTAACTAAATTCTTCGGGATTTAGATCGACTTCTTAGAGGGACTTTGGGTGAGTAGCCCAAGGAAGTTCGAGGCAATAACAGGTCTGTGATGCCC	Rhizaria	Cercozoa	NA	NA	NA	NA	NA	NA	NA	NA	NA	NA	NA	NA
OTU_2390	GGCTTAATTTGACTCAACGCGGGAAAACTTACCAGGTCCAGACATGGTGAGGATTGACAGGTTGAGAGCTCTTTCTTGATTCTATGGGTGGTGGCGCATGGCCGTTCTTAGTTGGTGGAGTGATTTGTCTGGTTAATTCCATTAACAAACGAGACTCCCGCCTGCTAAATAGTCTGGTGAATGAGTGTTCATTGACCTGGTCTTCTTAGAGGGACTTTCAGTGACTAACCGAAGGAAGTTGGGGGCAATAACAGGTCTGTGATGCCC	Stramenopiles	Gyrista	Ochrophyta	Diatomista	Diatomeae	NA	NA	NA	NA	NA	NA	NA	Autotrophs	Photosynthetics
OTU_2391	GGCTTAATTTGACTCAACACGGGAAAACTTACCAGGTCCGGACATAGTGAGGATTGACAGATTGAAGGGTGGTGGTGCATGGCCGTTCTTAGTTGTGTGTGGAGTGATTTGTCTGGTTAATTCCGTTAACGAACGAGACCTCGACCTACTAAATAGTTGACTAAACTCTTCGGGGTTTGGATTGACTTCTTAGAGGGACTTTTGGTGAGTAGCCAAAGGAAGTTCGAGGCAATAACAGGTCTGTGATGCCC	Rhizaria	Cercozoa	Thecofilosea	Cryomonadida	Rhogostomidae	NA	NA	NA	NA	NA	NA	Capsellina	Heterotrophs	Consumers
OTU_2394	GGCTTAATTTGACTCAACACGGGAAAACTTACCAGGTCCGGACATAGTAAGGATTGACAGATTGAAGATCTTTCTTGATTCTATGGGTGGTGGTGCATGGCCGTTCTTAGTTGGTGGAGTGATTTGTCTGGTTAATTCCGTTAACGAACGAGACCTCATCCTGCTAATTAGAGGAGCGAATCCTCGGATTCGTTTATACTTCTTAGAGGGACTGTTGGTGTTGCAAGCCAACGGAGGTTTGAGGCAATAACAGGTCTGTGATGCCC	Rhizaria	Cercozoa	NA	NA	NA	NA	NA	NA	NA	NA	NA	NA	NA	NA
OTU_2395	GGCTTAATTTGACTCAACGCGGGGAAACTTACCAGGTCCAGACATAGTGAGGATTGATAGATTGAGAGCTCTTTCTTGATTCTATGGGTGGTGGTGCATGGCCGTTCTTAGTTGGTGGAGTGATTTGTCTGGTTAATTCCGATAACGAACGAGACCCCCGCCTGCTAAATAGTTCGCGGAATGAATTTCATTGCGTAGAGCTTCTTAGAGGGACTTTGCGCGACTAACGCAAGGAAGTTGGGGGCAATAACAGGTCTGTGATGCCC	Stramenopiles	Gyrista	Ochrophyta	NA	NA	NA	NA	NA	NA	NA	NA	NA	Autotrophs	Photosynthetics
OTU_2397	GGCTTAATTTGACTCAACGCGGGAAAACTTACCAGGTCCAGACATAGTGAGGATTGACAGATTGAGAGCTCTTTCTTGATTCTATGGGTGGTGGTGCATGGCCGTTCTTAGTTGGTGGGTTGCCTTGTCAGGTTGATTCCGGTAACGAACGAGACCTCAGCCTGCTAAATAGTCACGCCTGGTTCTTCCAGGCGCCCGACTTCTTAGAGGGACTTTCGGCGTTCTAGCCGAAGGAAGTGTGAGGCGATAACAGGTCTGTGATGCCC	Chloroplastida	Chlorophyta	Trebouxiophyceae	NA	NA	NA	NA	NA	NA	NA	NA	Microthamnion	Autotrophs	Photosynthetics
OTU_2404	GGCTTAATTTGACTCAACACGGGGAAACTCACCAGGTCCAGATATTAGTAGGATTGACAGATTGAGAGCTCTTTCTTGATTTAATAGTTGGTGGTGCATGGCCGTTCTTAGTTGGTGGAGTGATTTGTCTGCTTAATTGCGATAACGAACGAGACCTTAACCTGCTAAATAGCCCGGCTCGCTTTGGCGGGTCGCCGGCTTCTTAGAGGGACTATCGGCTCAAGCCGATGGAAGTTTGAGGCAATAACAGGTCTGTGATGCCC	Nucletmycea	Fungi	Dikarya	Ascomycota	Pezizomycotina	Dothideomycetes	NA	NA	NA	NA	NA	NA	Heterotrophs	Saprotrophs
OTU_2407	GGCTTAATTTGACTCAACGCGGGAAAACTTACCAGGTCCGGACATAGTGAGGATTGACAGATTGAAGATCTTTCTTGATTCTATTTGTTGGTGGAGTGATTTGTCTGGTTAATTCCGTTAACGAACGAGACCTCGACCTACTAAATAGTTAACTAAATTCTTCGGGATTTAGATCGACTTCTTAGAGGGACTTTGGGTGAGTAGCCCAAGGAGGTTCGAGGCAATAACAGGTCTGTGATGCCC	Rhizaria	Cercozoa	NA	NA	NA	NA	NA	NA	NA	NA	NA	NA	NA	NA
OTU_241	GGCTTAATTTGACTCAACGCGGGAAAACTTACCAGGTCCAGAGATGTAGAGGATTGACAGATTGAAGCTCTTTCTTGATCACTTCGGTGGTGGTGCATGGCCGTTCTTAGTTGGTGGAGTGATTTGTCTGGTTAATTCCGTTAACGAACGAGACCTCAGCCTGCTTTTGTAGTCGTAGTTATCTCCGGATAGCTCTTCACGACTTCTTAGAGGGACTATCGGATTCAAACCGATGGAAGTTTGAGGCAATAACAGGTCTGTGATGCCC	Rhizaria	Endomyxa	Phytomyxea	Plasmodiophorida	NA	NA	NA	NA	NA	NA	NA	NA	Heterotrophs	Parasites
OTU_2412	GGCTTAATTTGACTCAACGCGGGGGAAAACTTACCAGGTCCAGACATAGTGAGGATTGACAGATTGAGAGCTCTTTCTTGATTCTATGGGTGGTGGTGCATGGCCGTTCTTAGTTGGTGGGTTGCCTTGTCAGGTTGATTCCGGTAACGAACGAGACCTCAGCCTGCTAAATAGTCACAGTCTCTTCGGGGGCTGGCAGACTTCTTAGAGGGACTATTAGCGACTAGCTAATGGAAGCATGAGGCGATAACAGGTCTGTGATGCCC	Chloroplastida	Chlorophyta	Trebouxiophyceae	NA	NA	NA	NA	NA	NA	NA	NA	Closteriopsis	Autotrophs	Photosynthetics
OTU_2415	GGCTTAATTTGACTCAACACGGGAAAACTTACCAGGTCCGGACATAGTGAGGATCGACAGATTGAAGATCTTTCTTGATTCTATGGGTGGTGGTGCATGGCCGTTCTTAGTTGGTGGAGTGACTTGTCTGGTTAATTCCGTTAACGAACGAGACACTAAACTCTTCGGGGTTTGGATCAACTTCTTAGAGGGACTTTTGGTGAGTAGCCAAAGGAAGTTCGAGGCAATAACAGGTCTGTGATGCCC	Rhizaria	Cercozoa	Thecofilosea	Cryomonadida	Rhogostomidae	NA	NA	NA	NA	NA	NA	Capsellina	Heterotrophs	Consumers
OTU_2418	GGCTTAATTTGACTCAACGCGGGGCAACTTACCAGGGCCGAATGCGCGGGAGATTGGCGGCCTGAGAAGGCCCCCGAGATTGTGCAGGAAGTGGTGCATGGCCGTTTTCAACACGTGGGGTGACCTGTCAGGTTAATTCCGACAACGCGTGAGGCCCTCCGGACAACTTTGTTGTGCGACGGGCAGCGGCAAGCTGCAGGAAAATGGGCGATAACAGGTCTGTGATGCCC	Nucletmycea	Fungi	Opisthosporidia	Microsporidia	NA	NA	NA	NA	NA	NA	NA	NA	Heterotrophs	Parasites
OTU_2420	GGCTTAATTTGACTCAACGCGGGAAAACTTACCAGGTCCAGACATAGTGAGGATTGACAGATTGAAGATCTTTCTTGATTCTATGGGTGGTGGTGCATGGCCGTTCTTAGTTGGTGGATTGATCTGTCTGGTTAATTCCGAAACGAACGAGACCTCAGCCTGCTAAATAGTGGACACCATCTTTGGATGGTGGCAATCACTTCTTAGAGGGACTATCGGTGTGTAGCCGATGGAAGTTTGAGGCAATAACAGGTCTGTGATGCCC	Rhizaria	Cercozoa	NA	NA	NA	NA	NA	NA	NA	NA	NA	NA	NA	NA
OTU_2441	GGCTTAATTTGACTCAACACGGGGAAACTTACCAGGTCCAGACATAGTAAGGATTGACAGATTGATAGCTCTTTCTTGATTCTATGGGTGGTGGTGCATGGCCGTTCTTAGTTGGTGGAGTGATTTGTCTGGTTAATTCCGTTAACGAACGAGACCTTAACCTGCTAAATAGTTACATGTTACATGGGCAACTTCTTAGAGGGACTTTGTGTGTCTAACGCAAGGAAGTTTGAGGCAATAACAGGTCTGTGATGCCC	Alveolata	Dinoflagellata	Dinophyceae	NA	NA	NA	NA	NA	NA	NA	NA	NA	NA	NA
OTU_2443	GGCTTAATTTGACTCAACGCGGGAAAACTTACCAGGTCCAGACATTGTGAAGGATTGACAGATTGATAGCTCTTTCTTGATTCTATGGGTGGTGGTGCATGGCCGTTCTTAGTTGGTGGAGTAATTTGTCTGGTTAATTCCGTTAACGAACGAGACCTTAGCCTACTAACTAGTCGATCCGTTGTTAAGCGGACTTGACTTCTTAGAGGGACTTTGTGACTAAACACAAGGAAGTTTGAGGCAATAACAGGTCTGTGATGCCC	Alveolata	Ciliophora	Intramacronucleata	SAL	Spirotrichea	Perilemmaphora	Hypotrichia	Stichotrichida	Oxytrichidae	NA	NA	Stylonychia	Heterotrophs	Consumers
OTU_2446	GGCTTAATTTGACTCAACACGGGGGGAAACTTACCAGGTCCAGACATAGTAAGGATTGACAGATTGAGAGCTCTTTCTTGATTCTATGGGTGGTGGTGCATGGCCGTTCTTAGTTGGTGGAGTGATTTGTCTGGTTAATTCCGTTAACGAACGAGACCCCCGCCTGCTAAATAGGACTGGGCATGCTTAGCATGGCCAGAGCCTTCTTAGAGGGACTTTCGGCGCTAGGCCGAAGGAAGTTGGGGGCAATAACAGGTCTGTGATGCCC	Stramenopiles	Gyrista	Ochrophyta	NA	NA	NA	NA	NA	NA	NA	NA	NA	Autotrophs	Photosynthetics
OTU_2449	GGCTTAATTTGACTCAACGCGGGAAAACTTACCAGGTCCAGACACAGTAAGGATTGACAGATTGAGAGCTCTTTCTTGATTCTGTGGGTGGTGGTGCATGGCCGTTCTTAGTTGGTGGAGTGATTTGTCTGCTTAATCGCGATAACGAACGAGACCTTAACCTACTAAACAGTGGTGCTAGCATTTGCTGGTTATCCACTTCTTAGAGGGACTATCGGTTTCAAGCCGATGGAAGTTTGAGGCAATAACAGGTCTGTGATGCCC	Nucletmycea	Fungi	Dikarya	Ascomycota	Saccharomycetales	NA	NA	NA	NA	NA	NA	NA	Heterotrophs	Saprotrophs
OTU_2454	GGCTTAATTTGACTCAACGCGGGGAAACTTACCAGGTCCAGACATAGTGAGGATTGACAGATTGAGAGCTCTTTCTTGATTCTATGGGTGGTGGTGCATGGCCGTTCTTAGTTGGTGGAGTGATTTGTCTGGTTAATTCCGTTAACGAACGAGACCTTAACCTGCTAAATAGTTCCACGTAACTTTTGTTACGTGCGTAACTTCTTAGAGGGACTTTGTGGGTTTACCACAAGGAAGTTTGAGGCAATAACAGGTCTGTGATGCCC	Alveolata	NA	NA	NA	NA	NA	NA	NA	NA	NA	NA	NA	NA	NA
OTU_2455	GGCTTAATTTGACTCAACGCGGGGAAACTTACCAGGTCCAGACATAGTAAGGATTGACAGATTGAGAGCTCTTTCTTGATTCTATGGGTGGTGGTGCATGGCCGTTCTTAGTTGGTGGAGTGATTTGTCTGGTTAATTCCGTTAACGAACGAGACGACCGCCTGCTAAATAGTTACGCTAACGCTTGCGTTGGCGGCCGGGCAACTTCTTAGAGGGACTCTTGGTGACTAACCAAGGGAAGCTGGTCGCAATAACAGGTCTGTGATGCCC	Stramenopiles	Gyrista	Pirsoniales	NA	NA	NA	NA	NA	NA	NA	NA	Pirsonia	Heterotrophs	Parasites
OTU_2456	GGCTTAATTTGACTCAACGCGGGAAAACTTACCAGGTCCGGACATAGTGAGGATTGACAGATTGAAGATTCTATGGGTGGTGGTGCATGGCCGTTCTTAGTTGGTGGAGTGATTTGTCTGGTTAATTCCGTTAACGAACGAGACCTTAACCTGCTAAATAGTTACATGTGACCTCGGTTACATGGGCAACTTCTTAGAGGGACTTTGTGTGTCTAATGCAAGGAAGTTTGAGGCAATAACAGGTCTGTGATGCCC	Alveolata	Dinoflagellata	Dinophyceae	NA	NA	NA	NA	NA	NA	NA	NA	NA	NA	NA
OTU_2464	GGCTTAATTTGACTCAACGCGGGGAAACTTACCAGGTCCAGACATAGTGAGGATTGACAGATTGAGAGCTCTTTCTTGATTCTGTGGTTGGTGGTGCATGGCCGTTCTTAGTTGGTGGAGTGATTTGTCTGGTTAATTCCGTTAACGAACGAGACCGCTGCCTGCTAAATAGTCCCGTGAGTGATTTTCACTGGTGAGGTCTTCTTAGAGGGACGTGCATCCATTCGATGCAGGAAGATAGCGGCGATAACAGGTCTGTGATGCCC	Stramenopiles	Gyrista	Ochrophyta	Diatomista	Diatomeae	NA	NA	NA	NA	NA	NA	NA	Autotrophs	Photosynthetics
OTU_2467	GGCTTAATTTGACTCAACACGGGAAAACTTTCCAGGTCCGGATTCACTGAGGATTGACAGATTGAAGATCTTTCTTGATCGTGAGGGTGGTGGTGCATGGCCGTTCTTAGTTGGTGGAGTGATTTGTCTGGTTAATTCCGTTAACGAACGAGACCTCGACCTGCTAAATAGTTTCGCCAATCCTTGGATTGGTGTGGACTTCTTAGAGGGACTATCGGTGTGTAACCGATGGAAGTTCGAGGCAATAACAGGTCTGTGATGCCC	Rhizaria	Cercozoa	NA	NA	NA	NA	NA	NA	NA	NA	NA	NA	NA	NA
OTU_2469	GGCTTAATTTGACTCAACGCGGGAAAACTTACCAGGTCCGGACATAGTGAGTGCATGGCCGTTCTTAGTTGGTGGAGTGATTTGTCTGGTTAATTCCGTTAACGAACGAGACCTCGACCTACTAAATAGTCGACTAAACTCTTCGGGGTTTCGATCAACTTCTTAGAGGGACTTTTGGTGAGTAGCCAAAGGAAGTTCGAGGCAATAACAGGTCTGTGATGCCC	Rhizaria	Cercozoa	Thecofilosea	Cryomonadida	Rhogostomidae	NA	NA	NA	NA	NA	NA	Capsellina	Heterotrophs	Consumers
OTU_247	GGCTTAATTTGACTCAACACGGGAAAACTCACCAGGTCCAGACAACAGCATGATTGACAGACTGATAGCTCTTTCTTGATTCGTTGGGTGGTGGTGCATGGCCGTTCTTAGTTGGTGGAGTGATTTGTCTGGTTAATTCCGTTAACGAACGAGACCTCAGCCTGCTAAATAGTTGCGTGAACCTTCTAACTCGGGTGAATCGTTGGTTTAATTGTGTCAGCTTGCTGGTGCAGTTGCCTGCGTGGATCCTTGATGTGTTCATGAAAATACTTCTTAGAGGGACTATTAGTATCTAGCTAATGGAAGTTTGAGGCAATAACAGGTCTGTGATGCCC	Evosea	Variosea	Fractovitellida	Schizoplasmodiidae	NA	NA	NA	NA	NA	NA	NA	NA	Heterotrophs	Consumers
OTU_2473	GGCTTAATTTGACTCAACGCGGGGAAACTTACCAGGTCCAGACATAGTTAGGATTGACAGATTGAGAGCTCTTTCTTGATTCTATGGGTGGTGGTGCATGGCCGTTCTTAGTTGGTGGAGTGATTTGTCTGGTTAATTCCGTTAACGAACGAGACCTTAACCTACTAACTAGTTGCTCTTATTAAAGAATAGGAGTTGACTTCTTAGAGGGACTTTGTGTGCAAGCACAAGGAAGTTTGAGGCAATAACAGGTCTGTGATGCCC	Alveolata	Ciliophora	Intramacronucleata	CONTHREEP	Colpodea	NA	NA	NA	NA	NA	NA	NA	Heterotrophs	Consumers
OTU_2474	GGCTTAATTTGACTCAACGCGGGGAAACTCACCAGGTCCAGACACAATAAGGATTGACAGATTGATAGCTCTTTCTTGATCTTGTGGTTGGTGGTGCATGGCCGTTCTTAGTTGGTGGAGTGATTTGTCTGGTTAATTCCGATAACGAACGAGACCTTAACCTGCTAAATAGACCAGCTGGCTTTGGCTAGTCGCTGGCTTCTTAGAGGGACTATCGGTTCAAACCGATGGAAGTTTGAGGCAATAACAGGTCTGTGATGCCC	Nucletmycea	Fungi	Dikarya	Basidiomycota	Pucciniomycotina	NA	NA	NA	NA	NA	NA	NA	Heterotrophs	Saprotrophs
OTU_2478	GGCTTAATTTGACTCAACGCGGGGAAACTTACCAGGTCCAGACATAGTGAGGACTGACAGATTGAGAGCTCTTTCTTGATTCTATGGGTGGTGGTGCATGGCCGTTCTTAGTTGGTGGAGTGATTTGTCTGGTTAATTCCGTTAACGAACGAGACCCCCGCCTGCTAAATAGTCGTGCTAATGCTTAGGCATTGGCGTCGGCTTCTTAGAGGGACTTTCGGCGACTAGCCGAAGGAAGTTGGGGGCAATAACAGGTCTGTGATGCCC	Stramenopiles	Gyrista	Ochrophyta	Chrysista	Chrysophyceae	Synurales	NA	NA	NA	NA	NA	Mallomonas	Autotrophs	Photosynthetics
OTU_2479	GGCTTAATTTGACTCAACACGGGGAAACTCACCAGGTCCAGACATGGGAAGGATTGACAGATTGATAGCTCTTTCTTGATTCTATGGGTGGTGGTGCATGGCCGTTCTTAGTTGGTGGAGTGATCTGTCTGGTTAATTTCGATAACGAACGAGACCTTAGCCTGCTAAATAGGATCGGGAACTTTTATTGGTTTCCGCATCACTTCTTAGAGGGACTTTGCGTGTCTAACGCAAGGAAGTTTGAGGCAATAACAGGTCTGTGATGCCC	Alveolata	Apicomplexa	Conoidasida	Coccidia	NA	NA	NA	NA	NA	NA	NA	NA	Heterotrophs	Parasites
OTU_2480	GGCTTAATTTGACTCAACGCGGGAAAACTTACCAGGTCCAGACATAGTGAGGATTGACAGATTGAGAGCTCTTTCTTGATTCTATGGGTGGTGGTGCATGGCCGTTCTTAGCTGGTGGAGTGATTTGTCCGGTTAATTCCGTTAACGAACGAGACCCCTGCCTGCTAAATAGTTGAGCGAGTGAATGTTTACTGGCTACAGCTTCTTAGAGGGACGTGCGTTCTATTAGAAGATAGGGGCAATAACAGGTCTGTGATGCCC	Stramenopiles	Gyrista	Ochrophyta	Diatomista	Diatomeae	Bacillariophytina	Bacillariophyceae	NA	NA	NA	NA	NA	Autotrophs	Photosynthetics
OTU_2481	GGCTTAATTTGACTCAACGCGGGGAAACTTACCAGGTCCAGACATAGTGAGGATTGACAGATTGATAGCTCTTTCTTGATTCTATGGGTGGTGGTGCATGGCCGTTCTTAGTTGGTGGAGTGATTTGTCTGGTTAATTCCGTTAACGAAAACCTGCTAAATAGTTGTACCAATGCTTTGCATTGGTTTCAGCTTCTTAGAGGGACTTTCGGTGACTAACCGAAGGAAGTTGGGGGCAATAACAGGTCTGTGATGCCC	Stramenopiles	Gyrista	Ochrophyta	Chrysista	Chrysophyceae	NA	NA	NA	NA	NA	NA	Chrysosphaerella	Mixotrophs	Mixotrophs
OTU_2483	GGCTTAATTTGACTCAACACGGGAAAACTTACCAGGTCCGGACATAGTGAGGATTGACAGATTGAAGATCTTTCTTGATTCTATGGGTGGTGGTGCATGGCCGTTCTTAGTTGGTGGAGTGATTTGTCTGGTTAATTCCGTTAACGAACGAGACCTCGACCTACTAAATAGTTGGCTTAACCCTTTTGGGTAACTTCTTAGAGGGACTTTTGGTGAGTAGCCAAAGGAAGTTCGAGGCAATAACAGGTCTGTGATGCCC	Rhizaria	Cercozoa	Thecofilosea	Cryomonadida	Rhogostomidae	NA	NA	NA	NA	NA	NA	Capsellina	Heterotrophs	Consumers
OTU_2487	GGCTTAATTTGACTCAACACGCAAATCTTACCAGACCCAGATGCTTTACGGAGCAACAGATTAAGAGTTCTTTTGCGATTGGGCAGTTGGTGGTGCATGGCCGCTCCTAGTTCGTGGTGTAAACTGTCTGCCTTATTGCGTTAACGAGCGAGACCCCCGGCCTAATACATTTTGGGCGAGTGCTAGTGTTGAATTAGATGAACGTGGGGGCCATAACAGGTCTGTGATGCCC	Metamonada	Fornicata	Diplomonadida	Hexamitinae	NA	NA	NA	NA	NA	NA	NA	Hexamita	Heterotrophs	Parasites
OTU_2491	GGCTTAATTTGACTCAACGCGGGAAAACTTACCAGGTCCGGACATAGTGAGGATTGACAGATTGAAGATCTTTCTTGATTCTATGGGTGGTGGTGCATGGCCGTTCTTAGTTGGTGGAGTGATTTGTCTGGTTAATTCCGTTAACGAACGAGACCTCGACCTGCTAAATAGTCGACTAAACTCTTCGGGGTTTGGATCAACTAGAAGGAAGTTCGAGGCAATAACAGGTCTGTGATGCCC	Rhizaria	Cercozoa	Thecofilosea	Cryomonadida	NA	NA	NA	NA	NA	NA	NA	NA	Heterotrophs	NA
OTU_2495	GGCTTAATTTGACTCAACACGGGGAAACTTACCGGGTCCAGACATAGTAAGGATTGACAGATTGATAGCTCTTTCTTGATTCTATGGGTGGTGGTGCATGGCCGTTCTTAGTTGGTGGAGTAATTTGTCTGGTTAATTCCGATAACGAACGAGACCTTAACCTGCTAACTAGTTTATTCCATTTCATGGTCTACAACTTCTTAGAGGGACTATGAGTAAAAAGCACATGGAAGTTTGAGGCAATAACAGGTCTGTGATGCCC	Alveolata	Ciliophora	Intramacronucleata	SAL	Lamellicorticata	Litostomatea	NA	NA	NA	NA	NA	NA	Heterotrophs	NA
OTU_2500	GGCTTAATTTGACTCAACGCGGGAAAACTTACCAGGTCCAGACATAGGTAGGATTGACAGATTGATAGCTCTTTCTTGATTCTATGGGTGGTGGTGCATGGCCGTTCTTAGTTGGTGGAGCGATTTGTCTGGTTAATTCCGTTAACGAACGAGACCCCCGCCTGCTAATTAGTTGGGTTAATGCTTTGCATTAGCTTCAGCTTCTTAGAGGGACTTTCGGTGTTTAACCGAAGGAAGTTGGGGGCAATAACAGGTCTGTGATGCCC	Stramenopiles	Gyrista	Ochrophyta	NA	NA	NA	NA	NA	NA	NA	NA	NA	Autotrophs	Photosynthetics
OTU_2501	GGCTTAATTTGACTCAACACGGGGGAAACTTACCAGGTCCAGACATAGTAAGGATTGACAGATTGAGAGCTCTTTCTTGATTCTATGGGTGGTGGTGCATGGCCGTTCCTAGTTGGTGGAGTGATTTGTCTGGTTAATTCCGATAACGAACGAGACCTCCGCCTGCTGAATAGCTCTGTCTGGTGCGCCAGTCACGAGCTTCTTAGAGGGACAATGGATGTTTAGTCCATGGAAGTTGGAGGCAATAACAGGTCTGTGATGCCC	Stramenopiles	Bigyra	Opalozoa	Bicosoecida	NA	NA	NA	NA	NA	NA	NA	NA	Heterotrophs	Consumers
OTU_2507	GGCTTAATTTGACTCAACGCGGGGAAACTCACCAGGTCCAGACACAATAAGGATTGACAGATTGAGAGCTCTTTCTTGATTTTGTGGGTGGTGGTGCATGGCCGTTCTTAGTTGGTGGAGTGATTTGTCTGCTTAATTGCGATAACGAACGAGACCTTAACCTACTAAATAGTGCTGCTAGCTTAGGCTGGTATAGTCACTTCTTAGAGGGACTATCGATTTCAAGTCGATGGAAGTTTGAGGCAATAACAGGTCTGTGATGCCC	Nucletmycea	Fungi	Dikarya	Ascomycota	Saccharomycetales	NA	NA	NA	NA	NA	NA	NA	Heterotrophs	Saprotrophs
OTU_251	GGCTTAATTTGACTCAACGCGGGGAAACTTGCCAGGTCCAGACATAGTAAGGATTGACAGATTGATAGCTCTTTCTTGATTCTATGGGTGGTGGTGCATGGCCGTTCTTAGTTGGCGGAGTGATTTGTCTGGTTAATTCCGTTAACGAACGAGACCTTAACCTGCTAATAGTTACATGTAACCTCGGTTACATGGGCAACTTATTAGAGGGGCTTTGCGTGTGTAACACATAAGGAAGTTTGAGGCAATAACAGGTCTGTGATGCCC	Alveolata	Dinoflagellata	Dinophyceae	NA	NA	NA	NA	NA	NA	NA	NA	NA	NA	NA
OTU_2510	GGCTTAATTTGACTCAACGCGGGAAACCTTACCAGGCCCAGACATATGCCGGATTGACAGATTGAGAGCTCTTTCTTGATTCTATGGGTGGTGGTGCATGGCCGTTCTTAGTTGGTGGAGTGATTTGTCTGGTTAATTCCGTTAACGAACGAGACTTTGCCCTGCTAAATAATCACTATAGCTTTAGCTATGGCTGGACTTCTTAGAGGGACTTTGCGTGTTTAACGCAAGGAAGTTCAAAGCAATAACAGGTCTGTGATGCCC	Alveolata	Apicomplexa	Conoidasida	Gregarinasina	NA	NA	NA	NA	NA	NA	NA	NA	Heterotrophs	Parasites
OTU_2512	GGCTTAATTTGACTCAACACGGGGAAACTTACCAGGTCCAGACAGTGGAAGGATTGACAGATTGAGAGCTCTTCCTAGATTCGCTGGGTGGTGGTGCATGGCCGTTCTTAGTTCGTGGTGTAAATTGTCTGTGTCAATTCCGCTAACGAACGAGACCTTAACCTGCTAAATAGTTGGGCAGAGGCTTTAACGAGAGGAAGGCTCAACAGGGGCAACTCTGTGGGGTTGGAATTTCGTTAAACTCTTGTTAAAATCATTCCCCTCGACAAATGAGGGGATTTGGCAAATAATTCGTTATTTGTCAAGTTTCTTTATTTGCAAGGAATGAGCCAACTTCTTAGAGGGACTAGTTGCTCCTAGCGACTGGAAGTTTGAGGCAATAACAGGTCTGTGATGCCC	Evosea	Archamoebea	Mastigamoebida	NA	NA	NA	NA	NA	NA	NA	NA	Mastigamoeba	Heterotrophs	Consumers
OTU_2515	GGCTTAATTTGACTCAACGCGGGAAAACTTACCACGTCCGAACATAGTGAGGATTGACAGATTGAAGATCTTTCTTGATTCTATGGGTGGTGCATGGCCGTTCTTAGTTGGTGGAGTGATTTGTCTGGTTAATTCCGTTAACGAACGAGACCTCGACCTACTAAATAGTTAACTAAATCCTTCGGGATCTAGATCGACTTCTTAGAGGGACTTTGGGTGAGTAGCCCAAGGAAGTTCGAGGCAATAACAGGTCTGTGATGCCC	Rhizaria	Cercozoa	NA	NA	NA	NA	NA	NA	NA	NA	NA	NA	NA	NA
OTU_2518	GGCTTAATTTGACTCAACGCGGGGGAAACTCACCAGGTCCAGACATGGTAAGGATTGACAGATTGAGAGCTCTTTCTTGATTCCATGAAAGGTGGCGCATGGCCGTTCTTAGTTGGTGGAGTGATTTGTCTGGTTAATTCCGATAACGAACGAGACCTTGACCTGCTAAATAGTCACACCAAGTCTTTTTTGGCTTGGGTTTAGTGATCTTCTTAGAGGGACAATCTGTGATTTCAGCAGATGGAAGTGCGAGGCAATAACAGGTCTGTGATGCCC	Haptista	Centroplasthelida	Pterocystida	Pterista	Heterophryidae	NA	NA	NA	NA	NA	NA	NA	Heterotrophs	Consumers
OTU_2521	GGCTTAATTTGACTCAACACGGGGGAAACTTACCAGGTCCGGACATAGTGAGGATTGACAGATTGAGAGCTCTTTCTTGATTCTATGGGTGGTGGTGCATGGCCGTTCTTAGTTGGTGGAGTGATTTGTCTGGTTAATTCCGTTAACGAACGAGACCTTAACCTGCTAAATAGTCACGCCAATCTTGCTATTCAAAACTAGTCATTCAGTGTGGTGCTCTCAGGTAGGCCCTTCGGGGTGTGCTGTGGGGGTACCCCTGGGTGATTAGCGGTTAGATTGGTAGCAGTACTTCTTAGAGGGACAATCGGTGATTAGCCGATGGAAGTTTGAGGCAATAACAGGTCTGTGATGCCC	Discosea	Centramoebia	NA	NA	NA	NA	NA	NA	NA	NA	NA	NA	Heterotrophs	Consumers
OTU_2522	GGCTTAATTTGACTCAACACGGGGAAACTCACCAGGTCCAGACATAGTAAGGATTGGCAGATTGAGAGCTCTTTCTTGATTCTATGGGTGGTGGTGCATGGCCGTTCTTAGTTGGTGGAGTGATTTGTCTGGTTAATTCCGATAACGAACGAGACTTTAACCTGCTAAATAGTTGCGTCAACTTTGGTTGATGTTACAACTTCTTAGAGGGACTATGGATGTTTAATCCATGGAAGTTTGAGGCAATAACAGGTCTGTGATGCCC	Nucletmycea	Fungi	Chytridiomycota	Chytridiomycetes	NA	NA	NA	NA	NA	NA	NA	Entophlyctis	Heterotrophs	Parasites
OTU_2528	GGCTTAATTTGACTCAACGCGGGGCAACTTACCGGGGCAGGCAGCGCAGGGAGATGAATGCGAATAAGTATCGTGTTCAGACTGCGTTGCGCGTGGTGCATGGCCGTTTTTAAAACGTGGGGTGACCTGTCTGGTTAAATCCGATAACGCTTGAGACCCTGGATGATGACGGTGCCCGATGAGGGCAAAGAAACGCGGGTTGATAACAGGTCTGTGATGCCC	Nucletmycea	Fungi	Opisthosporidia	Microsporidia	NA	NA	NA	NA	NA	NA	NA	NA	Heterotrophs	Parasites
OTU_253	GGCTTAATTTGACTCAACGCGGGAAAACTTACCAGGTCCAGACACAGTAAGGATTGACAGATTGAAGATCTTTCTTGATTCTGTGGGTGGTGGTGCATGGCCGTTCTTAGTTGGTGGAGTGATTTGTCTGGTTAATTCCGTTAACGAACGAGACCTCGACCTGCTAAATAGTTCGACGAAAGGTTCTCCTTTCCTTTCGGATTTGTGACTTCTTAGAGGGACTATCGACGTGTAGCCGACGGAAGTTCGAGGCAATAACAGGTCTGTGATGCCC	Rhizaria	Cercozoa	Glissomonadida	Sandonidae	NA	NA	NA	NA	NA	NA	NA	NA	Heterotrophs	Consumers
OTU_2530	GGCTTAATTTGACTCAACGCGGGAAACCTTACCAGGCCCAGACATTTTTATGATTGGCAGATGAATATTTCTTTCTCGATTCTATGGGTGGTGGTGCATGGCCGTTCTTAGTCGGTGGGGTGACTTGTCTGGTTAATTCCGATAACGGACGAGACCTCGACGTATTAAATAATCAGACCAAGATTTTCTTGGTTTTGATTACTTATTGGGACACTGAGTTTCTATCTCAGGGAAGTCCGAGCCTATAACAGGTCTGTGATGCCC	Alveolata	Apicomplexa	Conoidasida	Gregarinasina	NA	NA	NA	NA	NA	NA	NA	NA	Heterotrophs	Parasites
OTU_2533	GGCTTAATTTGACTCAACGCGGGAAGACTTACCAGGTCCAGACATAGTAAGGATTGACAGATTGAAGATCTGATTCTATGGGTGGTGGTGCATGGCCGTTCTTAGTTGGTGGAGTGATTTGTCTGGTTAATTCCGTTAACGAACGAGACCTCGACCTGCTAAATAGTCTGCTGAACCCTTTGGGTTTGTGTAGTACTTCTTAGAGGGACTATCGGTTTGAAGCCGGTGGAAGTTCGAGGCAATAACAGGTCTGTGATGCCC	Rhizaria	Cercozoa	NA	NA	NA	NA	NA	NA	NA	NA	NA	NA	NA	NA
OTU_2536	GGCTTAATTTGACTCAACACGGGACAACTTACCAGGGCCGAATGTTTAAGAGATTGGCGACTTGAGAAAATCCCCGAGATTGAACAGAGGGTGGTGCATGGCCGTTTTCAACACGTGGGGTGACCTGTCAGGTTAATTCCGATAACGCGTGAGGCCCTAGCTGTAATTTTATTGCAGGACGGACAGTGGTAAGCTGTAGGAAGGAGGGCGATAACAGGTCTGTGATGCCC	Nucletmycea	Fungi	Opisthosporidia	Microsporidia	NA	NA	NA	NA	NA	NA	NA	Neoperezia	Heterotrophs	Parasites
OTU_2537	GGCTTAATTTGACTCAACACGGGGAAACTCACCAGGTCCAGACATGGTAAGGATTGACAGATTGAGAGCTCTTTCTTGATTCTATGGGCGGTGGTGCATGGCCGTTCTTAGTTGGTGGAGTGATTTGTCTGGTTAATTCCGTTAACGAACGAGACCTTAACCTGCTAAATAGTTTTGTCAACTTTGGTTGGCATTTAACTTCTTAGAGGGACTATTGAAGTTTAATCAATGGAAGTTTGAGGCAATAACAGGTCTGTGATGCCC	Nucletmycea	Fungi	NA	NA	NA	NA	NA	NA	NA	NA	NA	NA	Heterotrophs	Saprotrophs
OTU_2538	GGCTTAATTTGACTCAACACGGGAAAACTTACCAGGTCCAGACATAGTGAGGATTGACAGATTGAGAGCTCTTTCTTGATTCCATGGGTGGTGGTGCATGGCCGTTCTTAGTTGGTGGAGTGATTTGTCTGGTTAATTCCGTTAACGAACGAGACCGCTGCCTGCTAAATAGCCCAGTGAGTGAATTCCACTGACCAGGGCTTCTTAGAGGGACGTGCGTTGTATTAGACGCAGGAAGATAGCGGCAATAACAGGTCTGTGATGCCC	Stramenopiles	Gyrista	Ochrophyta	Diatomista	Diatomeae	NA	NA	NA	NA	NA	NA	NA	Autotrophs	Photosynthetics
OTU_2539	GGCTTAATTTGACTCAACACGGGGAAACTTACCAGGTCTGGGTGAGGATTGACAGATTGAAGTTCTTTCTTGATTCTATGGGTGGTGGTGCAAGGCCGTTCTTAGTCGGTGGTGTGAATTGTCTGGTTAATTCCGTTAACGAACGAGACCTCGACCTACTAAATAGTTTGACGCAAGTTCGCTTATGTACAAGCTTCTTAGAGGGACTGTCGGTTTGTAGCCGAAGGAAGTTCGAGGCAATAACAGGTCTGTGATGCCC	Rhizaria	Cercozoa	NA	NA	NA	NA	NA	NA	NA	NA	NA	NA	NA	NA
OTU_2541	GGCTTAATTTGACTCAACACGGGAAAACTCACCAGGTCCAGACATAGGAAGGATTGACAGATTGATAGCTCTTTCTTGATTCTATGGGTGGTGGTGCATGGTCGTTCTTAGTTGGTGGAGTGATTTGTCTGGTTAATTCCATTAACGAACGAGACCCCTGCCTGCTAAATAGTTAAGTTAGTGAAAATGTTCACTGGCTGCAGCTTCTTAGAGGGACGTGCATTCTATTGGATGCAGGAAGATAGGGGCAATAACAGGTCTGTGATGCCC	Stramenopiles	Gyrista	Ochrophyta	Diatomista	Diatomeae	NA	NA	NA	NA	NA	NA	NA	Autotrophs	Photosynthetics
OTU_2544	GGCTTAATTTGACTCAACACGGGAAAACTTACCAGAATAAGACATAAGCGAGATGCTCGCTCTGAGAGAAGCTAGTAGATTCTATGGGTGGTGGTGCATGGCCGTTCTTAGTTGGTGGAGTGATTTGTCTGGTTAATTCCGATAACGAACGAGACTTTGCCCTGCTAAATAGACACTATAGTTCTATCTATAGCTGCTCTTCTTAGAGGGACTTTGTACTACTAGTACAAGGAAGTTCAAGGCAATAACAGGTCTGTGATGCCC	Alveolata	Apicomplexa	Conoidasida	Gregarinasina	NA	NA	NA	NA	NA	NA	NA	NA	Heterotrophs	Parasites
OTU_2558	GGCTTAATTTGACTCAACGCGGGAAAACTTACCAGGTCCGGACAGTAGCAGGATTGACAGAGTGACGCTCTTTCTTGATTGATTGGTTAGTGGTGCATGGCCGTTCTTAGTTCGTGGATTGATTCGTCTACTTAATTGTGATAACGAACGAGACCATTATTTATTTATTAGTCTAATCAAATTGTAATGATTTGGGATTAGAAATTAAAGAGATTTAATTTTTCAACTTCTTAAAAGGACTATATGAGATGATCATAAGGAAGTGAATGGCAATAACAGGTCTGTGATGCCC	Discosea	Flabellinia	Dactylopodida	NA	NA	NA	NA	NA	NA	NA	NA	Vexillifera	Heterotrophs	Consumers
OTU_2568	GGCTTAATTTGACTCAACACGGGGAAACTCACCAGGTCCAGACATAGTAAGGATTGACAGATTGATAGCTCTTTCTTGATTCTATGGATGGTGGTGCATGGCCGTTCTTAGTTGGTGGAGTGATTTGTCTGGTTAATTCCGATAACGAACGAGACCTTAACCTGCCAAATAGCCCGGTCGACTTTGGTTAGCCGCTGGCTTCTTAGAGGGACTATCAACGTTTAGTTGATGGAAGTTTGAGGCAATAACAGGTCTGTGATGCCC	Nucletmycea	Fungi	Dikarya	Basidiomycota	Ustilaginomycotina	Exobasidiomycetes	NA	NA	NA	NA	NA	Rhamphospora	Heterotrophs	Saprotrophs
OTU_2571	GGCTTAATTTGACTCAACACGGGAAAACTTACCAGGTCCAGACATAGTGAGGATTGACAGATTGAGAGCTCTTTCTTGATTCTATGGGTGGTGGTGCATGGCCGTTCTTAGTTGGTGGAGTGATTTGTCTGGTTAATTCCGTTAACGAACGAGACCTTAACCTGCTAAATAGTTACTGGAACCGTGTGATTCGGTAACGCTGTGGTTCGCCCGCAAGGGAAAGCCCAGCGCCCGGTCACATACCAACGTTTCCAGGACAACTTCTTAGAGGGACAACCAGTGACTAACTGGTGGAAGATTGAGGCAATAACAGGTCTGTGATGCCC	Malawimonadidae	NA	NA	NA	NA	NA	NA	NA	NA	NA	NA	Malawimonas	Heterotrophs	Consumers
OTU_2574	GGCTTAATTTGACTCAACGCGGGGAAACTTACCAGGTCCAGACGTTTGACAGATTGAGAGCTCTTTCTTGATTCTATGGGTGGTGGTGCATGGCCGTTCTTAGTTGGTGGAGTGATTTGTCTGGTTAATTCCGTTAACGAACGAGACCCCCGCCTGCTAAATAGTTTTGTGAATGCTTAGCATTCTCGTAAGCTTCTTAGAGGGACTTTCGGTGACTAACCGAAGGAAGTTGGGGGCAATAACAGGTCTGTGATGCCC	Stramenopiles	Gyrista	Ochrophyta	Chrysista	Chrysophyceae	NA	NA	NA	NA	NA	NA	NA	Autotrophs	Photosynthetics
OTU_258	GGCTTAATTTGACTCAACGCGGGAAAACTTACCAGGTCCAGACATAGTGAGGATTGACAGATTGAGAGCTCTTTCTTGATTCTATGGGTGGTGGTGCATGGCCGTTCTTAGTTGGCGGAGTGATTTGTCTGGTTAATTCCGTTAACGAACGAGACCCCTGCCTGCTAAATAGTTGCATTCACTTTGGTGGATGATCAACTTCTTAGAGAGACTATGTACGTTTAGTACGTGGAAGTTTGAGGCAATAACAGGTCTGTGATGCCC	Nucletmycea	Fungi	Chytridiomycota	Chytridiomycetes	Chytridiales	NA	NA	NA	NA	NA	NA	Chytriomyces	Heterotrophs	Parasites
OTU_2582	GGCTTAATTTGACTCAACACGGGAAAACTTACCGGGTCCAGACATAGTTAGGATTGACAGATTGAAGATCTTTCTTGATTCTATGGGTGGTGGTGCATGGCCGTTCTTAGTTGGTGGAGTGATTTGTCTGGTTAATTCCGTTAACGAACGAGACCTCGACCTGCTAAATAGTTCAGCGAATCCTTCGGGATTCGTTCCAATTTCTGTAACTTCTTAGAGGGACTATCGGTGATTTAGCCGATGGAAGCTCGAGGCAATAACAGGTCTGTGATGCCC	Rhizaria	Cercozoa	NA	NA	NA	NA	NA	NA	NA	NA	NA	NA	NA	NA
OTU_2589	GGCTTAATTTGACTCAACGCGGGGGAACTTACCAGGGCCGAATGTGTAGGAGATAGGCGACGCGAGAAGGTCCCCGAGATTACACAGGAAGTGGTGCATGGCCGTTTTCAACACGTGGGGTGACCTGTCTGGTTAATTCCGATAACGCGTGAGGCCTAGGAAGCAACTTTGTTGTCTGACGGATGGCGGCAAGCCATAGGAAGATAGGCGATAACAGGTCTGTGATGCCC	Nucletmycea	Fungi	Opisthosporidia	Microsporidia	NA	NA	NA	NA	NA	NA	NA	NA	Heterotrophs	Parasites
OTU_2593	GGCTTAATTTGACTCAACGCGGGGAAACTTACCAGGTCCAGACATAGTGAGGATTGACAGGTTGAGAGCTCTTTCTTGATTCTATGGGTGGTGGTGCATGGCCGTTCTTAGTTGGTGGAGTGATTTGTCTGGTTAATTCCGTTAACGAACGAGACCCCTGCCTGCTAAATAGTCGGGCGGATGCTTAGCATTCGCGCCGTCTTCTTAGAGGGACTTTCGGTGACTAACCGAAGGAAGTTGGGGGCAATAACAGGTCTGTGATGCCC	Stramenopiles	Gyrista	Ochrophyta	NA	NA	NA	NA	NA	NA	NA	NA	NA	Autotrophs	Photosynthetics
OTU_2594	GGCTTAATTTGACTCAACGCGGGGAAACTTACCAGGTCCAGACATAGTGAGGATTGACAGATTGAGAGCTCTTTCTTGATTCTATGGGTGGTGGTGCATGGCCGTTCTTAGTTGGTGGAGTGATTTGTCTGGTTAATTCCGTTAACGAACGAGACCTCAACCTATTAATTATGTTTTGCCAATCTTCGGATTGGATGAGACTTCTTAGAGGTACTGTTGGTGCTACAAGCCGACGGAAGTTTGAGGCAATAACAGGTCTGTGATGCCC	Rhizaria	Endomyxa	Vampyrellida	NA	NA	NA	NA	NA	NA	NA	NA	NA	Heterotrophs	Consumers
OTU_2597	GGCTTAATTTGACTCAACACGGGAAAACTTACCAGGTCCAGACATAGTGGGGATTGACAGATTGAGAGCTCTTTCTTGATTCTATGGGTGGTGGTGCATGGCCGTTCTTAGTTGGTGGGTTACCTTGTCAGGTTGATTCCGGTAACGAACGTGACCTCAGCCTGCTAAATAGTGCTGCCTAGGGCTTGCCCTAGGTTATTTGCTACTTCTTAGAGGGACTATTGGCGACTAGCCAATGGAAGCTTGAGGCAATAACAGGTCTGTGATGCCC	Chloroplastida	Chlorophyta	Trebouxiophyceae	NA	NA	NA	NA	NA	NA	NA	NA	NA	Autotrophs	Photosynthetics
OTU_2599	GGCTTAATTTGACTCAACACGGGGAAACTTACCAGGTCCAGACATAGTAAGGATTGACAGATTGATAGTTCTTTCTTAATTTCTATGGGTGGTGGTGCATGGCCGTTCTTAGTTGGTGGAGTGATTTGTCTGGTTAATTCCGATAACGAACGAGACCCCCGCCTGCTAAATAGTTGGACGAATGCTTAGCATTGGTTTCAACTTCTTAGAGGGACTTTCGGTGACTAACCGAAGGAAGTTGGGGGCAATAACAGGTCTGTGATGCCC	Stramenopiles	Gyrista	Ochrophyta	NA	NA	NA	NA	NA	NA	NA	NA	NA	Autotrophs	Photosynthetics
OTU_2604	GGCTTAATTTGACTCAACACGGGAAAACTCACCAGGTCCAGACATAGGAAGGATTGACAGATTGATAGCTCTTTCTTGATTCTATGGGTGGTGGTGCATGGCCGTTCTTAGTTGGTGGAGTGATTTGTCTGGTTAATTCCGTTAACGAACGAGACCTTAACCTGCTAAATAGTTGCATGTACCTTCGGTTATATGGCAACTTCTTAGAGGGACTTTGTGTGTTTAACACAAGGAAGTTTGAGGCAATAACAGGTCTGTGATGCCC	Alveolata	NA	NA	NA	NA	NA	NA	NA	NA	NA	NA	NA	NA	NA
OTU_2606	GGCTTAATTTGACTCAACACGGGAAAACTTACCAGGTCCAGACATAGTGAGGATTGACAGGTTGAAGATCTTTCTTGATTCTATGGGTGGTGGTGCATATGCATGGCCGTTCTTAGTTGGTGGATTGATCTGTCTGGTTAATTCCGATAACGAACGAGACCTCAGCCTGCTAAATAGCGGATGCCGGCGTGCCGGTAGCAATCGCTTCTTAGAGGGACTATTGGTGTGTAGCCAATGGAAGATTGAGGCAATAACAGGTCTGTGATGCCC	Rhizaria	Cercozoa	NA	NA	NA	NA	NA	NA	NA	NA	NA	NA	NA	NA
OTU_2608	GGCTTAATTTGACTCAACACGGGGAAACTTACCAGGTCCAGACATAGTGAGGATTGACAGATTGAAGTTCTTTCTTGATTCTATGGCATGGCCGTTCTTGGTTGGTGGAGTGATTTGTCTGGTTAATTCCGTTAACGAACGAGACCTCGACCTGCTAAATAGTTCGGCTTAGTTTCGACTAAGTACGTGACTTCTTAGAGGGACTGTCGGTTTTTAGCCGAAGGAAGTTCGAGGCAATAACAGGTCTGTGATGCCC	Rhizaria	Cercozoa	Paracercomonadida	NA	NA	NA	NA	NA	NA	NA	NA	NA	Heterotrophs	Consumers
OTU_2609	GGCTTAATTTGACTCAACGCGGGAAACTTACCAGGTCCAGACATAGTGAGGATTGACAGATTGGAGTTCTTTCTTGATTCTATGGGTGGTGGTGCATGGCCGTTCTTAGTTGGTGGAGTGATTCGTCTGGTTAATTCCGTTAACGAACGAGACCTCGACCTGCTAAATAGTCTGGCGTAGATTCGTCTACGTACGTGACTTCTTAGAGGGACTGTCGGTTTATAGCCGAAGGAAGTTCGAGGCAATAACAGGTCTGTGATGCCC	Rhizaria	Cercozoa	NA	NA	NA	NA	NA	NA	NA	NA	NA	NA	NA	NA
OTU_2610	GGCTTAATTTGACTCAACGCGGGAAAACTTACCAGGTCCAGACATAGTGAGGATTGACAGATTGAAGATCTTTCTTGATTCTATGGGTGGTGGTGCATGGCCGTTCTTAGTTGGTGGAGTGATTTGTCTGGTTAATTCCGTTAACGAACGAGACCTCGACCTGCTAACTAGTACTTTCAAATATTTTTCTATATGTTTGGTTTATGTGACTTCTTAGAGGGACTATCGGTGTGTAGCCGATGGAAGTTCGAGGCAATAACAGGTCTGTGATGCCC	Rhizaria	Cercozoa	NA	NA	NA	NA	NA	NA	NA	NA	NA	NA	NA	NA
OTU_2611	GGCTTAATTTGACTCAACGCGGGGAAACTTACCAGGTCCGGACATAATGAGGATTGACAGATTGAAGATCTTTCTTGATTTTATGGGTGGTGGTGCATGGCCGTTCTTAGTTGGTGGAGTGATTTGTCTGGTTGATTCCGTTAACGAACGAGACCTCGACCTGCTAAATAGTTCGGCGTATCTTCAGATACGTGCGTGACTTCTTAGAGGGACAGTCTGTCGGATTGTAGCCGAAGGAAGTTCGAGGCGATAACAGGTCTGTGATGCCC	Rhizaria	Cercozoa	NA	NA	NA	NA	NA	NA	NA	NA	NA	NA	NA	NA
OTU_2614	GGCTTAATTTGACTCAACACGGGGAAACTCACCAGGTCCAGACATAGTAAGGATTGACAGATTGAGAGCTCTTTCTTGATTCTATGGGTGGTGGTGCATGGCCGTTCTTAGTTGGTGGAGTGATTTGTCTGGTTAATTCCGATAACGAACGAGACCTTAACCTGCTAATTAGTAACACTAGCCTTAATTGGCTAGGCGAGATTACTTCTTAGAGGGACTGTTGATGTTTAATCAACGGAAGTTTGAGGCAATAACAGGTCTGTGATGCCC	Nucletmycea	Fungi	NA	NA	NA	NA	NA	NA	NA	NA	NA	NA	Heterotrophs	Saprotrophs
OTU_2615	GGCTTAATTTGACTCAACGCGGGAAAACTCACTAGGTCAGGACATAGCAAGGATTGACAGATTGATAGTTCTTTCTTAATTTCTATGGGTGGGGGTGCATGGCCGTTCTTAGTTGGTGGAGTGATTTGTCTGGTTAATTCCGATAACGAACGAGACCTCAACTTATTAACTAGTGGTGACAATCTTCTGCTTGGTGAAGCTGAGTTTAGGTTCTGGTACGCTCTTCCAAGGGTGGCACTGGGCCGGCACGGTGGATCTTTGATGTTTTGTCGCTTTTTCCTTAACTTCTTAAAGGGACTATCCATGTTTAATGGGTGGAAGTGAGGCAATAACAGGTCTGTGATGCCC	Evosea	Variosea	Flamellidae	NA	NA	NA	NA	NA	NA	NA	NA	Flamella	Heterotrophs	Consumers
OTU_2616	GGCTTAATTTGACTCAACGCGGGAAAACTTACCAGGTCCGGAGATTGACAGATTGGAGATCTTTCTTGATTCTATGGGTGGCCGTTCTTAGTTGGTGGAGTGATTTGTCTGGTTAATTCCGTTAACGAACGAGACCTCGACCTACTAAATAGTTGACTAAACTCTTCGGGGTTTGGATTGACTTCTTAGAGGAACTTTTGGTGAGTAGCCAAAGGAAGTTCGAGGCAATAACAGGTCTGTGATGCCC	Rhizaria	Cercozoa	Thecofilosea	Cryomonadida	Rhogostomidae	NA	NA	NA	NA	NA	NA	Capsellina	Heterotrophs	Consumers
OTU_2617	GGCTTAATTTGACTCAACGCGGGGAAACTTACCAGGTCCAGACATAGTAAGGATTGACAGATTGATAGCTCTTTCTTGATTCTATGGGTGGTGGTGCATGGCCGTTCTTAGTTGGTGGAGTGATTTGTCTGGTTAATTCCGATAACGAACGAGACCTCCGCCTGCTAAATAGCGTGGCCTGGGCAACCAGGTGCACGCTTCTTAGAGGGACAATGGATGTTTAGTCCATGGAAGTTGGAGGCAATAACAGGTCTGTGATGCCC	Stramenopiles	Bigyra	Opalozoa	Bicosoecida	NA	NA	NA	NA	NA	NA	NA	Adriamonas	Heterotrophs	Consumers
OTU_2624	GGCTTAATTTGACTCAACACGCGGGAAAACTCACCAGGTCCAGACATGGTAAGGATTGACAGATTGATAGCTCTTTCTTGATTCTATGGGTGGTGGTGCATGGCCGTTCTTAGTTGGTGGAGTGATTTGTCTGGTTAATTCCGTTAACGAACGAGACCTTAACCTGCTAAATAGTTGCACGAAACTTATGTTTCGTGATTAACTTCTTAGAGGGACTTTGCGAGTCTATCGCAAGGAAGTTTGAGGCAATAACAGGTCTGTGATGCCC	Alveolata	Colpodellida	Colpodellaceae	NA	NA	NA	NA	NA	NA	NA	NA	Colpodella	Heterotrophs	Consumers
OTU_2628	GGCTTAATTTGACTCAACGCGGGGAAACTTACCAGGTCCAGACATAGTAAGGATTGACAGATTGAGAGCTCTTTCTTGATTCTATGGGTGGTGGTGCATGGCCGTTCTTAGTTGGTGGAGTGATTTGTCTGGTTAATTCCGTTAACGAACGAGACCTCAGCCTGCTAAATAGTTGCGCGAACCTTCTACTCGGGTGAAGGTGTGGGTTTTGGTGCGGTGGCTTGCCCATCGTACCTCCTGCATTGGATCCTTGATGAGTTCGTGAATATACTTCTTAGAGGGACTATTAGTATCTAGCTAATGGAAGTTTGAGGCAATAACAGGTCTGTGATGCCC	Evosea	Variosea	Fractovitellida	Schizoplasmodiidae	NA	NA	NA	NA	NA	NA	NA	NA	Heterotrophs	Consumers
OTU_2637	GGCTTAATTTGACTCAACGCGGGAAAACTTACCAGGTCCAGACAAAATTAGGATTTACAGATTGATAGCTCTTTAAAGATTTTTTGGATGGTGGTGCATGGCCGTTCTTAGTTCGTGGATTGATTTGTCAGGTTGATTCCGGTAACGGACGAGACCCCAACCTACTAACTACGCTCTAGCTGATTCCCAGCTAGCTAGCTTCTTAGAGGGACTCTCGGTGTTGAGCCGATGGAGGTGGGGCAATAACAGGTCTGTGATGCCC	Chloroplastida	Chlorophyta	Ulvophyceae	NA	NA	NA	NA	NA	NA	NA	NA	NA	Autotrophs	Photosynthetics
OTU_264	GGCTTAATTTGACTCAACGCGGGGAAACTTACCAGGTCCAGACATAGTTAAGATTAACAGATTGATAGCTCTTTCTTGATTCTATGGGTGGTGGTGCATGGCCGTTCTTAGTTGGTGGAGTGATTGATTTGTCTGGTTAATTCCGTTAACGAACGAGACCTTAACCTGCTAAATAGTTACATGTAACCTCGGCTACATGGGCAACTTCTTAGAGGGACTTTGCGTGCCTAACGCAAGGAAGTTTGAGGCAATAACAGGTCTGTGATGCCC	Alveolata	Dinoflagellata	Dinophyceae	NA	NA	NA	NA	NA	NA	NA	NA	NA	NA	NA
OTU_2649	GGCTTAATTTGACTCAACACGCGGGAAAACTTACCAGGTCCAGACATAGTAAGGATTGACAGATTGAAGATCTTTCTTGATTCTATGGGTGGTGGTGCATGGCCGTTCTTAGTTGGTGGAGTGATTTGTCTGGTTAATTCCGTTAACGAACGAGACCTCGGCCTGCTAAATAGTTCGGAGAATCCTCCGGGATTCTTTTGCAACTTCTTAGAGGGACTATCGGTGATTTAGCCGATGGAAGTTCGAGGCAATAACAGGTCTGTGATGCCC	Rhizaria	Cercozoa	Cercomonadida	NA	NA	NA	NA	NA	NA	NA	NA	Cercomonas	Heterotrophs	Consumers
OTU_265	GGCTTAATTTGACTCAACGCGGGGAAACTTACCAGGTCCAGACATAGTGAGGATTGACAGATTGAAGTTCTTTCTTGATTCTATGGGTGGTGGTGCATGGCCGTTCTTAGTTGGTGGAGTGATTCGTCTGGTTAACTAAGTTCCGTTAACGAACGAGACCTCGACCTGCTAAATAGTCGGGCGTACCTTCGGGTACGTACTGTTACTTCTTAGAGGGACTGTCGGTTTATAGCCGAAGGAAGTTCGAGGCAATAACAGGTCTGTGATGCCC	Rhizaria	Cercozoa	NA	NA	NA	NA	NA	NA	NA	NA	NA	NA	NA	NA
OTU_2651	GGCTTAATTTGACTCAACACGGGGAAACTTACCAGGTCCAGACATAGTAAGGATTGACAGATTGATAGCTCTTTCTTGATTCAATGGGTGGTGGTGCATGGCCGTTCTTAGCTGGCGGAGTGATTTGTCTGGTTAGTTCCGTTAACGAACGAGGCCTTAACCTGCTAAATGGTTACATGTAACCTCGGTTACGGGGGCAATTTCTTAGAGGGACTTTGCGTGTCTAACGCAAGGAAGGTTGAGGCAATAACAGGTCTGTGATGCCC	Alveolata	Dinoflagellata	Dinophyceae	NA	NA	NA	NA	NA	NA	NA	NA	NA	NA	NA
OTU_266	GGCTTAATTTGACTCAACACGGGGAAACTCACCAGGTCCAGACATAGTAAGGATTGACAGATTGAGAGCTCTTTCTTGATTCTATGGGTGGTGGTGCACGGCCGTTCTTAGTTGGTGGAGTGATTTGTCTGGTTGATTCCGTTAACGAACGAGACCTCAGCCTGCTAAATAGTTACACGTAACCTCGGTTACGTGGGCAACTTCTTAGAGGGACTTTGCGTGTCTAACGCAAGGAAGTTTGAGGCAATAACAGGTCTGTGATGCCC	Alveolata	Dinoflagellata	Dinophyceae	Peridiniphycidae	Peridiniales	NA	NA	NA	NA	NA	NA	NA	NA	NA
OTU_2660	GGCTTAATTTGACTCAACGCGGGGGAAAACTTACCAGGTCCAGACATAGTGAGGATTGACAGATTGAAGATCTTTCTTGATTCTATGGGTGGTGGTGCATGGCCGTTCTTAGTTGGTGGAGTGATTTGTCTGGTTAATTCCGTTAACGAACGAGACCTCGGCCTGCTAAATAGTGCTCGCCACTCCTCGGGGTGGCGTGGTGCTTCTTAGAGGGACTATCGGTGACTAGCCGACGGAAGTTCGAGGCAATAACAGGTCTGTGATGCCC	Rhizaria	Cercozoa	Granofilosea	NA	NA	NA	NA	NA	NA	NA	NA	NA	Heterotrophs	NA
OTU_2665	GGCTTAATTTGACTCAACGCGGGAAAACTTACCAGGTCCAGACGTAGTGAGGATTGACAGATTGAAGATCTTTCTTGATTCTACGGGTGGTGGTGCATGGCCGTTCTTAGTTGGTGGAGTGATTTGTCTGGTTAATTCCGTTAACGAACGAGACCTCGACCTGCTAAATAGCTCTATGAATTCTCCGGGATTTATTTGGACTTCTTAGAGGGACTATCGGTGTGTAGCCGATGGAAGTTCGAGGCAATAACAGGTCTGTGATGCCC	Rhizaria	Cercozoa	NA	NA	NA	NA	NA	NA	NA	NA	NA	NA	NA	NA
OTU_2666	GGCTTAATTTGACTCAACACGGGAAAACTTACCAGGTCCGGACATAGTGAGGATTGACAGATTGAAGATCTTTCTTGATTCTATGGGTGGTGGTGCATGGCCGTTCTTAGTTGGTGGAGTGATTTGTCTGGTTAATTCCGTTAACGGTAAACTCTTCGGGGTTTGGATTGACTTCTTAGAGGGACTTTTGGTGAGTAGCCAAAGGAAGTTCGAGGCAATAACAGGTCTGTGATGCCC	Rhizaria	Cercozoa	Thecofilosea	Cryomonadida	Rhogostomidae	NA	NA	NA	NA	NA	NA	Capsellina	Heterotrophs	Consumers
OTU_2673	GGCTTAATTTGACTCAACGCGGGGAAACTTACCAGGCCCAGACATAGTAAGGATTGACAGATTGATCGCTCTTTCTTGCTTCTAGGGGTTGGGTAATAGTGCATGGCCGTTCTTAGTTAGTGGAGTGATTTGTCTGGTTAATTCCGTCTACGAACGAGACCTCAGCGCTTGCTAAGTAGTTGCATATTGCCTCGGTTATGTGGGGAGCTTCTTAGAGCGACTGTACATGTCTAACGCAAGGAAGTTTGAGGCAATAACAGGTCTGTGATGCCC	Alveolata	Dinoflagellata	Dinophyceae	NA	NA	NA	NA	NA	NA	NA	NA	NA	NA	NA
OTU_2677	GGCTTAATTTGACTCAACGCGGGAAAACTTACCAGGTCCGGACATAGTAAGGATTGACAGATTGAAGATCTTTCTTGATTCTATGGGTGGTGGTGCATGGCCGTTCTTAGTTGGTAGAGTGATTTGTCTGGTTAATTCCGTTAACGAACGAGACCTCGACCTGCTAAATAGCTCGGCCCGCCCTCCGGGGCGGGGCGCCGCGGCTTCTTAGAGGGACTTTCGGTGCGTAGCCGAAGGAAGTTCGGGGCAATAACAGGTCTGTGATGCCC	Rhizaria	Cercozoa	NA	NA	NA	NA	NA	NA	NA	NA	NA	NA	NA	NA
OTU_2680	GGCTTAATTTGACTCAACACGGGGAAACTCACCAGGTCCAGACATAGTAAGGATTGACAGATTGAGAGCTCTTTCTTGATTCTATGGGTGGTGGTGCATGGCCGTTCTTAGTTGGTGGAGTGATTTGTCTGGTTAATTCCGTTAACGAACGAGACCTTAACCTGCTAAATAGTTACTTGAATAATTTTATTTTTGTTTAACTTCTTAGAGGGACTATGGATGTTTAATCCATGGAAGTTTGAGGCAATAACAGGTCTGTGATGCCC	Nucletmycea	Fungi	Chytridiomycota	Chytridiomycetes	NA	NA	NA	NA	NA	NA	NA	NA	Heterotrophs	Parasites
OTU_2681	GGCTTAATTTGACTCAACACGGGAAAACTTACCAGGTCCAGACATAGTGGGGATTGACAGATTGAGAGCTCTTTCTTGATTCTATGGGTGGTGGTGCATGGCCGTTCTTAGTTGGTGGAGTGATTTGTCAGGTTAATTCCGTTAACGAACGAGTCCCCTGCCTGCTAAATAGCCAGCGTAGTGATCTTCACCGCGTGTGGCTTCTTAGAGGGACGTGCATTCTATTAGATGCAGGAAGATAGGGGCAATAACAGGTCTGTGATGCCC	Stramenopiles	Gyrista	Ochrophyta	Diatomista	Diatomeae	Bacillariophytina	Bacillariophyceae	Bacillariophycidae	NA	NA	NA	Nitzschia	Autotrophs	Photosynthetics
OTU_2684	GGCTTAATTTGACTCAACACGGGGAAACTTAGCAGGGCAGGACAAAGTAAGGATTGACAGATTGAGAGCTCTTTCTTGATTCTTTGGGTGGTGGTGCATGGCCGTTCTTAGTTGGTGGAGTGATTTGTCTGGTTAATTCCGTTAACGAACGAGACCTCAACCTATTAACTAGTTTAATTTCTAGTCATTTTGACTAGATTAAACTTCTTAGAGGGACTTGTCGCGTATAGCGAGAGGAAGTTTGAGGCAATAACAGGTCTGTGATGCCC	Stramenopiles	Bigyra	Sagenista	Labyrinthulomycetes	Amphitremida	NA	NA	NA	NA	NA	NA	Amphitrema	Heterotrophs	Consumers
OTU_2686	GGCTTAATTTGACTCAACGCGGGAAATCTTACCAGGCCCGGACATAGTCATGATTGACATATGAAAAGATATTTCAAAATTCTATGGGTGGTGGTGCATGGCCGTTCTTAGTCGGTGAGGTGACTTGTCTGGTTAATTCCGTTAACGGACGAGACCTCGACGTGTTAATTATATTTATGATAACAATCAGAAAAGTATTTAACAGGACAATGACATTGACGTCACGGAAGGACGAGCCTATAACAGGTCTGTGATGCCC	Alveolata	Apicomplexa	Conoidasida	Gregarinasina	NA	NA	NA	NA	NA	NA	NA	NA	Heterotrophs	Parasites
OTU_2690	GGCTTAATTTGACTCAACGCGGGAAAACTTACCAAGTCCAGACATAGTGAGGATTGACAGATTGAGAGCTCTTTCTTGATTCTATGGGTGGTGGTGCATGGCCGTTCTTAGTTGGTGGAGTGATTTGTCTGGTTGATTCCGTTAACGAACGAGACCCCCGCCTGCTAAATAGTGCGGCGAGTGAACTTCACTGGCTGGTGCTTCTTAGAGGGACGTGCGTTCTATTAGACGCAGGAAGAGAGGGGCAATAACAGGTCTGTGATGCCC	Stramenopiles	Gyrista	Ochrophyta	Diatomista	Diatomeae	NA	NA	NA	NA	NA	NA	NA	Autotrophs	Photosynthetics
OTU_2694	GGCTTAATTTGACTCAACGCGGGAAAACTTACCAGGTCGGGACATAGTGAGGATTGACAGATTGAAGATCTTTCTTGGTTCTATGGGTGGCGGTGCATGGCCGTTCTTAGTTGGTGGAGTGATTTGTCTGGTTAATTCCGTTAACGAACGAGACCTCGACCTACTAAATAGTTTTGCGAAGTCTTCTTACAAAAACTTCTTAGAGGGACTTTTGGTGAGTAGCCAAAGGAAGTTCGAGGCAATAACAGGTCTGTGATGCCC	Rhizaria	Cercozoa	Thecofilosea	Cryomonadida	Rhogostomidae	NA	NA	NA	NA	NA	NA	Capsellina	Heterotrophs	Consumers
OTU_2696	GGCTTAATTTGACTCAACGCGGAAAAACTTACCAGGTCCAGACATAGTGAGGATTGACAGATTGAGAGCTCTTTCTTGATTCTATGGGTGGTGGTGCATGGCCGTTCTTAGTTGGTGGAATGATTTGTCTGCTTAATTGCGATAACGAACGAGACCTTAACCTGCTAAATAGAACCGCGAAGTTTCCTTCGTCGGGTCTTCTTAGAGGGACAATGCAAGTCAATTGTATGGAGGTTTGAGGCAATAACAGGTCTGTGATGCCC	Breviatea	NA	NA	NA	NA	NA	NA	NA	NA	NA	NA	Breviata	Heterotrophs	Consumers
OTU_27	GGCTTAATTTGACTCAACACGGGGAAACTCACCAGGTCCAGACATAATAAGGATTGACAGATTGATAGCTCTTTCTTGATTTTATGGGTGGTGGTGCAAGGCCGTTCTTAGTTGGTGGAGTGATCTGTCTGGTTAATTCCGTTAACGAACGAGACCTTAACCTGCTAAATAGTTGCATGAACTCTGATTCATGATCAACTTCTTAGAGGGACTATAGACGTTTAGTCTATGGAAGTTTGAGGCAATAACAGGTCTGTGATGCCC	Nucletmycea	Fungi	Chytridiomycota	Chytridiomycetes	NA	NA	NA	NA	NA	NA	NA	NA	Heterotrophs	Parasites
OTU_2704	GGCTTAATTTGACTCAACACGGGAAAACTTACCAGGTCCAGACATAGTTAGGATTGACAGATTGAGAGCTCTTTCTTGATTCTATGGGTGGTGGTGCATGGCCGTCCTTAGTTGGTGGAGTGATTTGTCTGGTTAATTCCGTTAACGAACGAGACCTTAACCAGCTAAATAGTTACCTTTATTACTATAGGGTTAACTTCTTAGAGGGACTTTGTGTGCAAGCACAAGGAAGTTTGAGGCAATAACAGGTCTGTGATGCCC	Alveolata	Ciliophora	Intramacronucleata	CONTHREEP	Colpodea	NA	NA	NA	NA	NA	NA	NA	Heterotrophs	Consumers
OTU_2705	GGCTTAATTTGACTCAACACGGGGAAACTCACCAGGTCCAGACATAGTAAGGATTGACAGATTGAGAGCTCTTTCTTGATTCTATGGGTGGTGGTGCATGGCCGTTCTTAGTTGGTGGAGTGATTTGTCTGGTTAATTCCGTTAACGAACGAGACCTTAACCTGCTAAATAGCCACGCTCACTTTGGTGGGTGCTGGCTTCTTAGAGGGACTATGGATGTTTAATCCGTGGAAGTTTGAAGCAATAACAGGTCTGTGATGCCC	Nucletmycea	Fungi	NA	NA	NA	NA	NA	NA	NA	NA	NA	NA	Heterotrophs	Saprotrophs
OTU_2709	GGCTTAATTTGACTCAACACGGGGAACCTTACCAGGTCCAGACAGTGGAAGGATTGACAGATTGAGAGCTCTTTCTTGATTCGCTGGGTGGTGGTGCATGGCCGTTCTTAGTTCGTGGTGTAAATTGTCTGTGTCAATTCCGCTAACGAACGAGACCTTAACCTGCTAACTAGTTGGGCCTAGACTAATGGGGCCGGATTGGGGCGGGGGGTAACTCCCGTCCCAGTCTCCCCAAGCGGCTAGGTCAAAAAATCGTGCGGCTTTCGGGCTGCACGAACCAACTTCTTAGAGGGACTATCCACGTTCCAGTGAATGGAAGATTGAGGCAATAACAGGTCTGTGATGCCC	Evosea	Archamoebea	Mastigamoebida	NA	NA	NA	NA	NA	NA	NA	NA	Mastigamoeba	Heterotrophs	Consumers
OTU_271	GGCTTAATTTGACTCAACGCGCTTAATTTGACTCAACGCGGGGAAACTCACCAGGTCCAGACATAGTAAGGATTGACAGATTGAGAGCTCTTTCTTGATTCTATGGGTGGTGGTGCATGGCCGTTCTTAGTTGGTGGAGTGATTTGTCTGGTTAATTCCGTTAACGAACGAGACCTCAGCCTATTAAATAGTTGCGTGAACCTTCTGTTTGGGTGAAGTATGAGGTTTGGTGTGATAACTTCACTGTTGTCATATCTACTTGTATGGATCCCTGATGAGTTCATGAATATACTTCTTAGAGGGACTATTAGTATCTAGCTAATGGAAGTTTGAGGCAATAACAGGTCTGTGATGCCC	Evosea	Variosea	Fractovitellida	Schizoplasmodiidae	NA	NA	NA	NA	NA	NA	NA	NA	Heterotrophs	Consumers
OTU_2713	GGCTTAATTTGACTCAACGCGGGAAAACTTACCAGGTCCAGACATAGGAAGGATTGACAGATTGATAGCTCTTTCTTGATTCTATGGGTGGTGGTGCATGGCCGTTCTTAGTTGGTGGAGTGATTTGTCTGGTTAATTCCGTTAACGAACGAGACCTTAGCCTGCTAAATAGTCACATCGTTTACGATGATTAGACTTCTTAGAGGGACTTTGTGTGCAACCACAAGGAAGTTTGAGGCAATAACAGGTCTGTGATGCCC	Alveolata	Ciliophora	Intramacronucleata	SAL	Spirotrichea	Euplotia	NA	NA	NA	NA	NA	NA	Heterotrophs	Consumers
OTU_2719	GGCTTAATTTGACTCAACACGGGAAAACTTACCAGGTCCAGACATGGGGAGGATTGACAAATTGAGAGCTCTTTCTTGATTCTATGGGTGGTGGTGCATGGCCGTTCTTAGTTGGTGGGTTGCCTTGTCAGGTTGATTCCGGTAACGAACGAGACCTCAGCCTGCTAAATAGTCACTGTCGCCTTGGCGGCTGGCAGACTTCTTAGAGGGACTATTGACGTTTCAGTCAATGGAAGTATGAGGCAATAACAGGTCTGTGATGCCC	Chloroplastida	Chlorophyta	Chlorophyceae	NA	NA	NA	NA	NA	NA	NA	NA	Floydiella	Autotrophs	Photosynthetics
OTU_2722	GGCTTAATTTGACTCAACGCGGGGCAACTTACCAGGTCCAGACATAGTTAGGATTGACAGATTGATAACTCTTTCTTGATTCTATGGGTGGTGGAACATAGCCGTTCTTAGTTGGTGGAGTGATTTGTCTGGTTAATTCCGTTAACGAACGAGACCTTAACCTGCTAAATAGTTACATGTAACCTCGGTTACATGGGCAACTTCTTAGAGGGACTTTGCGTGTCTAACGCACGGAAGTTTTAGGCAATAACAGGTCTGTGATGCCC	Alveolata	Dinoflagellata	Dinophyceae	NA	NA	NA	NA	NA	NA	NA	NA	NA	NA	NA
OTU_2723	GGCTTAATTTGACTCAACGCGATAACAGGTCCAGACATGAGAAGGATTGACAGTTTGAAAGCACTTTCTTGATTTCATGGGTGGTGGTGCATGGCCGTTCTTAGTTGGTGGAGTGATTTGTCTGGTTGATTCCGATAACGAACGAGACTCTCAGAGTAAACTGGCCCAGGTCGTAATTCGCGTTACTTCCGGCCTCTTTTCTCGACAATTCGTTTTAAACGAAAGGAAGCGGAGAGCAATAACAGGTCTGTGATGCCC	Stramenopiles	Bigyra	Sagenista	Labyrinthulomycetes	Thraustochytrida	NA	NA	NA	NA	NA	NA	NA	Heterotrophs	Consumers
OTU_2733	GGCTTAATTTGACTCAACGCGGGAAAACTCACCAGGTCCAGACATAGTAAGGATTGACAGATTGATGGCGCTTTCATGATTTTATGGGTGGTGGTGCATGGCCGTTCTTAGTTGGTGGAGTGATTTGTTTGGTTAATTCCGATAACGAACGAGACCTTGACCTGCTAACTAGGCGCGCTGACTTTTTACAGGTTGGCGGCAGTCTTCTTAGAGGGACTATCTCACGGATAGTGGATGGAAGTTCGAGGCAATAACAGGTCTGTGATGCCC	Nucletmycea	Fungi	Dikarya	Basidiomycota	Ustilaginomycotina	Ustilaginomycetes	NA	NA	NA	NA	NA	Anthracoidea	Heterotrophs	Saprotrophs
OTU_2736	GGCTTAATTTGACTCAACGCGGGAAAACTTACCAGGTCCAGACATAGGAAGGATTGACAGATTGAGAGCTCTTTCTTGATTCTATGGGTGGTGGTGCATGGCCGTTCTTAGTTGGTGGAGTGATTTGTCTGGTTAATTCCGTTAACGAACGAGACCCCTGCCTGCTAAATAGTCACAGTCGCTTTTTGCGGCTGGCTTTGACTTCTTAGAGGGACAGTTGGCGTTTAGTCAACGGAAGTATGAGGCAATAACAGGTCTGTGATGCCC	Chloroplastida	Chlorophyta	Chlorophyceae	NA	NA	NA	NA	NA	NA	NA	NA	Desmodesmus	Autotrophs	Photosynthetics
OTU_2746	GGCTTAATTTGACTCAACGCGGGAAAACTTACCAGGTCCAGAGATGTAGAGGATTGACAGATTGAAGCTCTTTCTTGATCACTTCGGTGGTGGTGCATGGCCGTTCTTAGTTGGTGGAGTGATTTGTCTGGTTAATTCCGTTAACGAACGAGACCTCAGCCTGCTATTGTAGTTGGGCGTATCCGCCTCGCGTGGGTACTGGCAGCAACTTCTTAGAGGGACTATCGTTGTTGCAGACGATGGAAGTTTGAGGCAATAACAGGTCTGTGATGCCC	Rhizaria	Endomyxa	Phytomyxea	Plasmodiophorida	NA	NA	NA	NA	NA	NA	NA	NA	Heterotrophs	Parasites
OTU_2748	GGCTTAATTTGACTCAACACGGGAAAACTTACCAGGTCCGGACATAGTGAGGATTGACAGATTGAGAGCTCTTTCTTGATTCTATGGGTGGTGGTGCATGGCCGTTCTTAGTTGGTGGAGTGATTTGTCTGGTTAATTCCGTTAACGAACGGGACCTCGACCTGCTAAATAGTTTGATGAATTCTCCGGGATTCATATTATTCATGACTTCTTAGAGGGACTATCGGTGATTTAGCCGATGGAAGTTCGAGGCAATAACAGGTCTGTGATGCCC	Rhizaria	Cercozoa	NA	NA	NA	NA	NA	NA	NA	NA	NA	NA	NA	NA
OTU_2753	GGCTTAATTTGACTCAACGCGGGGAAACTCACCAGGTCCAGGCATAGTATGGATTGACAGATTGAGAGCTCTTTCTTGATTCTATGGGTGGTGGTGCATGGCCGTTCTTAGTTGGTGGAGTGATTTGTCTGGTTAATTCCGATAACGAACGAGACCTTAACCTGCTAAATAGTTACGTTAACAATTGTTGACGGTTTTAACTTCTTAGAGGGACTATTGATGTTTAATCAATGGAAGTTTGAGGCAATAACAGGTCTGTGATGCCC	Nucletmycea	Fungi	Chytridiomycota	Chytridiomycetes	Chytridiales	NA	NA	NA	NA	NA	NA	Chytridium	Heterotrophs	Parasites
OTU_2755	GGCTTAATTTGACTCAACACGGGGAAACTTACCAGGTCCAGACATAAGACATAGTTAGGATTGACAGATTGATAGCTCTTTCTTGATTCTATGGGTGGTGGTGCATGGCCGTTCTTAGTTGGTGGAGTGATTTGTCTGGTTAATCCCGTTAACGAACGAGGCCTTAACCTGCTAAATAGTTACATGTGACCTCGGTTACATGGGCAACTTCTTAGAGGGACTTTGTGTGTCTAACGCAAGGAAGTTTGAGGCAATAACAGGTCTGTGATGCCC	Alveolata	Dinoflagellata	Dinophyceae	NA	NA	NA	NA	NA	NA	NA	NA	NA	NA	NA
OTU_2758	GGCTTAATTTGACTCAACGCGGGGGGAAACTCACCAGGTCCAGACACAGTAAGGATTGACAGATTGAGAGCTCTTTCTTGATTCTATGGGTGGTGGTGCATGGCCGTTCTTAGTTGGTGGAGTGATTTGTCTGGTTAATTCCGTTAACGAACGAGACCTTAACCTGCTAAATAGGCAAGCCAACTTTGGTTGGTTTTTGACTTCTTAGAGGGACTATTGATGTTTAATCAATGGAAGTTTGAGGCAATAACAGGTCTGTGATGCCC	Nucletmycea	Fungi	NA	NA	NA	NA	NA	NA	NA	NA	NA	NA	Heterotrophs	Saprotrophs
OTU_2774	GGCTTAATTTGACTCAACACGGCTTAATTTGACTCGACACGGGAAACCTTACCAGGTCCAGACATAGTGAGGATTGACAGATTGAGAGCTCTTTCTTGATTCTATGGGTGGTGGTGCATGGCCGTTCTTAGTTGGTGGGTTGCCTTGTCAGGTTGATTCCGGTAACGAACGAGACCTCAGCCTGCTAAATAGAGCATTCCAGTCTTCTGGTTTGCGCTCTTCTTAGAGGGACTTTCACCGTCTAGGTGAAGGAAGCATGAGGCGATAACAGGTCTGTGATGCCC	Chloroplastida	Chlorophyta	Trebouxiophyceae	NA	NA	NA	NA	NA	NA	NA	NA	NA	Autotrophs	Photosynthetics
OTU_2777	GGCTTAATTTGACTCAACGCGGGGAAACTCACCAGGTCCAGACATAGTAAGGATTGACAGATTGAGAGCTCTTTCTTGATTCTATGGGTGGTGGTGCGTGGCCGTTCTTAGTTGGTGGAGTGATTTGTCTGGTTAATTCCGTTGACGAACGAGACCTTAACCTGCTAAATAGTTAGGCCAACCTTGGTTGGTCGTCAACTTCTTAGAGGGACTGTTGACGCTTAGTCAGTGGAAGTTTGAGGCAATAACAGGTCTGTGATGCCC	Nucletmycea	Fungi	NA	NA	NA	NA	NA	NA	NA	NA	NA	NA	Heterotrophs	Saprotrophs
OTU_2783	GGCTTAATTTGACTCAACACGGGAAAACTTACCAGGTCCAGACATAGTGAGGATTGACAGATTGAGAGTTCTTTCTTGATTCTATGGGTGGTGGTGCATGGCCGTTCTTAGTTGGTGGATTGATTTGTCTGGTTAATTCCGTTAACGAACGAGACCCCTGCCTGCTAAATAGCTAATCTAATGTTTATTCATCGTTTTTAGCTTCTTAGAGGAACTTTTCGTGACTAACGAAAGGAAGTTAGGGGCAATAACAGGTCTGTGATGCCC	Stramenopiles	Gyrista	Ochrophyta	Diatomista	Diatomeae	Coscinodiscophytina	NA	NA	NA	NA	NA	Actinocyclus	Autotrophs	Photosynthetics
OTU_2784	GGCTTAATTTGACTCAACACGGGGAAACTTACCAGGTCCAGACATAGTAAGGATTGACAGATTGAGAGCTCTTTCTTGATTCTATGGGTGGTGGTGCATGGCCGTTCTTAGTTGGTGGAGTGATTTGTCTGGTTAATTCCGATAACGAACGAGACCTCCGCCCGCTAAATAGCGCGCGGTACCTTTCGGTACCGTCCGCGCTTCTTAGAGGGACAATGGATGTTTAGTCCATGGAAGTTGGAGGCAATAACAGGTCTGTGATGCCC	Stramenopiles	Bigyra	Opalozoa	Bicosoecida	NA	NA	NA	NA	NA	NA	NA	NA	Heterotrophs	Consumers
OTU_2785	GGCTTAATTTGACTCAACGCGGGGAAACTTACCAGGTCCAAACTCAATGAGGATTGACAGATTGAAGATCTTTCTTGATTTTGAGGGTGGTGGTGCATGGCCGTTCTTAGTTGGTGGAGCGATTTGTCTGGTTTATTCCGTTAACGAACGAGACCACGACCTGCTAAATAGTTCAAGTTAGGGTTCGCTTGTGACTTCTTAGAGGGACTATCGGTGTGTAGCCGATGGAAGTTCGTGGCAATAACAGGTCTGTGATGCCC	Rhizaria	Cercozoa	Viridiraptoridae	NA	NA	NA	NA	NA	NA	NA	NA	Orciraptor	Heterotrophs	Consumers
OTU_2798	GGCTTAATTTGACTCAACGCGGGAAAACTTACCAGGATAGGATGATATAAGGATTGACAGATTGAAGTTCTTTCTTGATTTATCAGGTGGTGGTGCATGGCCGTTCTTAGTTGGTGGAGTGATCTGTCTGGTTAATTCCGTTAACGAACGAGACCTCGACCTACTAAATAGTCGACTAAACTCTTCGGGGTTTGGATCAACTTCTTAGAGGGACTTTTGGTGAGTAGCCAAAGGAAGTTCGAGGCAATAACAGGTCTGTGATGCCC	Rhizaria	Cercozoa	Thecofilosea	Cryomonadida	Rhogostomidae	NA	NA	NA	NA	NA	NA	Capsellina	Heterotrophs	Consumers
OTU_2806	GGCTTAATTTGACTCAACACGGGGGGAAACTTACCAGGTCCAGACATAGTAAGGATTGACAGATTTGAGAGCTCTTTCTTGATTCTATGGGTGGTGGTGCATGGCCGTTCTTAGTTGGTGGAGTGATTTGTCTGGTTAATTCCGTTAACGAACGAGACCTTAACCTGCTAAATATGTCACTGATAGACTTCTACCAAAACAGGTGGGTGTTTAGGGCAAAGTTTCGATGGAGTCCGACGCATTCATCTGTGGATGACTATCAGGATGTACTTCTTAGAGGGACTATCTGTATCAAAGCAGATGGAAGTTTGAGGCAATAACAGGTCTGTGATGCCC	Discosea	Centramoebia	NA	NA	NA	NA	NA	NA	NA	NA	NA	NA	Heterotrophs	Consumers
OTU_2815	GGCTTAATTTGACTCAACACGGGGAAACTTACCAGGTCCCATAGTGAGGATTGACAGATTGAAGTTCTTTCTTGATTCTATGGGTGGTGGTGCATGGCCGTTCTTAGTTGGTGGAGTGATTTGTCTGATTAATTCCGTTAAACGAGACCTCGACCTACTAAATAGTTAGCAGGTGGATTCTTCCACCTGACGTACTTCTTAGAGGGACTGTCGGTTGGGAGCCGAAGGAAGTTCGAGGCAATAACAGGTCTGTGATGCCC	Rhizaria	Cercozoa	Paracercomonadida	NA	NA	NA	NA	NA	NA	NA	NA	Paracercomonas	Heterotrophs	Consumers
OTU_2818	GGCTTAATTTGACTCAACGCGGGGAAACTTACCAGGTCCAGACATAGTAAGGATTGACAGATTGAGAGCTCTTTCTTGATTCTATGGGTGGTGGTGCATGGCCGTTCTTAGTTGGTGGAGTGATTTGTCTGGTTAATTCCGTTAACGAACGAGACCTCCGCGTGCTAAATAGTCTAGTTCATGAATTTCATGGATGTGGACTTCTTAGAGGGACTTTCAGCGACTAACTGAAGGAAGTTGGAGGCAATAACAGGTCTGTGATGCCC	Stramenopiles	Gyrista	Peronosporomycetes	NA	NA	NA	NA	NA	NA	NA	NA	NA	Heterotrophs	Saprotrophs
OTU_2819	GGCTTAATTTGACTCAACGCGGGAAATCTCACCAGGCCCGGACACAATAAGGATTGACAGATTGAGAGCTCTTTCTTGATTTTGTGGGTGGTGGTGCATGGCCGTTCTTAGTTGGTGGAGTGATTTGTCTGCTTAATTGCGATAACGAACGAGACCTTAACCTACTAAATAGCTCAATTAGCTTTGGCTGATTGTTAGCTTCTTAGAGGAACTATCTATTTCAAGTAGATGGAAGTTTGAGGCAATAACAGGTCTGTGATGCCC	Nucletmycea	Fungi	Dikarya	Ascomycota	Saccharomycetales	NA	NA	NA	NA	NA	NA	Schizoblastosporion	Heterotrophs	Saprotrophs
OTU_2823	GGCTTAATTTGACTCAACACGGGGAAACTTACCAGGTCCAGACATAGGACTGACAGATTGATAGCTCTTTCTTGATTCTATTGGTGGTGGTGCATGGCCGTTCTTAGTTGGTGGTCTGATTTGTCTGGTTAATTCCGTTGACGAACGAGACCTTAACCTGCTAAATAGTTACATGTAACCTCGGTTACATGGGCAACTTCTTAAAGGGACATTGCGTGTCTAACGCAAGGAAGGTTGAGGCAATAACAGGTCTGTGATGCCC	Alveolata	Dinoflagellata	Dinophyceae	NA	NA	NA	NA	NA	NA	NA	NA	NA	NA	NA
OTU_2826	GGCTTAATTTGACTCAACACGGGGAAACTTACCAGGTCCAGACATAGTAAGGATTGACAGATTGAGAGCTCTTTCTTGATTCTATGGGTGGTGGTGCATGGCCGTTCTTAGTTGGTGGAGTGATTTGTCTGGTTAATTCCGTTAACGAACGAGACCGCTGCCTGCTAAATAGGTCCGGGAATGGCTTCTGCCATTGCCGGGCACTTCTTAGAGGGACTTTCGGTGACTAACCAAAGGAAGCAAGCGGCAATAACAGGTCTGTGATGCCC	Stramenopiles	Gyrista	Ochrophyta	NA	NA	NA	NA	NA	NA	NA	NA	NA	Autotrophs	Photosynthetics
OTU_2830	GGCTTAATTTGACTCAACACGGGGAAACTGACCAGATCCAGACATTGTGAGGGACAGATTGAGTGCTCTTTCTTGATTCGATGGGTGGTGGTGCATGGCCGTTCTTAGTTGGTGGAGTGATTTGTCTGCTTAATTCCGTTAACGAACGAGACCGCAGCCTGCTAAATTGTGGCGCGAACCCTCCGTTTGCGCGCGCTTCTTATAGAGACAACTTGTTTTCAACAAGTGGAAGTTCGCGGCAATAACAGGTCTGTGATGCCC	Haptista	Haptophyta	Prymnesiophyceae	NA	NA	NA	NA	NA	NA	NA	NA	NA	Mixotrophs	Mixotrophs
OTU_2831	GGCTTAATTTGACTCAACGCGGGGAAACTTACCAGGTCCAGACATAATTAGGATTGACAGATTGATAGCTCTTTCTTGATTCATTGGGTGGTGGCGCATGGCCATTCTTAGTTGGTGGAGTGATTTGTCTGGTTAATTCCGTTAACGAACGAGACCTTAACCTGCTAAATAGTTACATGTAACTTCGGTTACATGGACAACTTCTTAGAGGGACTTTGCGTGTCTAACGCAAGGAAATTTGAGGCAATAACAGGTCTGTGATGCCC	Alveolata	Dinoflagellata	Dinophyceae	NA	NA	NA	NA	NA	NA	NA	NA	NA	NA	NA
OTU_2835	GGCTTAATTTGACTCAACACGGGAAAACTTACCAGGTCCAGACATAGTGAGGATTGACAGATTGAAGATCTTTCTTGATTCTATGGGTGGTGGTGCATGGCCGTTCCTAGTTGGTGGAGCTGGTTAATTCCGTTAACGAACGAGACCTCGACCTGCTAAATAGTGTTATTCATTCTTTGAATGGGTGGACACTTCTTAGAGGGACTATTGGTGACTAGCCAATGGAAGTTCGAGGCAATAACAGGTCTGTGATGCCC	Rhizaria	Cercozoa	Imbricatea	NA	NA	NA	NA	NA	NA	NA	NA	NA	Heterotrophs	NA
OTU_2845	GGCTTAATTTGACTCAACACGGGAAAACTTATCAGGACATAAAACCGAAAGGATTGACAGCTTGATAGCACTTTCTTGATCCGGTAGCAAGTGGTGCATGGCCGTTCTAAGTTCGTGGAGCAGTCTGTCAGGTTAATTCCCTTAACGCACGAGACCTTAACCTGCTAAATAGGAATGGTTAACAACTAGCCATTGCCTTCTTAGAGGGACTACTAAAGTAATTTAGTGGAAGTTTGAGGCCATAACAGGTCTGTGATGCCC	Alveolata	NA	NA	NA	NA	NA	NA	NA	NA	NA	NA	NA	NA	NA
OTU_2846	GGCTTAATTTGACTCAACACGGGGAAACTCACCAGGTCCAGACATAGTAAGGATTGACAGATTGATAGCTCTTTCTTGATTCTATGGGTGGTGGTGCATGGCCGTTCTTAGTTGGTGGAGTGATTTGTCTGGTCAATTCCGTTAACGAACGAGACCTTAACCTGCTAAATAGTTACGCTAACTTTGGTTGGTGGTTTTTAACTTCTTAGAGGGACTATTGATGTTTAATCAATGGAAGTTTGAGGCAATAACAGGTCTGTGATGCCC	Nucletmycea	Fungi	Chytridiomycota	Chytridiomycetes	NA	NA	NA	NA	NA	NA	NA	NA	Heterotrophs	Parasites
OTU_285	GGCTTAATTTGACTCAACGCGGGAAAACTCACCAGGTCCAGACATGGTAAGGATTGACAGATTGATAGCTCTTTCTTGATTCTATGGGTGGTGGTGCATGGCCGTTCTTAGTTGGTGGAGTGATTTGTCTGGTTAATTCCGTTAACGAACGAGACCTTAACCTTTAAATAGATTATTTTTATTCTTAAAAATTATTCTTCTTAAAGGGACAATCAGTTTTCAAGCTGATGGAAGTTTGAGGCAATAACAGGTCTGTGATGCCC	Holozoa	Ichthyosporea	Ichthyophonida	NA	NA	NA	NA	NA	NA	NA	NA	NA	Heterotrophs	Parasites
OTU_2855	GGCTTAATTTGACTCAACGCGGGAAAACTTACCAGGTCCAGACATAGTAAGGATTGACAGATTGAAGATCTTTCTTGATTCTATGGGTGGTGGTGCATGGCCGTTCTTAGTTGGTGGAGTGATTTGTCTGGTTAATTCCGTTAACGAACGAGACCTCGGCCTGCTAAATAGTTCGGCGATTCGTTTGTAACTTCTTAGAGGGACTATCGGTGATTTAGCCGATGGAAGTTCGAGGCAATAACAGGTCTGTGATGCCC	Rhizaria	Cercozoa	Cercomonadida	NA	NA	NA	NA	NA	NA	NA	NA	Cercomonas	Heterotrophs	Consumers
OTU_2861	GGCTTAATTTGACTCAACGCGGGAAAACTTACCAGGTCCAGACACAGTGAGGATTGACAGATTGAGAGCTCTTTCTTGATTCTGTGGGTGGTGGTGCATGGCCGTTCTTAGTTGGTGGAGTGATTTGTCTGGTTAATTCCGTTAACGAACGAGACCTCGACCTGCTAAATAGTTTGGCGAATTCTCCGGGATTCGTTTACGACTTCTTAGAGGGACTATCGGTGATTTAGCCGATGGAAGTTCGAGGCAATAACAGGTCTGTGATGCCC	Rhizaria	Cercozoa	NA	NA	NA	NA	NA	NA	NA	NA	NA	NA	Heterotrophs	Consumers
OTU_2864	GGCTTAATTTGACTCAACACGGGGAAACTTACCAGGTCAAAACATGGTTGGGATTGACAGATTGAGAGCTCTTTCTTGATTCTATGGGTGGTGGTGCATGGCCGTTCTTAGTTGGTGGAGTGATTTGTCTGGTTAATTCCGTTAACGAACGAGACCTTAACCTGCTAACTAGCCGTGTAATGGATAATTACATTGGCTTCTTAGAGGGACTATGCATTCAAGTGCATGGAAGTTTGAGGCAATAACAGGTCTGTGATGCCC	Alveolata	Ciliophora	NA	NA	NA	NA	NA	NA	NA	NA	NA	NA	Heterotrophs	NA
OTU_2869	GGCTTAATTTGACTCAACGCGGGAAAACTTACCAGGTCCAGACATAGTGAGGATTGACAGATTGAGAGCTCTTTCTTGATTCTATGGGTGGTGGTGCATGGCCGTTCTTAGTTGGTGGAGTGATTTGTCTGGTTAATTCCGTTAACGAACAAGACCTCGACCTGCTAAATAGTTCACCGAATCCTCTCCGGATTTGTGTGTGACTTCTTAGAGGGACTATCGGTGCGTAGCCGACGGAAGTTCGAGGCAATAACAGGTCTGTGATGCCC	Rhizaria	Cercozoa	NA	NA	NA	NA	NA	NA	NA	NA	NA	NA	NA	NA
OTU_2872	GGCTTAATTTGACTCAACGCGGGGAAGCTTACCAGCGCAAAACATGGGTGGGATTGACAGATTGAGAGCTCTTTCTTGATTCTATGGGTGGTGGTGCATGGCCGTTCTTAATCGGTGGAGTGATTTGTCTGGTTAATTCCGTTAACGAACGAGACCTCAACCTGCTAACTAGTTCTTTCTTGTTTAAAGGGAGATACATCTTAGAGGGACTATGGGTGCAAACTCATGGAAGTTTGAGGCAATAACAGGTCTGTGATGCCC	Alveolata	Ciliophora	Intramacronucleata	CONTHREEP	Prostomatea	Prorodontida	Holophryidae	NA	NA	NA	NA	NA	Heterotrophs	Consumers
OTU_2875	GGCTTAATTTGACTCAACACGGGAAAACTTACCAGGTCCAGACATAGTGAGGATTGACAGATTGAAGATCTTTCTTGATTCTATGGGTGGTGGTGCATGGCCGTTCTTAGTTGGTGGAGTGATTTGTCTGGTTAATTCCGTTAACGAACGAGACCTCGACCTGTAAACAGTAAACTAAACTCTTCGGGGTTTAGATTAACTTCTTCTAGAGGGACTTTGGTTGGTGAGTAGCCAAAGGAAGTTCGAGGCAATAACAGGTCTGTGATGCCC	Rhizaria	Cercozoa	Thecofilosea	Cryomonadida	Rhogostomidae	NA	NA	NA	NA	NA	NA	Capsellina	Heterotrophs	Consumers
OTU_2876	GGCTTAATTTGACTCAACACGGGGAAACTTACCAGGTCCAGACATAGTAAGGATTGACAGATTGATAGCTCTTTCTTGATTCTATGGGTGGTGGTGCATGGCCGTTCTTAGTTGGTGGAGTGATTTGTCTGGTTAATTCCGTTAACGAACGAGACCTTAGCCTGCTAAATAGCTACTTGAAAGCTTTGCTTTCTTGGCAGCTTCTTAGAGGGACTTTGTATGTTTAATGCAAGGAAGTTTGAGGCAATAACAGGTCTGTGATGCCC	Alveolata	NA	NA	NA	NA	NA	NA	NA	NA	NA	NA	NA	NA	NA
OTU_2880	GGCTTAATTTGACTCAACACGGGAAACTTACAGGTCCGGACATAGTGAGGATTGACAGATTGAAGATCCTCTTGATTCTATGGGTGGTGGTGCATGGCCGTTCTTAGTTGGTGGAGTGATTTGTATGGTTGATTCCGTTAACGAACGAGACCTCGACCTGCTAAATAGCTGACTAAACTCTTCGGGGTTGATTGACTTCTTAGAGGGACTTTTGGTGAGCAGCCAAAGGAAGTTCGAGCAATAACAGGTCTGTGATGCCC	Rhizaria	Cercozoa	Thecofilosea	Cryomonadida	Rhogostomidae	NA	NA	NA	NA	NA	NA	NA	Heterotrophs	Consumers
OTU_2881	GGCTTAATTTGACTCAACACGGGAAAACTTACCAGGTCCAGAGATGTAGAGGATTGACAGATTGAAGCTCTTTCTTGATCACTTCGGTGGTGGTGCATGGCCGTTCTTAGTTGGTGGAGTGATTTGTCTGGTTAATTCCGTTAACGAACGAGACCTCAGCCTGCTCTTGTAGTTATCCCTATCTTCGGCTAGGCGGTCACTTCTTAGAGGGACTATTGGTTTTTTCGCCAATGGAAGTTTGAGGCAATAACAGGTCTGTGATGCCC	Rhizaria	Endomyxa	Phytomyxea	Plasmodiophorida	NA	NA	NA	NA	NA	NA	NA	NA	Heterotrophs	Parasites
OTU_2884	GGCTTAATTTGACTCAACGCGGGAAAACTTACCAGGTCCAGACACAGTGAGGATTGACAGATTGAGAGCTCTTTCTTGATTCTGTGGGTGGTGGTGCATGGCCGTTCTTAATTGGTGGAGTGATTTGTCTGGTTAATTCCGTTAACGAACGAGACCTCATCTTATTAATTATGTGACCTTAATTTTTGGATTGAGTGTAGCTTCTTAGAGGTACTGTTGGTGCTACAAGTCGACGGAAGTTTGAGGCAATAACAGGTCTGTGATGCCC	Rhizaria	Endomyxa	Vampyrellida	NA	NA	NA	NA	NA	NA	NA	NA	NA	Heterotrophs	Consumers
OTU_2885	GGCTTAATTTGACTCAACGCGGGGAAACTTACCAGGTCCAGACATAGTTAGGATTGACAGATTGATAGCTCTTCCTTGATACTATGGGTGGTGGTGCATGGCCGTTCTTAGTTGGTGGAGTGATTTGTCTGGTTAATTCCGTTAACGAACGAGACCTTAACCTGCTAAATAGTTACATGTGACCTCGGTTACATGGGCAACTTCTTAGAGGGACTTTGTGGCACTAAACACAAGGAAGTTTGAGGCAATAACAGGTCTGTGATGCCC	Alveolata	NA	NA	NA	NA	NA	NA	NA	NA	NA	NA	NA	NA	NA
OTU_2889	GGCTTAATTTGACTCAACGCGGGAAAACTCACCAGGTCCGGACATAGTGAGGATTGACAGATTGAAGATCTTTCTTGATTCTATGGGTGGTGGGTGGTGGTGCATGGCCGTTCTTAGTTGGTGGAGTGATTTGTCTGGTTAATTCCGTTAACGAACGAGACCTCGACCTGCTAAATAGTTGATCGAACCTCTCGGGGTTTGCGTTAACTTCTTAGAGGGACTTTTAGTGAATAGCTAAAGGAAGTTCGAGGCAATAACAGGTCTGTGATGCCC	Rhizaria	Cercozoa	Thecofilosea	Cryomonadida	Rhogostomidae	NA	NA	NA	NA	NA	NA	NA	Heterotrophs	Consumers
OTU_2895	GGCTTAATTTGACTCAACGCGGGGAAACTTACCAGGTCCAGACATAGTGAGGGTTGACAGATTGCTAGCTCTTTCTTGATTCTATGGGTGGTGGTGCATGGCCGTTCTTAGTTGGTGGAGTGATTTGTCTGGTTAATTCCGTTAACGAACGAGACCCCCGCCTGGTAAATAGTGTGGGTAATGCTTATGCATTGCCTTTTCTACTTTTTCAAGGGACTTTCAGTCAGTAACTGAAGGGATTTGGGGGCAATAACAGGTCTGTGATGCCC	Stramenopiles	Gyrista	Ochrophyta	Chrysista	Raphidophyceae	NA	NA	NA	NA	NA	NA	NA	Autotrophs	Photosynthetics
OTU_2896	GGCTTAATTTGACTCAACACGGGGGAAAACTTACCAGGTCCAGACATAGTGAGGATTGACAGATTGAAGATCTTTCTTGATTCTATGGGTGGTGGTGCATGGCCGTTCTTAGTTGGTGGAGTGATTTGTCTGGTTTATTCCGTTAACGAACGAGACCTCGGCCTGCTAAATAGTACGTCTTGGCTCTCCGGAGCCAGGTGAACGCGACTTCTTAGAGGGACTATCGGTGACTAGCCGGTGGAAGTTCGAGGCAATAACAGGTCTGTGATGCCC	Rhizaria	Cercozoa	NA	NA	NA	NA	NA	NA	NA	NA	NA	NA	NA	NA
OTU_29	GGCTTAATTTGACTCAACGCGGGGAAACTTACCAGGTCCAGACATAGTAAGGATTGACAGATTGATAGCTCTTTCTTGATTCTATGGGTGGTGGTGCATGGCCGTTCTTAGTTGGTGGAGTGATTTGTCTGGTTAATTCCGATAACGAACGAGACCTTAACCTGCTAACTAGATATGCTCACTATATGGGTACAATCTTCTTAGAGGGACTATGTTTTGATAAATGCATGGAAGTTTGAGGCAATAACAGGTCTGTGATGCCC	Alveolata	Ciliophora	Intramacronucleata	SAL	Lamellicorticata	Litostomatea	Haptoria	Didiniidae	NA	NA	NA	NA	Heterotrophs	Consumers
OTU_2906	GGCTTAATTTGACTCAACACGGGGAAACTTACCAGGTCCAGACATAGTGAGGATTGACAGATTGAAGATCTTTCTTGATTCTATGGGTGGTGGTGCATGGCCGTTCTTAGTTGGTGGAGTGATTTGTCTGGTTAATTCCGTTAACGAACGAGACCTCGCCGTTTCAATAGTTCAACAAACATTTCGGTGTTTGGTTTATGTGACTTCTTAAACGGACTATCGGTGTGTAGCCGATGGAAGTTCGAGGCAATAACAGGTCTGTGATGCCC	Rhizaria	Cercozoa	NA	NA	NA	NA	NA	NA	NA	NA	NA	NA	NA	NA
OTU_2907	GGCTTAATTTGACTCAACACGGGAAAACTCACCAGGTCCAGACATGGGAAGGATTGACAGATTGAGAGCTCTTCCTTGATTCTATGGGTGGTGGTGCATGGCCGTTCTTAGTTGGTGGAGTGATTTGCCTGGTTAATTCCGTTAACGAACGAGACTTTGACCTGCTAACTAGACACCATAGTCTCGACTATGGCTGGGCTTCTTAGAGGGACTTTGCATGTTTAATGCAGGGAGGTTCAAAGCAATAACAGGTCTGTGATGCCC	Alveolata	Apicomplexa	Conoidasida	Gregarinasina	NA	NA	NA	NA	NA	NA	NA	NA	Heterotrophs	Parasites
OTU_2914	GGCTTAATTTGACTCAACGCGGGGAAACTTACCAGGTCCAGACACAGGAAGGATTGACAGATTGATAGCTCTTTCTTGATTCTGTGGGTGGTGGTGCATGGCCGTTCTTAGTTGGTGGAGTGATTTGTCTGGTTAATTCCGTTAACGAACGAGACCTCAGCCTGCTAACTAGTCACATGAATAGCTTTGCTCTTCATGGCTGTACTTCTTAGAAAAACTACCGTGGTCGCACATGGTGGAAGTTTGAGGCAATAACAGGTCTGTGATGCCC	Metamonada	Preaxostyla	Trimastigidae	NA	NA	NA	NA	NA	NA	NA	NA	Trimastix	Heterotrophs	Consumers
OTU_2916	GGCTTAATTTGACTCAACGCGGGGAAACTCACCAGGTCCAGACATAGTAAGGATTGACAGATTGAGAGCTCTTTCTTGATTCTATGGGTGGTGGTGCATGGCCGTTCTTAGTTGGTGGAGTGATTTGTCTGGTTAATTCCGATAACGAACAAGACCTTAGTCTGCTAACTAGTTGGGCTCACTTTGGTGAGTTTTCAACTTCTTAGAGAGACTTCTTACGCATAGTGAGAGGAAGTTTGAGGCAATAACAGGTCTGTGATGCCC	Nucletmycea	Fungi	Chytridiomycota	Chytridiomycetes	Chytridiales	NA	NA	NA	NA	NA	NA	Rhizoclosmatium	Heterotrophs	Parasites
OTU_2921	GGCTTAATTTGACTCAACGCGGGAAAACTTACCAGGTCCAGACATAGTGAGGATTGACAGATTGATAGCTCTTTCTTGATTCTATGGGTGGTGGTGCATGGCCGTTCTTAGTTGGTGGAGTGATTTGTCTGGTTAATTCCGTTAACGAACGAGACCTCGACCTGCTAAATAGGTTTGCGAATTCTTCGGGATTCGAAAAAACTTCTTAGAGGGACTATCGGTGTGTAACCGATGGAAGTTCGAGGCAATAACAGGTCTGTGATGCCC	Rhizaria	Cercozoa	Cercomonadida	NA	NA	NA	NA	NA	NA	NA	NA	Eocercomonas	Heterotrophs	Consumers
OTU_2924	GGCTTAATTTGACTCAACGCGGGAAAACTCACTAGGTCAGGACATAGCAAGGATTGACAGATTGATAGTTCTTTCTTAATTTCTACGGGTGGTGGTGCATGGCCGTTCTTAGTTGGTGGAGTGATTTGTCTGGTTAATTCCGTTAACGAACGAGACCTCAGCCTGCTAAATAGTTGCGTGAACCTTCTGTTCGGGTGAAGTAGGAGATTTGGTGTGATAGGCTTGCTTGTCATACCTTCTTTTATGGATCCTTGATGAGTTCATGAATATACTTCTTAGAGGGACTATTAGTATCTAGCTAATGGAAGTTTGAGGCAATAACAGGTCTGTGATGCCC	Evosea	Variosea	NA	NA	NA	NA	NA	NA	NA	NA	NA	NA	Heterotrophs	Consumers
OTU_2928	GGCTTAATTTGACTCAACGCGGGGAAACTTGCCAGGTCCAGACAAAGTATGGATTGACAGTTTGGTTGCTCTTTCTCGATTCTATGGGTGGTGGTGCATGGCCGTTCTTAGTTGGTGGAGTGATTTGTCTGGTTAATTCCGTTAACGAACGAGACCTTAACCTGCTAAATAGTTACATGTAACCTCGGTTACATGGGCAACTTCTTAGAGGGACTTTGTGTGTCTAACACAAGGAAGTTTGAGGCAATAACAGGTCTGTGATGCCC	Alveolata	Dinoflagellata	Dinophyceae	NA	NA	NA	NA	NA	NA	NA	NA	NA	NA	NA
OTU_2929	GGCTTAATTTGACTCAACACGGGAAAACTTACCAGGTCCAGACATAGTGAGGATTGACAGATTGAAGATCTTTCTTGATTCTATGGGTGGTGGTGCATGGCCGTTCTTAGTTGGTGGAGTGATTTGTCTGGTTAATTCCGTTAACGAACGAGACCTCGGCCTACTAAATAGTTGACTAAACTCTTCGGGGTTTAGCAAATTCATTCAACTTCTTAGAGGGACTATCGGTGGTTAGCCGATGGAAGTTCGAGGCAATAACAGGTCTGTGATGCCC	Rhizaria	Cercozoa	NA	NA	NA	NA	NA	NA	NA	NA	NA	NA	NA	NA
OTU_2931	GGCTTAATTTGACTCAACGCGGGGAAACTTACCAGGTCCAGACATAGTTAGGATTGACAGGACAGATTGATAGCTCTTTCTTGATTCTATGGGTGGTGGTGCATGGCCGTTCTTAGTTGGTGGAGTGATTTGTCTGGTTAATTCCGTTAACGAACGAGACCTTAACCTGCTAAATAATTACATGTGACCTCGGTTACATGGGCAACTTCTTAGAGGGACTTTGCGTGTCTAACGCAAGGAGGAAGTTTGAGGCAATAACAGGTCTGTGATGCCC	Alveolata	Dinoflagellata	Dinophyceae	NA	NA	NA	NA	NA	NA	NA	NA	NA	NA	NA
OTU_2933	GGCTTAATTTGACTCAACACGGGAAAACTCACCAGGTCCAGACATAGTAAGGATTGACAGATTGAGAGCTCTTTCTTGATTCTATGGGTGGTGGTGCATGGCCGTTCTTAGTTGGTGGAGTGATTTGTCTGGTTAATTCCGTTAACGAACGAGACCTTAACCTGCTAAATAGTCGAGCTAACTTTAATGTTGGCTCCGACTTCTTAGAGGGACTATGGATGTTTAATTCATGGAAGTTTGAGGCAATAACAGGTCTGTGATGCCC	Nucletmycea	Fungi	NA	NA	NA	NA	NA	NA	NA	NA	NA	NA	Heterotrophs	Saprotrophs
OTU_2936	GGCTTAATTTGACTCAACACGGGGAAACTTACCGGGTCCGGACACTTTGAGGATTGACAGATTGATAGCTCTTTCTTGATTAAGTGGGTGGTGGTGCATGGCCGTTTTTAGTTGGTGGATTGATTTGTCTGGTTAATTCCGAAAACGAACGAGACCTTAACCTATTAAATAGTATAATTAAAATTGAATACAAATTCTTGAAATTTGAGAAAAAAAAAAGAAATGGATACTTCTTAAAGGGACTCTTCATATTTTAGTGAATGGAAGTTTAAGGCAATAACAGGTCTGTGATGCCC	Tubulinea	Elardia	Euamoebida	NA	NA	NA	NA	NA	NA	NA	NA	Ptolemeba	Heterotrophs	Consumers
OTU_2942	GGCTTAATTTGACTCAACACGGGGGAACTTACCAGGTCAAGACATAGCTGGGATTGACAGATTGAGAGCTCTTTCTTGATTCCATGGGTGGTGGTGCATGGCCGTTCTTAGTTGGTGGAGTGATTTGTCTGGTTAATTCCGTTAACGAACGAGACCTTAACCTGCTAGTTAGATACTATTATACTTAATAGTTATCTTCTTAGAGGGACTATGCATCCAAGCGCATGGAAGTTTGAGGCAATAACAGGTCTGTGATGCCC	Alveolata	NA	NA	NA	NA	NA	NA	NA	NA	NA	NA	NA	NA	NA
OTU_2951	GGCTTAATTTGACTCAACACGGGGAAACTTACCAGGTCCAGACACAGTCAGGATTGACAGATTGAAGATCTTTCTTAATTCTGTGGGTGGTGGTGCATGGCCGTTCTTAGTTGGTGGAGTGATTTGTCTGGTTAATTCCGTTAACGGACGAGACCTCGACCTGCTAAATAGTTTGATATATTCTTCGGGATATATTTTTTTCTAAACTTCTTAGAGGGACTATCGGTGTTTAGCCGATGGAAGTTCGAGGCAATAACAGGTCTGTGATGCCC	Rhizaria	Cercozoa	NA	NA	NA	NA	NA	NA	NA	NA	NA	NA	NA	NA
OTU_2958	GGCTTAATTTGACTCAACACGGGAAAACTTACCAGGTCCAGACATTGTGAAGGATTGACAGATTGATAGCTCTTTCTTGATTCTATGGGTGGTGGTGCATGGCCGTTCTTAGTTGGTGGAGTGATTTGTCTGGTTAATTCCGTTAACGAACGAGACCTTAGCCTACTAACTAGTCGAGCCAATCTCCGATTGGCCGCGACTTCTTAGAGGGACTTCGTGGCTCCAAACACAAGGAAGTTTGAGGCAATAACAGGTCTGTGATGCCC	Alveolata	Ciliophora	Intramacronucleata	SAL	Spirotrichea	Perilemmaphora	Hypotrichia	Stichotrichida	Halteriidae	NA	NA	NA	Heterotrophs	Consumers
OTU_2961	GGCTTAATTTGACTCAACGCGGGAAAACTTACCTGGTCCAGACATAGTAAGGATTGACAGATTGAAGATCTTTCTTGATTCTATGGGTGGTGCGTGGCCGTTCTTAGTTGGTGGAGTGATTTGTCTGGTTAACTCCGTTAACGAACGAGACTTCGACCTGCTAAATAGTTCGGCGAACTCTTCTGGGTTTGTTCCGTAACTTCTTAGAGGGACTATCGGTGCGTAGCCGACGGAAGTTCGAGGCAATAACAGGTCTGTGATGCCC	Rhizaria	Cercozoa	Imbricatea	Silicofilosea	Thaumatomonadida	Thaumatomonadidae	NA	NA	NA	NA	NA	Thaumatomonas	Heterotrophs	Consumers
OTU_2962	GGCTTAATTTGACTCAACGCGGGGAAACTTACCAGGTCCAGACATAGTAAGGATTGACAGATTGATAGCCCTTTCTTGATTCTATGGGTGGTGGTGCATGGCCGTTCTTAGTTGGTGGAGTGATTTGTCTGGTTAATTCCGTTAACGAACGAGACCCTAACCTGCTAAATAGTTACACGTAACTTCGGTTATGTGGGCATCTTCTTAGAGGGACTTTGTATGCATGGAAGTTTGAGGCAATAACAGGTCTGTGATGCCC	Alveolata	Dinoflagellata	Dinophyceae	NA	NA	NA	NA	NA	NA	NA	NA	NA	NA	NA
OTU_2964	GGCTTAATTTGACTCAACGCGGGGAAACTTACCAGGTCCAGACATAGTTAGGATTGACAGATTGATAGCTCTTTCTTGATTCTATGGGTGGTGGTGCATGGCCGTTCTTAGTTGGTGGAGTGATTTGTCTGGTTAATTCCGTTAACGAACGAGACCTTAACCTGCTAAATACCTGCTAAATAGTTACATGTAACCTCGGTTACATGGGCAACTTCTTAGAGGGACATTGCGTGTCTAACGCAAGGAAGTTTGAGGCAATAACAGGTCTGTGATGCCC	Alveolata	Dinoflagellata	Dinophyceae	Gymnodiniphycidae	NA	NA	NA	NA	NA	NA	NA	NA	NA	NA
OTU_2966	GGCTTAATTTGACTCAACGCGGGAAAACTTACCAGGTCCGGACATAGTGAGGATTGACAGATTGAAGATCTTTCTTGATTCTATGGGTGGTGGTGCATGGCCGTTCTTAGTTGGTTTGTCTGGTTAATTCCGTTAACGAACGAGACCTCGACCTGCTAAATAGGGGAGCAAACCCTTGGGTTTGCATCAACTTCTTAGAGGGAATTTTGGTGAGTAGCCAAAGGGAGTTCGAGGCAATAACAGGTCTGTGATGCCC	Rhizaria	Cercozoa	NA	NA	NA	NA	NA	NA	NA	NA	NA	NA	NA	NA
OTU_2968	GGCTTAATTTGACTCAACGCGGGAAAACTTACCAGTCCGGACATAAGGACATAGTGAGGATTGACAGATTGAAGATCTTTCTTGATTCTATGGGTGGTGGTGCATGGCCGTTCTTAGTTGGTGGAGTGATTTGTCTGGTTAATTCCGTTAACGAACGAGACCTCGACCTACTAAATAGTTGACTAACTCTTCGGGGTTTGGATTGACTTCTTAGAGGGACTTTTGGTGTAGCCAAAGGAAGTTCGAGGCAATAACAGGTCTGTGATGCCC	Rhizaria	Cercozoa	Thecofilosea	Cryomonadida	Rhogostomidae	NA	NA	NA	NA	NA	NA	NA	Heterotrophs	Consumers
OTU_2978	GGCTTAATTTGACTCAACGCGGGGAAACTTACCAGGTCCAGACATAGTTAGGATTGACAGATTGAGAGCTCTTTCTTGATTTTATGGGTGGTGGTGCATGGCCGTTCTTAGTTGGTGGAGTGATTTGTCTGGTTAATTCCGTTAACGAACGAGACCTTAACCTGCTAAATAGTAATCTCAAAAATATTTGGGATTTACTTCTTAGAGGGACTTTGTGCGCAAGCACAAGGAAGTTTGAGGCAATAACAGGTCTGTGATGCCC	Alveolata	Ciliophora	Intramacronucleata	CONTHREEP	Colpodea	NA	NA	NA	NA	NA	NA	NA	Heterotrophs	Consumers
OTU_2980	GGCTTAATTTGACTCAACGCGGGGAAACTTACCAGGTCCGGACATAGTAAGGAATGACAGATTGATAGCTCTTTCTTGATTCTATGGGTGGCGCATGGCCGTTCTTAGTTGGTGGAGTGATTTGTCTGGTTAATTCCGTTAACGAACGAGACCTTAACCTGCTAAATAGTTACATGTAACCTCGGTTGCATGGGCAACTTCTTAGAGGGACTTTGTGTGTCTAACACAAGGAAGTTTGAGGCAATAACAGGTCTGTGATGCCC	Alveolata	Dinoflagellata	Dinophyceae	NA	NA	NA	NA	NA	NA	NA	NA	NA	NA	NA
OTU_2987	GGCTTAATTTGACTCAACGCGGGAAAACTTACCAGGCCCGGACATAGGAAGGATTGACAGATTGAGAGCTCTTTCTTGATTCTATGGGTGGTGGTGCATAGCCGTTCTTGGTTGGTAAAGTGATTTGTCTGGTTAATTCCGTTAACGAACGAGACTTTGTCCTGCTAACTAGACACTATAGCTTCGCCTATAGCTGGACTTCTTAGAGGGACTCTGCGTGTTTAACGCAAGGAAGTTCAAAGCAATAACAGGTCTGTGATGCCC	Alveolata	Apicomplexa	Conoidasida	Gregarinasina	NA	NA	NA	NA	NA	NA	NA	NA	Heterotrophs	Parasites
OTU_2990	GGCTTAATTTGACTCAACGCGGGACAACTTACCGGAGCAGGCGTCGCTGGGCGAAGGATGTGACTATGGTTTATGTCCTGATAGCGTCGCGTGTGGTGCATGGCCGTTTTTAACACGTGGGGTGACCTGTCTGGTTAAATCTGATAACGCGTGAGACCCTGGAGAAATGACGGCGCACGTAAGTGTGAGGAAGCGAAGGTCGATAACAGGTCTGTGATGCCC	Nucletmycea	Fungi	Opisthosporidia	Microsporidia	NA	NA	NA	NA	NA	NA	NA	NA	Heterotrophs	Parasites
OTU_2994	GGCTTAATTTGACTCAACGCGGGACAACTTACCGGGGCAGGCAGCATTGCGAGAAGGTGTAGGGTGAGTACTTATTCCTGAAGATGCTGCGCGTGGTGCATGGCCGTTCTTAACACGTGGGGTGACCTGTCTGGTTAAATCCGATAACGCGTGAGACCCTGGATAGTGACGATATGCTATAAGTGTAGGGAAGCGCGGGTCGATAACAGGTCTGTGATGCCC	Nucletmycea	Fungi	Opisthosporidia	Microsporidia	NA	NA	NA	NA	NA	NA	NA	NA	Heterotrophs	Parasites
OTU_3	GGCTTAATTTGACTCAACACGGGAAAACTTACCAGGTCCGGACATAGTGAGGATTGACTTTCTTGATTCTATGGGTGGTGGTGCATGGCCGTTCTTAGTTGGTGGAGTGATTTGTCTGGTTAATTCCGTTAACGAACGAGACCTCGACCTACTAAATAGTTGGACGAACTCTCCGGGGTTCGGACTAACTTCTTAGAGGGACTTTTGATGAGTAGTCAAAGGAAGTTCGAGGCAATAACAGGTCTGTGATGCCC	Rhizaria	Cercozoa	NA	NA	NA	NA	NA	NA	NA	NA	NA	NA	NA	NA
OTU_300	GGCTTAATTTGACTCAACGCGGGGAAACTTACCAGGTCCAGACATAGTGAGGATTGACAGATTGAGAGCTCTTTCTTGATTTTATGGGTGGTGGTGCATGGCCGTTCTTAGTTGGTGGAGTGATTTGTCTGGTTAATTCCGTTAACGAACGAGACCTCGACCTGCTAAATAGTTCGACAAATATTTCGATATTTGTATATATACGTGACTTCTTAGAGGGACTATCGGTGTGTAGCCGATGGAAGTTCGAGGCAATAACAGGTCTGTGATGCCC	Rhizaria	Cercozoa	NA	NA	NA	NA	NA	NA	NA	NA	NA	NA	NA	NA
OTU_3002	GGCTTAATTTGACTCAACGCGGGGAAACTTACCAGGTCCAGACATAGTAAGAATTGACAGATTGATAGCTCTTTCTTGATTCTATGGGCGGTGGTGCATGGCCGTTCTTCGTTGGTGGAATGATTTGTCTGGTTACTTCCGTTAACGAACGAGACCTTAACCTGCTAAATACTTACATATAACCTCGGTTACATGGGCAACTGCGTAGAGGGACTTTGCGTGTCTAACGCAAGGAAGGTTGAGGCAATAACAGGTCTGTGATGCCC	Alveolata	Dinoflagellata	Dinophyceae	NA	NA	NA	NA	NA	NA	NA	NA	NA	NA	NA
OTU_3003	GGCTTAATTTGACTCAACACGGGAAAACTTACCACATAGTGAGGATTGACAGATTGAAGATCTTTCTTGATTCTATGGGTGGTGGTGCATGGCTGATTTGTCTGGTTAATTCCGTTAACGAACGAGACCTCGACCTACTAAATAGTTGACTAAACTCTTCGGGGTTTGGATTGACTTCTTAGAGGGACTTTTGGTGAGTAGCCAAAGGAAGTTCGAGGCAATAACAGGTCTGTGATGCCC	Rhizaria	Cercozoa	Thecofilosea	Cryomonadida	Rhogostomidae	NA	NA	NA	NA	NA	NA	Capsellina	Heterotrophs	Consumers
OTU_3008	GGCTTAATTTGACTCAACACGGGAAAGCTTACCAGGTCCAGGCATAGTGAGGATTGACAGATTGAGAGCTCTTTCTTGATTCTATGGGTGGTGGTGCATGGCCGTTCTTAGTTGGTGGAGTGATTTGTCTGGTTAATTCCGTTAACGAACGAGACCCCCGCCTGCTAAATAGTTGGGTGAATGAATTTTCATTGACTACAGCTTCTTAGAGGGGCGTGCGTTCTTTTAGACGCAGGAAGATAGGGGCAATAACAGGTCTGTGATGCCC	Stramenopiles	Gyrista	Ochrophyta	Diatomista	Diatomeae	Bacillariophytina	Bacillariophyceae	NA	NA	NA	NA	NA	Autotrophs	Photosynthetics
OTU_3012	GGCTTAATTTGACTCAACGCGGGGAAACTCACCAGGTCCAGACTAAAAAAGGATTGACAGATTGAGAGCTCTTTCTTGATTTTTAGCATGGTGGTGCATGGCCGTTCTTAGTTGGTGGAGTGATTTGTCTGGTTAATTCCGTTAACGAACGAGACCTTAACCTGCTAAATAGTTACATGTGACCTCGGTTACATGGGCAACTTCTTAGAGGGACTTTGTGTGTCTAATGCAAGGAAGTTTGAGGCAATAACAGGTCTGTGATGCCC	Alveolata	Dinoflagellata	Dinophyceae	Gymnodiniphycidae	NA	NA	NA	NA	NA	NA	NA	NA	NA	NA
OTU_3023	GGCTTAATTTGACTCAACGCGGGAAAACTTACCAGGTCCGGACATAGTGAGGATTGACAGATTGAAGATCTTTCTTGATTCTATGGGTGGTGGTGCATGGCCGTTCTTAGTTGGTGGAGTGATTTGTCTGGTTAATTCCGTTAACGAACGAGACCTCGACCTGCTAAATAGGGGAGCAAACCCTAAGGAAGTTCGAGGCAATAACAGGTCTGTGATGCCC	Rhizaria	Cercozoa	NA	NA	NA	NA	NA	NA	NA	NA	NA	NA	NA	NA
OTU_3028	GGCTTAATTTGACTCAACACGGGAAAACTTACCAGGTCCAGACATAGTGAGGATTGACAGATTGAAGATCTTTCTTGATTCTATGGGTGGTGGTGCATGGCCGTTCTTAGTTGGTGGAGTGATTTGTCTGGTTAATTCCGTTAACGAACGAGACCTCGACCTCTAACTAGTCTTTTTAATGCTTTTATAGCTTGAAAAGTTTATTTACTTCTTAGAGGGACTATCGGTGTAAGCCGGTGGAAGTTCGAGGCAATAACAGGTCTGTGATGCCC	Rhizaria	Cercozoa	NA	NA	NA	NA	NA	NA	NA	NA	NA	NA	NA	NA
OTU_3034	GGCTTAATTTGACTCAACGCGGGAAAACTTACCAGGTCCGGACACAGTGAGGATGGGTGGTGGTGCATGGCCGTTCTTAGTTGGTGGAGTGATTTGTCTGGTTAATTCCGTTAACGAACGAGACCTCGACCTACTAAATAGTCGACTAAACTCTTCGGGGTTTGGATCAACTTCTTAGAGGGACTTTTGGTGAGTAGCCAAAGGAAGTTCGAGGCAATAACAGGTCTGTGATGCCC	Rhizaria	Cercozoa	Thecofilosea	Cryomonadida	Rhogostomidae	NA	NA	NA	NA	NA	NA	Capsellina	Heterotrophs	Consumers
OTU_3038	GGCTTAATTTGACTCAACACGGGGAAACTTACCAGGTCCGGACATAGTGAGGATTGACAGATTGAAGATCTTTCTTGATTCTATGGGCGGTGGTGCATGGCCGTTCTTAGTTGGTGGAGTGATTTGTCTGGTTAATTCCGTTAACGAACGAGACCTCGACCTGCTAACTAGTACGTCGTATCTTTCGGGATACGGTTTGTGACTTCTTAGAGGGACTATCGGTGTGTAGCCGAAGGAAGTTCGAGGCAATAACAGGTCTGTGATGCCC	Rhizaria	Cercozoa	NA	NA	NA	NA	NA	NA	NA	NA	NA	NA	NA	NA
OTU_304	GGCTTAATTTGACTCAACGCGGGGAAAACTTACCAGGTCCAGACATTGGAAGGATTGACAGATTGATGGCTCTTTCTTGATTCTATGGGTGGTGGTGCATGGCCGTTCTTAGTTGGTGGAGTGATTTGTCTGGTTAATTCCGTTAGCGAACGAGACCTTAGCCTGCTAACTAGTCGATTCAACTTTCGTTGTCTCCGACTTCTTAGAGGGACTTTGTGCATCAAGCACAAGGAAGTTTGAGGCAATAACAGGTCTGTGATGCCC	Alveolata	Ciliophora	Intramacronucleata	SAL	Spirotrichea	Perilemmaphora	NA	NA	NA	NA	NA	NA	Heterotrophs	Consumers
OTU_3043	GGCTTAATTTGACTCAACACGGGGAAACTTACCAGGTCCGGACATAATGAGGATTGACAGATTTGAGAGCTCTTTCTTGATTCTATGGGTGGTGGTGCATGGCCGTTCTTAGTTGGTGGAGTGATTTGTCTGGTTAATTCCGTTAACGAACGAGACCTTAACCTGCTAAATATGTCACCGGTAGACTTCTTCCAAAACAGGTGGGTGTTTAGGATGAAGTTTCGATGGATTTCGACGCACCTATCTGTGGATGACTACCGGGATGTACTTCTTAGAGGGACTATCTGTATCAAAGCAGATGGAAGTTTGAGGCAATAACAGGTCTGTGATGCCC	Discosea	Centramoebia	NA	NA	NA	NA	NA	NA	NA	NA	NA	NA	Heterotrophs	Consumers
OTU_305	GGCTTAATTTGACTCAACACGGGAAAACTTACCAGGTCCAGACATAGGAAGGATTGACAGATTGAGAGCTCTTTCTTGATTCTATGGGTGGTGGTGCATGGCCGTTCTTAGTTGGTGGAGTGACTTGTCTGGTTGATTCCGATAACGAACGAGACCACGAGAGATTTGTTGAGGGAGGATGAGGGGGTGAAAGAGGGTGAAAATGAGGTAGACTGGGTTTAGGCTCAGTCGACCTCACGGGATCCTTTGCTCCTTTGTCCACTCACCAACTCCGACCGGAGTGTTTCAACACTCAGGAAGGTCGTGGCAATAACAGGTCTGTGATGCCC	Rhodophyceae	Cyanidiales	NA	NA	NA	NA	NA	NA	NA	NA	NA	NA	Autotrophs	Photosynthetics
OTU_3051	GGCTTAATTTGACTCAACGCGGGGAAACTCACCAGGTCCAGACATAGTAAGGATTGACAGATTGAGAGCTCTTTCTTGATTCTATGGGTGGTGGTGCATGGCCGTTCTTAGTTGGTGGAGTGATTTGTCTGGTTAATTCCGTTAACGAACGAGACCTTAGCCTACTAACTAGTCGAGCTAATTTCGATTGGCTGCGACTTCTTAGAGGGACTTTGTGGTTCAAACACAAGGAAGTTTGAGGCAATAACAGGTCTGTGATGCCC	Alveolata	Ciliophora	Intramacronucleata	SAL	Spirotrichea	Perilemmaphora	Hypotrichia	NA	NA	NA	NA	NA	Heterotrophs	Consumers
OTU_3052	GGCTTAATTTGACTCAACGCGGGGAAACTTACCAGGTCCAGACATAGTGAGGATTGACAGACTGAGAGCTCTTTCTTGATTCTATGAGTGGTGGTGCATGGCCGTTCTTAGTTGGTGGAGTGATTTGTCTGGTTAATTCCGTTAACGAACGAGACCCCCGCCTGCTATATAGTTAGGAGAATGCTTAGCATTGTCTCTGGCTTCTTAGAGGGACTTTCGGTGACTAACCGAAGGAAGTTGGGGGCAATAACAGGTCTGTGATGCCC	Stramenopiles	Gyrista	Ochrophyta	NA	NA	NA	NA	NA	NA	NA	NA	NA	Autotrophs	Photosynthetics
OTU_3069	GGCTTAATTTGACTCAACGCGGGGAAACTTACCAGGTCCAGACATAGTGAGGATTGACAGATTGAGAGCTCTTCCTTGATTCTATGGGTGGTGGTGCATGGCCGTTCTTAGTTGGTGGAGTGATTTGTCTGGTTAATTCCGTTAACGAACGAGACCCCCGCCTGCTAAATAGTTTTGTGAATGCTTAGCATTCTCGTAAGCTTCTTAGAGGGACTTTCGGTGACTAACCGAAGGAAGTTGGGGGCAATAACAGGCAATAACAGGTCTGTGATGCCC	Stramenopiles	Gyrista	Ochrophyta	Chrysista	Chrysophyceae	NA	NA	NA	NA	NA	NA	NA	Autotrophs	Photosynthetics
OTU_3070	GGCTTAATTTGACTCAACGCGGGGAAACCTACCAGGTCCAGACATAGTAAGGATTGACAGATTGAGAGCTCTTTCTTGATTCTATGGGTGGTGGTGCATGGCCGTTCTTAGTTGGTGGAGTGATTTGTCTGGTTAATTCCGATAACGAACGAGACCCCCGCCTGCTAAATAGTTACGGGAATCCTCGGATTCCGGTTAGCTTCTTAGAGGGACTTTTGGTGACTAACCAAAGGAAGTTGGGGGCAATAACAGGTCTGTGATGCCC	Stramenopiles	Gyrista	Ochrophyta	NA	NA	NA	NA	NA	NA	NA	NA	NA	Autotrophs	Photosynthetics
OTU_3079	GGCTTAATTTGACTCAACACGGGGAAACTCACCTGGTCCAGACAGAATAAGGATTGACAGATTGAGAGCTCTTTCTTGATTTTTTGGGTGGTGGTGCATGGCCGTTCTTAGTTGGTGGAGTGATTTGTCTGCTTAATTGCGATAACGAACGAGACCTTAACCTGCTAAATAGTCACGGTCATTCTTAATGGCTGGATCGACTTCTTAGAGGGACTATTGATGACTAATCAATGGAAGTTTGAGGCAATAACAGGTCTGTGATGCCC	Nucletmycea	Fungi	NA	NA	NA	NA	NA	NA	NA	NA	NA	NA	Heterotrophs	Saprotrophs
OTU_3086	GGCTTAATTTGACTCAACGCGGGGAAACTTACCAGGTCCAGACATAGTGAGGATTGACAGATTGAGAGCTCTTTCTTGATTCTATGGGTGGTGGTGGTGCATGGCCGTTCTTAGTTGGTGGAGTGATTTGTCTGGTTAATTCCGTTAACGAACGAGACCCCTGCCTGCTAAATAGTCGCTCGAATGCCTAGGCATTCGGGTTGGCTTCTTAGAGGGACTTTTGGTGACTAACCAAAGGAAGTTAGGGGCAATAACAGGTCTGTGATGCCC	Stramenopiles	Gyrista	Ochrophyta	NA	NA	NA	NA	NA	NA	NA	NA	NA	Autotrophs	Photosynthetics
OTU_3088	GGCTTAATTTGACTCAACGCGGGAAAACTTACCAGGTCCAGACGTAGTGAGGATTGACAGATTGAAGATCTTTCTTGATTCTATGGGTGGTGGTGCATGGCCGTTCTTAGTTGGTGGAGTGATTTGTCTGGTTAATTCCGTTAACGGACGAGACCTCGACCTGCTAAATAGATCGGAAAAGCCTTCGGGCTTTTTTCTTTCTTCTTAGAGGGACTTTTGGTGTTTTAATCAAAGGAAGTTCGAGGCAATAACAGGTCTGTGATGCCC	Rhizaria	Cercozoa	Granofilosea	Clathrulinidae	NA	NA	NA	NA	NA	NA	NA	NA	Heterotrophs	NA
OTU_3089	GGCTTAATTTGACTCAACACGCGGGGAAACTTACCAGGTCCAGACACAGTGAGGATTGACAGATTGAAGATCTTTCTTAATTCTGTGGGTGGTGGTGCATGGCCGTTCTTAGTTGGTGGAGTGATTTGTCTGGTTAATTCCGTTAACGAACGAGACCTCGACCTGCTAACTAGTAAAGTAGACCTTCTGGTCTTACTTCTGACTTCTTAGAGGGACTATCGGTGTGTAGCCGATGGAAGTTCGAGGCAATAACAGGTCTGTGATGCCC	Rhizaria	Cercozoa	NA	NA	NA	NA	NA	NA	NA	NA	NA	NA	Heterotrophs	Consumers
OTU_3092	GGCTTAATTTGACTCAACGCGGGAAAACTTACCAGGTCCAGACATAGTGAGGATTGACAGATTGATAGCTCTTTCTTGATTCTATGGGTGGTGGTGCATGGCCGTTCTTAGTTGGTGGAGTGATTTGTCTGGTTAATTCCGTTAACGAACGAGACTTTAACCTGCTAAATAGACATCGGAATATTATATTCCGGGTGCGCTTCTTAGAGGGACTTTGCGTGTTTAACGCAAGGAAGATTAAAGCAATAACAGGTCTGTGATGCCC	Alveolata	NA	NA	NA	NA	NA	NA	NA	NA	NA	NA	NA	NA	NA
OTU_3096	GGCTTAATTTGACTCAACGCGGGGAAACCCACCAGGTCCAGACATAGTAAGGATTGACAGATTAGGACCTCTTTCTTGATTCTATGGGTGGTGGTGCATGACCGTTCTTAGTTGGTGGAGTGATTTTTCTGGTTAATTCCGTTAATGAACAAGATCTTAACCTGCTAAATAGATATGCCAACGTTTGTTGGTCGTCAACTTCTTAAAGGGACTATTGACTATTAGTCAATGGAAGTTTGAGGCAATAACAGGTCTGTGATGCCC	Nucletmycea	Fungi	Mucoromycota	Mucoromycotina	NA	NA	NA	NA	NA	NA	NA	NA	Heterotrophs	Saprotrophs
OTU_3098	GGCTTAATTTGACTCAACGCGGGGAAACTTACCAGGTCCAGACATAGTGAGGATTGACAGATTGAAGTTCTTTCTTGATTCTATGGGTGGTGGTGCATGGCCGTTCTTAGTTGGTGGAGTGATTTGCCTGGTTAATTCCGTTAACGAACGAGACCTCGACCTACTAAATAGTTCGATCTAAGTTCGCTTAGGTTTGTGACTTCTTAGAGGGACTGTCGGATCGGAGCCGAAGGAAGTTCGAGGCAATAACAGGTCTGTGATGCCC	Rhizaria	Cercozoa	NA	NA	NA	NA	NA	NA	NA	NA	NA	NA	NA	NA
OTU_3115	GGCTTAATTTGACTCAACGCGGGGAAACTCACCAGGTCCAGACATGGTAAGGATTGACAGATTGAAAGCTCTTTCTTGATTCTACGGGTGGTGGTGCATGGCCGTTCTTAGTTCGTGGATTGATTTGTCTGGTTAATTCCGATAACGAACGAGACCTTATTCTGCTAATTAGTTGGCGCTAGCTTCGGCTAGTGAGATTCCCAACTTCTTAGAGGGACAATTGATGTTTAACCAAAGGAAGTTTGAGGCAATAACAGGTCTGTGATGCCC	Nucletmycea	Fungi	Blastocladiales	NA	NA	NA	NA	NA	NA	NA	NA	Blastocladiella	Heterotrophs	Parasites
OTU_3121	GGCTTAATTTGACTCAACACGGGAAAACTTACCAGGTCCGGACATAGTGAGGATTGACAGATTGAAGATCTTTCTTGATTCTATGGGTGGTGGCGCATGGCCGTTCTTAGTTGGTGGAGTGATTGTCTGGTTAAACCTCGACCTACTAAATAGTTGACTAAACTCTTCGGGGTTTGGATTGACTTCTTAGAGGGACTTTTGGTGAGTAGCCAAAGGAAGTTCGAGGCAATAACAGGTCTGTGATGCCC	Rhizaria	Cercozoa	Thecofilosea	Cryomonadida	Rhogostomidae	NA	NA	NA	NA	NA	NA	Capsellina	Heterotrophs	Consumers
OTU_3128	GGCTTAATTTGACTCAACGCGGGGAAACTTACCAGGTCCAGACATAGTGAGGATTGACAGACTGAGGCTCTTTCTTGATTCTATGGGAGGTGGTGCATGGCCGTTCTTAGTTGGTGGAGTGATTTGTCTGGCTAGTTCCGTTAACGAACGAGACCCTCGCCTCTAACTAGCCGGGTTTGCGTTGATTCGCATACTATAGCGCTTCTTCGAGGGACGTTCGGCGATTAGCCGAAGGAAGTTGGGGGCAATAACAGGTCTGTGATGCCC	Stramenopiles	Gyrista	Ochrophyta	NA	NA	NA	NA	NA	NA	NA	NA	NA	Autotrophs	Photosynthetics
OTU_3129	GGCTTAATTTGACTCAACGCGGGGAAACTTACCAGGTTCAGACATAGGTAGGATTGACAGATTGAGAGCTCTTTCTTGATTCTATGGGTGGTGGTGGTGGTGGTGGTGCATGGCCGTTCTTAGTTGGTGGAGTGATTTGTCTGGTTAATTCCGTTAACGAACGAGACCTTAACCTGCTAACTAGTCGCCTTTACATCATAGGGGTTGACTTCTTAGAGGGACTTTGTGTGCAAGCACAAGGAAGTTTGAGGCAATAACAGGTCTGTGATGCCC	Alveolata	Ciliophora	Intramacronucleata	CONTHREEP	Colpodea	Platyophryida	Platyophryidae	NA	NA	NA	NA	Platyophrya	Heterotrophs	Consumers
OTU_313	GGCTTAATTTGACTCAACGCGGGAAAACTTACCAGGTCCGGACATAGTGAGGATTGACAGATTGAAGATCTTTTATATATGGTGGTGGTGCATGGCCGTTCTTAGTTGGTGGAGTGATTTGTCTGGTTAATTCCGTTAACGAACGAGACCTCGACCTACTAAATAGTTGACTAAACTCTTCGGGGTTTGGATTGACTTCTTAGAGGGACTTTTGGTGAGTAGCCAAAGGAAGTTCGAGGCAATAACAGGTCTGTGATGCCC	Rhizaria	Cercozoa	Thecofilosea	Cryomonadida	Rhogostomidae	NA	NA	NA	NA	NA	NA	Capsellina	Heterotrophs	Consumers
OTU_3130	GGCTTAATTTGACTCAACGCGGGAAAACCTACCAGGTCCAGACATAGGAAGGATTGACAGACTGAGAGCTCTTTCTTGATTCTATGGGTGGTGGTGCATGGCCGTTCTTAGTTGGTGGGTCGTCTCGTCAGGTTGATTCCGGTAACGAACGAGACCTCAGCCTGCTAAATAGTCTCAGTTGCTTTTTGCAGCTGGCTGACTTCTTAGAGGGACTATTGGCGTTTAGTCAATGGAAGTATGAGGCAATAACAGGTCTGTGATGCCC	Chloroplastida	Chlorophyta	Chlorophyceae	NA	NA	NA	NA	NA	NA	NA	NA	NA	Autotrophs	Photosynthetics
OTU_3135	GGCTTAATTTGACTCAACACGGGAAAACTCACCAGGTCCAGTCATAGTAAGGATTGACAGATTGATAGCTCTTTCTTGATTCTATGGGTGGTGGTGCATGGCCGTTCTTAGTTGGTGGAGTGATTTGTCTACTTAATTGTGATAACGAACGAGACCTTAACCTGCTAAATAGTCGGTCGAATCCTTGGATTCGTCATAGACTTCTTAGAGGGACTTTGCGTGTCTAACGCAAGGAAGTGTGAGGCAATAACAGGTCTGTGATGCCC	Alveolata	Colpodellida	Colpodellaceae	NA	NA	NA	NA	NA	NA	NA	NA	Colpodella	Heterotrophs	Consumers
OTU_3140	GGCTTAATTTGACTCAACGCGGGAAAACTTACCAGGTCCAGACATAGTAAGGATTGACAGATTGAAGATCTTTCTTGATTCTATGGGTGGTGGTGCATGGCCGTTCTTAGTTGGTGGAGTGATTTGTCTGGTTAATTCCGTTAACGAACGAGACCTCGACCTGCTAAATAGTTGAAACCGCCCTCTTGGGTCGGTTCTCTAACTTCTTAGAGGGACTACTGTGGATTACACAATGGAAGTTCGAGGCAATAACAGGTCTGTGATGCCC	Rhizaria	Cercozoa	NA	NA	NA	NA	NA	NA	NA	NA	NA	NA	NA	NA
OTU_3141	GGCTTAATTTGACTCAACGCGGGAAAACTTACCAGGTCCAGACATGGGAAGGATGGACAGATTGATAGATCTTTCTTGATTCTATGAGTGGTGGTGCATGGCCGTTCTTAGTTGGTGGAGTGATTTGTCTGGTTGATTCCGATAACGAACGAGATCACGAGAGATTTGTTGAGGGGGGATGAAGGGGTGAAAGAGGGTGAAAGGGGAGTAGAATGACTTTCGGGTTATTCAGCTTTCTGGGCTCCTTTGTCCACTCACCAACTCCGACCGGAGTGTTTCAACACTCAGGAAGGTCGTGGCAATAACAGGTCTGTGATGCCC	Rhodophyceae	Cyanidiales	NA	NA	NA	NA	NA	NA	NA	NA	NA	NA	Autotrophs	Photosynthetics
OTU_3142	GGCTTAATTTGACTCAACGCGGGGAAACTTACCAGGTCCAGACATAGTGAGGATTGACAGATTGAGAGCTCTTTCTTGATTCTATGGGTGGTGGTGCATGGCCGTTCTTAGTTGGTGGACTGATTTGTCTGGTTAATTCCGTTAACGAACGAGACCCCTGCCTGCTAAATAACCTGGCAAGTGACCTTCACTGGCAGAGGTTTCTTAGAGGGACGTGCATTTGATCAGTTGCAGGAAGATAGGGGCAATAACAGGTCTGTGATGCCC	Stramenopiles	Gyrista	Ochrophyta	Diatomista	Diatomeae	NA	NA	NA	NA	NA	NA	NA	Autotrophs	Photosynthetics
OTU_3145	GGCTTAATTTGACTCAACACGGGAAAACTTACCAGGTCCAGACATAGTAAGGATTGACAGATTGAAGATCTTTCTTGATTCTATGGGTGGTGGTGCATGGCCGTTCTTAGTTGGTGGAGTGATTTGTCTGGTTAATTCCGTTAACGAACGAGACCTCAACCTGCTAAATAGTTCGGGGAATCAACGTGATTCCTACGTAACTTCTTAGAGGGACTATTGGTGATTAGCCATTGGAAGCTTGAGGCAATAACAGGTCTGTGATGCCC	Rhizaria	Retaria	NA	NA	NA	NA	NA	NA	NA	NA	NA	NA	Heterotrophs	NA
OTU_3161	GGCTTAATTTGACTCAACGCGGGAAAACTTACCAGGTCCAGACACAGTGAGGATTGACAGATTGAGAGCTCTTTCTTGATTCTGTGGGTGGTGGTGCATGGCCGTTCTTAGTTGGTGGAGTGATTTGTCTGGTTAATTCCGTTAACGAACGAGACCCCTGCCTGCTAAATAGTTGGGCGAATGAATGTTCATTGGCTGCAGGACGTGCGTTCTATTAGACGCAGGAAGATAGGGGCAATAACAGGTCTGTGATGCCC	Stramenopiles	Gyrista	Ochrophyta	Diatomista	Diatomeae	NA	NA	NA	NA	NA	NA	Nanofrustulum	Autotrophs	Photosynthetics
OTU_3164	GGCTTAATTTGACTCAACACGGGAAAACTCACCAGGTCCAGACATAAGAACGATTGACAGATTGAAAGTTCTTTCTTAATTCTATGGGTGGTGGTGCATGGCCGTTCTTAGTTGGTGGAGTGATTTGTCTGGTTAATTCCGATAACGAACGAGACTTTAACCTACTAAATAGACACCAGAGTAGTCGCTCTGGCTGCGCTTCTTAGAGGGACTTTGTGTGTCTAACACAAGGAAGTTTAAGGCAATAACAGGTCTGTGATGCCC	Alveolata	NA	NA	NA	NA	NA	NA	NA	NA	NA	NA	NA	NA	NA
OTU_3167	GGCTTAATTTGACTCAACACGGGGAAACTTACCAGGTCCAGACATAGTAAGGATTGACAGATTGATAGCTCTTTCTTGATTCTATGGGTGGTGGTGCATGGCCGTTCTTAGTTGGTGGAGTGATTTGTCTGGTTAATTCCGTTAACGAGCGAGACCTTAACCTGCTAAATAGTTACACTTAGCCTCGGTTAAGTGGGCAACTTCTTAGAGGGACTTTGTGTGTCTAACGCTCTAACGCAAGGAAGTTTGAGGCAATAACAGGTCTGTGATGCCC	Alveolata	Dinoflagellata	Dinophyceae	Peridiniphycidae	Thoracosphaeraceae	NA	NA	NA	NA	NA	NA	NA	NA	NA
OTU_3168	GGCTTAATTTGACTCAACACGGGGAAACTCACCAGGTCCAGACATAGTAAGGATTGACAGGTTGATAGCCCTTTCTTGATTTAATGGGTGGTGGTGGTGCATGGCCGTTCTTAGTTGGTGGAGTGATTTGTCTGGTTAATTCCGTTAACGAACGAGACCTTAACCTGCTAAATAGTTACGCTAACTTTGGTTGGTGATTAACTTCTTAGAGGGACTATAGACGTTTAGTCTATGGAAGTTTGAGGCAATAACAGGTCTGTGATGCCC	Nucletmycea	Fungi	Chytridiomycota	Chytridiomycetes	NA	NA	NA	NA	NA	NA	NA	NA	Heterotrophs	Parasites
OTU_3172	GGCTTAATTTGACTCAACGCGGGGGAACTTACCAGGTCCAGACACAGGAAGGATTGACAGATTGATAGCTCTTTCTTGATTCTGTGGGTGGTGGTGCATGGCCGTTCTTAGTTGGTGGAGTGATTTGTCTGGTTAATTCCGTTAACGAACGAGACCTCAGCCTGCTAACTAGACACGAGAATACTCGTTATTCTTGGCTGTCTTCTTAGAGGGACTACCATGGTCGCACATGGTGGAAGTTTGAGGCAATAACAGGTCTGTGATGCCC	Metamonada	Preaxostyla	Trimastigidae	NA	NA	NA	NA	NA	NA	NA	NA	Trimastix	Heterotrophs	Consumers
OTU_3179	GGCTTAATTTGACTCAACACGCGGGGAAACTCACCAGGTCCAGACATAATAAGGATTGACAGATTGAGAGCTCTTTCATGATTTTATGGGTGGTGGTGCATGGCCGTTCTTAGTTGGTGGAGTGATTTGTCTGGTTAATTCCGTTAACGAACGAGACCTTAACCTGCTAAATAGTTGCATTTACTTTGGTAGATGTTCAACTTCTTAGAGGGACTATAGGCGACTAGTCTATGGAAGTTTGAGGCAATAACAGGTCTGTGATGCCC	Nucletmycea	Fungi	Chytridiomycota	Chytridiomycetes	Rhizophydiales	NA	NA	NA	NA	NA	NA	Rhizophydium	Heterotrophs	Parasites
OTU_3183	GGCTTAATTTGACTCAACGCGGGAAAACTTACCAGGTCCAAACAGCGTGAGGATCGACAGATTGAGAGCTCTTTCATGATTCGTTGGGTGGTGGTGCATGGCCGTTCCTAGTTGGTGGTGCGAGCTGTCTGGTTGATTCCGTTAACGAACGAGACCTTTGTGAGATAATAGTTGAATCAAGATATTGCGTAAAGGCTGGGGCTCACGTATTGGGGAAGGATCCGTTCCTCCCTTTACTCTGGGTCTCAGTTGCAATCTAGATTACAACTTCTTTCTCAGACAAATGAAAAAAATTCATTGGAAGTTGGAGGCAATAACAGGTCTGTGATGCCC	Discosea	Centramoebia	Himatismenida	NA	NA	NA	NA	NA	NA	NA	NA	Parvamoeba	Heterotrophs	Consumers
OTU_3184	GGCTTAATTTGACTCAACGCGGGAAAACTCACCAGGTTCAGACAGATTGAAGATCTTTCTTGATTCTATGGGTGGTGGTGCATGGCCGTTCTTAGTTGGTGGAGTGATTTGTCTGGTTAATTCCGTTAACGAACGAGACCTCGACCTACTAAATAGTCGACTAAACTCTTCGGGGTTTGGATCAACTTCTTAGAGGGACTTTTGGTGAGTAGCCAAAGGAAGTTCGAGGCAATAACAGGTCTGTGATGCCC	Rhizaria	Cercozoa	Thecofilosea	Cryomonadida	Rhogostomidae	NA	NA	NA	NA	NA	NA	Capsellina	Heterotrophs	Consumers
OTU_3186	GGCTTAATTTGACTCAACACGGGGGAAACTCACCAGGTCCAGACAAAATAAGGATTGACAGATTGAGAGCTCTTTCTTGATTTTTTGGGTGGTGGTGCATGGCCGTTCTTAGTTGGTGGAGTGATTTGTCTGGCTAATTCCGTTAACGAACGAGACCTTAACCTGCTAAATAGTTGCACCAACTCTGGTTGGTGGTCAGCTTCTTAGAGGGACTATAGATTCAAATCTATGGAAGTTTGAGGCAATAACAGGTCTGTGATGCCC	Nucletmycea	Fungi	NA	NA	NA	NA	NA	NA	NA	NA	NA	NA	Heterotrophs	Saprotrophs
OTU_319	GGCTTAATTTGACTCAACACGGGAAAACTTACCAGGTCCAGACATAGTGAGGATTGACAGATTGAGAGCTCCCTCTTGATTCTATGGGTGGTGGTGCATGGCCGTTCTTAGTTGGTGGGTTGCCTTGTCAGGTTGATTCCGGTAACGAACGAGACCTCAGCCTGCTAAATAGTCACATCCGGTTTTTCCGGTTGGCGGACTTCTTAGAGGGACTATCTGCGTCTAGCAGATGGAAGCATGAGGCAATAACAGGTCTGTGATGCCC	Chloroplastida	Chlorophyta	Trebouxiophyceae	NA	NA	NA	NA	NA	NA	NA	NA	NA	Autotrophs	Photosynthetics
OTU_3192	GGCTTAATTTGACTCAACACGGGGAAACTTACCAGGTCAAGACAAAGGAAGGATTGACAGATTGAGAGCTCTTTCTTGATTCTTTGGGTGGTGGTGCATGGCCGTTCTTAGTTGGTGGAGCGATTTGTCTGGTTAATTCCGTTAACGAACGAGACCTTAACCTGCTAACTAGTTATCTTTATTACCATAGGGGTTAACTTCTTAGAGGGACTTTGTGGTTTCAAACACAAGGAAGTTTGAGGCAATAACAGGTCTGTGATGCCC	Alveolata	Ciliophora	Intramacronucleata	CONTHREEP	Colpodea	Cyrtolophosidida	NA	NA	NA	NA	NA	Pseudocyrtolophosis	Heterotrophs	Consumers
OTU_3203	GGCTTAATTTGACTCAACGCGGGAAAACTTACCAGGTCCAGACATAGTGAGGATTGACAGATTGAAGATCTTTCTTGATTCTATGGGTGGTGGTGCATGGCCGTTCTTAGTTGGTGGAGTGATTTGTCTGGTTAATTCCGTTAACGAACGAGACTTCGACCCGCTAACTAGTCCCCGCAAAATCCCCTTTATTGCGGTTTGCGCTTGGGTTACTTCTTAGAGGGACTATCGGTTTTAAGCCGGTGGAAGTTCGAGGCAATAACAGGTCTGTGATGCCC	Rhizaria	Cercozoa	NA	NA	NA	NA	NA	NA	NA	NA	NA	NA	NA	NA
OTU_3210	GGCTTAATTTGACTCAACACGGGGAAACTCACCAGGTCAGGACACAAGTTTGATTGACAGGTTAATAGCCCTTTCTTGATTGTGTGGTGGGTAGTGCATGGCCGTTTCCAGTTCGTGGAGTGATCTGTCTTGTTAATTCAGATAACGAACGAGACCTAAGCCTTTAACTAGCCGTAGGCCTTTTCCTTCGGGGAAGGGTTAGTTTGTCGGAACAGGCTTCGGTCTGTTCCAAAACCTACGAGACTTTTGTCAGCTTCTTAAAGGGACTTCATTCGTAAACTAGGATGAGGAAGATTTAGGCCATAACAGGTCTGTGATGCCC	Discoba	Heterolobosea	Tetramitia	Eutetramitia	Vahlkampfiidae	NA	NA	NA	NA	NA	NA	Naegleria	Heterotrophs	Consumers
OTU_3211	GGCTTAATTTGACTCAACACGGGGGGAAACTTACCAGGTCCAGACTCAGTGAGGATTGACAGATTGAAGATCTTTCTTGATTTTGAGGGTGGTGGTGCATGGCCGTTCTTAGTTGGTGGAGCGATTTGTCTGGTTTATTCCGTTAACGAACGAGACCACAACCTGCTAAATAGTTCGACTTAGGGTTTACTCTAGGTATTCGTGACTTCTTAGAGGGACTATCGGTGTGTAGCCGATGGAAGTTTGTGGCAATAACAGGTCTGTGATGCCC	Rhizaria	Cercozoa	Viridiraptoridae	NA	NA	NA	NA	NA	NA	NA	NA	Orciraptor	Heterotrophs	Consumers
OTU_3213	GGCTTAATTTGACTCAACACGGGAAAACTTACCAGGTCCAGACATAGTAAGGATTGACAGATTGAGGGCTCTTTCTTGATTCTATGGGTGGTGGTGCATGGCCGTTCTTAGTTGGTGGAGTGATTTGTCTGGTTAATTCCGTTAACGAACGAGACCTCCGCCTGCTAAATAGTCCTATTTACTATTATTTTTGTAAATTAGGACTTCTTAGAGGGACTTTTAGCGATTAGCTAAAGGAAGTTGGAGGCAATAACAGGTCTGTGATGCCC	Stramenopiles	Gyrista	Peronosporomycetes	NA	NA	NA	NA	NA	NA	NA	NA	NA	Heterotrophs	Saprotrophs
OTU_3214	GGCTTAATTTGACTCAACACGGGGAAACTCACCAGGTCCAGACATAGTAAGGATTGACAGATTGAGAGCTCTTTCTTGATACTATGGGTGGTGGTGCATGGCCGTTCTTAGTTGGTGGAGAGATTTGTCTGGTTAATTCCGTTAACGAACGAGACCTTAACCTGCTAAATAGTTACACTAACCTTGGTTGGTGCTTAACTTCTTAGAGGGACTATGGATTTTTAATCCATGGAAGTTTGAGGCAATAACAGGTCTGTGATGCCC	Nucletmycea	Fungi	NA	NA	NA	NA	NA	NA	NA	NA	NA	NA	Heterotrophs	Saprotrophs
OTU_3216	GGCTTAATTTGACTCAACGCGGGGAAACTTACCAGGTCCAGACATAGTAAGGATTGACAGATTGAGAGCTCTTTCTTGATTCTATGGGTGGTGGTGCATGGCCGTTCTTAGTTGGTGGAGTGATTTGTCTGGTTAATTCCGTTAACGAACGAGACCTCCGCCTGCTAAATATGTCCCAGTTACGACTTTTAGTAACTTTGGGACTTCTTAGAGGGACTTTTAGCGATTAGCTAAAGGAAGTTGGAGGCAATAACAGGTCTGTGATGCCC	Stramenopiles	NA	NA	NA	NA	NA	NA	NA	NA	NA	NA	NA	NA	NA
OTU_3220	GGCTTAATTTGACTCAACACGGGGAAACTTACCAGGTCCAGATTAGATGAGGATTGACAGATTGATAGCTCTTTCTTGATATTTAAGGTGGTGGTGCATGGCCGTTCTTAGTTGGTGGAGTGATTTGTCTGGTTAATTCCGTTAACGAACGAGACCCCCGCCTGCTAAATAGTTTTGAAAATTCATAGAATTTTCGTAAGCTTCTTAGAGGGACTTTTGGTGACTAACCAAAGGAAGTTGGGGGCAATAACAGGTCTGTGATGCCC	Stramenopiles	Gyrista	Ochrophyta	Chrysista	Chrysophyceae	NA	NA	NA	NA	NA	NA	NA	Autotrophs	Photosynthetics
OTU_3221	GGCTTAATTTGACTCAACGCGGGAAAACTTACCAGGTCCGGACATAGTGAGGATTGACAGATTGAAGATCTTTCTTGATTCTATGGGTGGTGGTGCATGGCCGTTCTTAGTTGGTGGAGTGATTTGTCTGGTTAATTCCGTTAACGAACGAGACCCCGACCTACTAAATAGTTCGGCAAAGGCTTCGGCCTTTGTTTTGTGACTTCTTAGAGGGACTATCGGTGTGTAGCCGATGGAAGTTCGAGGCAATAACAGGTCTGTGATGCCC	Rhizaria	Cercozoa	NA	NA	NA	NA	NA	NA	NA	NA	NA	NA	NA	NA
OTU_3223	GGCTTAATTTGACTCAACGCGGGAAAACTTACCAGGTCCGGACATAGTGAGGATTGACAGATTGAAGATCTTTCTTGATTCCATGGGTGGTGGTGGTGCATGGCCGTTCTTAGTTGGTGGAGCGATTTGTCTGGTTTATTCCGTTAACGAACGAGACCACGACCTGCTAAATAGTTCAAGTTAGGGTTCGCTCTAGCTGTTGTGACTTCTTAGAGGGACTATCGGTGTGTAGCCGATGGAAGTTCGTGGCAATAACAGGTCTGTGATGCCC	Rhizaria	Cercozoa	Glissomonadida	Allapsidae	NA	NA	NA	NA	NA	NA	NA	NA	Heterotrophs	Consumers
OTU_3225	GGCTTAATTTGACTCAACGCGGGAAATCTCACCAGGCCCGGACATTGTTATGATTGACAGATGAACAGATTTTTCTTGATTCTATGGGTGGTGGTGCATGGCCGTTCTTAGTCGGTGAGGTGACTTGTCTGGTTAATTCCGATAACGGACGAGATCTTGACTTGCTAAATATAGCGTAATAGAATTCTAGTACGACTATTCTTAGCGGGACGTTGGAATGTAATTCCAAGGAAGTTCGAGCCTATAACAGGTCTGTGATGCCC	Alveolata	Apicomplexa	Conoidasida	Gregarinasina	Eugregarinorida	NA	NA	NA	NA	NA	NA	Amoebogregarina	Heterotrophs	Parasites
OTU_323	GGCTTAATTTGACTCAACGCGGGGAAACTTACGAGGTCCAGACATAGTAAGGATTGACAGATTGATAGCTCTTTCTTGATTCTATGGGAGGTGGTGCATGGCCGTTCTTAGTTGGTGGAGTGATTTGTCGGGTTCATTCCGTTGACGAACGAGACCTTAACCCGCTAAATAGTTACATCTAACTTCGGTTCTGTGGGCATCTTCTTAGAGGGACTTTGTATTTTTCATGCAAGGAAGGTTGTGGCAATAACAGGTCTGTGATGCCC	Alveolata	Dinoflagellata	Dinophyceae	NA	NA	NA	NA	NA	NA	NA	NA	NA	NA	NA
OTU_3231	GGCTTAATTTGACTCAACGCGGGGAAACTCACCAGGTCCTGACATGAAAAGGATTGACAGATTGAGAGCTCTTACTTGATTTTATGGGTGGTGGTGCATGGCCGTTCTTAGTTGGTGGAGTGATTTGTCTGCTTAATTGCGATAACGAACGAGACCTTAACCTGCTAACTAGCGATGGTCAGCCGCAAGGCTGGGCCAGGCCGCTTCTTAGAGGGACTGTCGGCGTTTAGCCGACGGAAGTTTGAGGCAATAACAGGTCTGTGATGCCC	Nucletmycea	Fungi	NA	NA	NA	NA	NA	NA	NA	NA	NA	NA	Heterotrophs	Saprotrophs
OTU_3236	GGCTTAATTTGACTCAACACGGGGAAACTTACCAGGTCCAGACATAGTGAGGATTGACAGATTGAGAGCTCTTTCTTGATTCTATGGGTGGTGGTGCATGGCCGTTCTTAGTTGGTGGGTTGCCTTGTCAGGTTGATTCCGGTAACGAACGAGACCTCAGCCTGCTAAATAGTTACTGCTACCTTGGCGAACTTCTTAGAGGGACTATTGGCGTTTAGCCAATGGAAGTGTGAGGCAATAACAGGTCTGTGATGCCC	Chloroplastida	Chlorophyta	Chlorodendrophyceae	NA	NA	NA	NA	NA	NA	NA	NA	Scherffelia	Autotrophs	Photosynthetics
OTU_3237	GGCTTAATTTGACTCAACGCGGGGAAACTCACCAGGTCCAGACATGATAAGGATTGACAGATTGATAGCTCTTTCTTGATTTTATGGGTGGTGGTGCATGGCCGTTCTTAGTTGGTGGAGTGATTTGTCTGGTTAATTCCGTTAACGAACGAGACCTTAACCTGCTAAATAGTTGCATTCACTTTGGTGGATGATTCACAACTTCTTAGAGGGACTTTGTACGTTTAGTACAGGGAAGTTTGAGGCAATAACAGGTCTGTGATGCCC	Nucletmycea	Fungi	NA	NA	NA	NA	NA	NA	NA	NA	NA	NA	Heterotrophs	Saprotrophs
OTU_324	GGCTTAATTTGACTCAACGCGGGGAAACTTACCAGGTCCAGACATAGTGAGGATTGACAGATTGAGAGTTCTTTCTTGATTCTATGGGTGGTGGTGCATGACCGTTCTTAGTTGGTGGAGTGATTTGTCTGGTTAATTCCGTTAATGAACGAGACCGCTGCCTGTTAAATAATTTAGATAGTGATTTTCATTGTCCAGAATTTCTTAGAGGGACGTGCATTATTTTAGATGCAGGAAGATAGCGGCAATAACAGGTCTGTGATGCCC	Stramenopiles	Gyrista	Ochrophyta	Diatomista	Diatomeae	NA	NA	NA	NA	NA	NA	NA	Autotrophs	Photosynthetics
OTU_3246	GGCTTAATTTGACTCAACACGGGAAAACTTACCAGGTCCAGACACAGTTAGGATTGACAGATTGAGAGCTCTTTCTTGATTCTATGGGTGGTGGTGCATGGCCGTTCTCAGTTGGTGGAGTGATTTGTCTGGTTAATTCCGTTAACGAATGAGACCCCCGCCTGCTAAATAGTCCGGTGAATGAGTTTTCATTAACCTGGTCTTCTTAGAGGGACTTTCGGAGACTAACGAAAGGAAGTTGGGGGCAATAACAGGTCTGTGATGCCC	Stramenopiles	Gyrista	Ochrophyta	Diatomista	Diatomeae	Melosirophytina	NA	NA	NA	NA	NA	Aulacoseira	Autotrophs	Photosynthetics
OTU_325	GGCTTAATTTGACTCAACGCGGGGAAACTCACCAGGTCCAGACACAACTAGGATTGACAGATTGAGAGCTCTTTCTTGATCTTGTGGGTGGTGGTGCATGGCCGTTCTTAGTTGGTGGAGTGATTTGTCTGCTTAATTGCGATAACGAACGAGACCTTAACCTGCTAAATAGCCCGGCCCGCTTTGGCGGGTCGCCGGCTTCTTAGAGGGACATTCGGCTCAAGCCGACGGAAGTCTGAGGCAATAACAGGTCTGTGATGCCC	Nucletmycea	Fungi	Dikarya	Ascomycota	Pezizomycotina	NA	NA	NA	NA	NA	NA	Bahusakala	Heterotrophs	Saprotrophs
OTU_3250	GGCTTAATTTGACTCAACACGGGAAAACTTACCAGGTCCAGACATTTGAAGGATTGACAGATTGATAGCTCTTTCATGATTAAATGGGTGGTGGTGCATGGCCGTTCTTAGTTGGTGGAGTGATTTGTCTGGTTAATTCCGATAACGAACGAGACCTTTACCAGCTAAATAGTGATTGTTATGACTTGTCATAGCAAGATATACTTCTTAGAGGGACTATTGGTTTTTAAACCAAAGGAAGTGAAGGCAATAACAGGTCTGTGATGCCC	Discosea	Flabellinia	Vannellida	NA	NA	NA	NA	NA	NA	NA	NA	Vannella	Heterotrophs	Consumers
OTU_3252	GGCTTAATTTGACTCAACGCGGGGAAACTCACCAGGTCCAGACATAATAAGGATTGACAGATTGAGAGCTCTTTCTTGATTTTATGGGTGGTGGTGCATGGCCGCTCTTAGTTGGTGGAGTGATTTGTCTGGTTAATTCCGTTAACGAACGAGACCTTAACCTGCTAAATATGTCACTGGTAGACTTCTGCCAAAACAGGTGGGCGTCTAGGGGAAAGTTTCGATGGACTCCGACGCGCTCATCTGTGGATGACTACCAGGATGTACTTCTTAGAGGGACTATCTGTATCAAAGCAGATGGAAGTTTGAGGCAATAACAGGTCTGTGATGCCC	Discosea	Centramoebia	NA	NA	NA	NA	NA	NA	NA	NA	NA	NA	Heterotrophs	Consumers
OTU_3255	GGCTTAATTTGACTCAACACGGGGGAAAACTTACCAGGTCCAGACATAGTGAGGATTGACAGATTGAGAGCTCTTTCTTGATTCTACGGGTGGTGGTGCATGGCCGTTCTTAGTTGGTGGAGTGATTTGTCTGGTTAATTCCGTTAACGAACGAGACCTCGACCTGCTAAATAGTGCGGCTCACGCTTCGGCTTGGGTGCGCGCTTCTTAGAGGGACTATCGGTTTCTAGCCGATGGAAGTTCGAGGCAATAACAGGTCTGTGATGCCC	Rhizaria	Cercozoa	NA	NA	NA	NA	NA	NA	NA	NA	NA	NA	NA	NA
OTU_3259	GGCTTAATTTGACTCAACGCGGGAAAACTTACCAGGTCCAGACACAGTAAGGATTGACAGATTGAAGATCTTTCTTGATTCTGTGGGTGGTGGTGCATGGCCGTTCTTAGTTGGTGGAGTGATTTGTCTGGTTAATTCCGTTAACGAACGAGACCTCGACCTGCTAAATAGTTTAGCGAGGAGTTTCGACTCCTCTGTCTATGACTTCTTAGAGGGACTATCGGTGTGTAGCCGACGGAAGTTCGAGGCAATAACAGGTCTGTGATGCCC	Rhizaria	Cercozoa	Glissomonadida	NA	NA	NA	NA	NA	NA	NA	NA	NA	Heterotrophs	Consumers
OTU_326	GGCTTAATTTGACTCAACACGGGGAAACTTACCAGGTCCGGACACAGTGAGGATTGACAGATTGAAGATCTTTCTTGATTTTGTGGTTGGTGGTGCATGGCCGTTCTTAGTTCGTGGAACTGATCTGTCTGCCTAATTGCGATAACGAACGAGACCTTTGTTTATTAATTAGTTGGAGGATAAGATATATTCGTCCAGATGTGAGTGCGTTTTTTTTTTGTGCGCACGAACAAGACTAAGTGATTAGTCAACTTCTTAGAAAAGACAGTGTATTCCTTTTTCGACAAATACAAGGAAGTGGAAGGCAATAACAGGTCTGTGATGCCC	Discosea	Flabellinia	Dactylopodida	NA	NA	NA	NA	NA	NA	NA	NA	Vexillifera	Heterotrophs	Consumers
OTU_3263	GGCTTAATTTGACTCAACGCGGGGAAACTCACCAGGTCCAGACATAGTAAGGATTGACAGATTGAGAGCTCTTTCTTGATTCTATGGGTGGTGGTGCATGGCCGTTCTTAGTTGGTGGAGTGATTTGTCTGGTTAATTCCGATAACGAACGAGACCTTAACCTGCTAAATAGTTGCACCAACTCTGGTTGGTGGTCAACTTCTTAGAGGGACTGCGGATGTTTAATTCGCGGAAGTTTGAGGCAATAACAGGTCTGTGATGCCC	Nucletmycea	Fungi	NA	NA	NA	NA	NA	NA	NA	NA	NA	NA	Heterotrophs	Saprotrophs
OTU_3265	GGCTTAATTTGACTCAACGCGGGAAAACTTACCAGGTCCTTACATGCAGTAAGGATTGACAGATTGAAGATCTTTCTTGATTCTGTGGGTGGTGGTGCATGGCCGTTCTTAGTTGGTGGAGTGATTTGTCTGGTTAATTCCGTTAACGAACGAGACCTCGACCTGCTAAATAGTTCGACAAAGTGTTTTCCCTTTGGATGCGACTTCTTAGAGGGACTATCGGTGTGTAGCCGACGGAAGTTCGAGGCAATAACAGGTCTGTGATGCCC	Rhizaria	Cercozoa	Glissomonadida	Sandonidae	NA	NA	NA	NA	NA	NA	NA	NA	Heterotrophs	Consumers
OTU_3266	GGCTTAATTTGACTCAACGCGGGGGAAACTCACCAGGTCCAGACATAGTAAGGATTGACAGATTGAGAGCTCTTTCTCGATTCTATGGGTGGTGGTGCATGGCCGTTCTTAGTTGGTGGAGTGATTTGTCTGGTTAATTCCGTTAACGAACGAGACCTTAACCTGCTAAATAGTTGCGTTTACTCTGGTAGACGATCAACTTCTTAGAGGGACTATGAATGTTTAATTCATGGAAGTTTGAGGCAATAACAGGTCTGTGATGCCC	Nucletmycea	Fungi	Chytridiomycota	Chytridiomycetes	NA	NA	NA	NA	NA	NA	NA	NA	Heterotrophs	Parasites
OTU_3274	GGCTTAATTTGACTCAACACGGGGAAACTTACCAGGTCCAGACATAGTGAGGATTGACAGATTGAAGATCTTTCTTGATTCTATGGGTGGTGGTGCATGGCCGTTCTTAGTTGGTGGAGTGATTTGTCTGGTTAATTCCGTTAACGAACGAGACCCCGACCTGCTAAATAGTGCTCGGTAGCCTTGCGGTTACTTTTGTTGGCGCTTCTTAGAGGGACTATCGGTGTGTAGCCGATGGAAGTTCGGGGCAATAACAGGTCTGTGATGCCC	Rhizaria	Cercozoa	NA	NA	NA	NA	NA	NA	NA	NA	NA	NA	NA	NA
OTU_3280	GGCTTAATTTGACTCAACACGTGAAAACTCGCCAGGTCCAGACATGGGAAGGATTGACAGATTGAGAGCTCTTTCTTGATTCTATGGGTGGTGGTGCATGGCCGTTCTTAGTTGGTGGAGTGATTTGTCAGGTTAATTCCGTTAACGAACGAGACTTTGACCTGCTAACTAGACACCATAGTCTAGCCTATGGCTGTTCTTCTTAGAGGGACTTTGCGTGTTTAACGCAAGGAAGTTCAATGCAATAACAGGTCTGTGATGCCC	Alveolata	Apicomplexa	Conoidasida	Gregarinasina	NA	NA	NA	NA	NA	NA	NA	NA	Heterotrophs	Parasites
OTU_3289	GGCTTAATTTGACTCAACGCGGGAAAACTTACCAGGTCCAGACACAGTTAGGATTGACAGATTGAGAGCTCTTTCTTGATTCTGTGGGTGGTGGTGCATGGCCGTTCTTAGTTGGTGGAGTGATTTGTCTGGTTAATTCCGATAACGAACGAGACCTCAGCCTACTAATTAGTTATATAAATTATTACAATTATAAGGGTTTATAGTAAAGGTTTGATCCTTTGTGGTTAACATTTATTATAAAAACTTGTATTAATTTATAAAAACTTCTTAGAGGGACACTTGGTGTTTAACCAAGGGAAGTTTGAGGCAATAACAGGTCTGTGATGCCC	Discosea	Flabellinia	Dactylopodida	NA	NA	NA	NA	NA	NA	NA	NA	NA	Heterotrophs	Consumers
OTU_3291	GGCTTAATTTGACTCAACGCGGGAAAACTCACCAGGTCCAGACATGGGAAGGATTGACAGATTGAGAGCTCTTTCTTGATTCTATGGGTGGTGGTGCATGGCCGTTCTTAGTTGGTGGAGTGATTTGTCTGGTTAATTCCGTTAACGAACGAGACTTTGACCTGCTAAATAGACACTATAGCTCTTCTGGCTATGGCTGGGCTTCTTAGAGGGACTTTGCATGTTTAATGCAAGGAGGATCAAAGCAATAACAGGTCTGTGATGCCC	Alveolata	Apicomplexa	Conoidasida	Gregarinasina	NA	NA	NA	NA	NA	NA	NA	NA	Heterotrophs	Parasites
OTU_3292	GGCTTAATTTGACTCAACACGGGAAAACTCACCAGGTCCGGACATGGTAAGGATTGACAGAATGAGAGCTCTTTCAAGATTCTATGGGTGGTGGTGGTGCATGGCCGTTCTTAGTTGGTGGAGTGATTTGTCTGGTTAATTCCGATAACGAACGAGACCTCTACCTGTCATACTACGACTGTTGATGTGAATCAGCAGGCGTTCTATGAGGGACTGACTGGGGTTACCAGTAGGAAGTTTGAGGCAATAACAGGTCTGTGATGCCC	Nucletmycea	Fungi	Opisthosporidia	Rozellida	NA	NA	NA	NA	NA	NA	NA	NA	Heterotrophs	Parasites
OTU_3299	GGCTTAATTTGACTCAACACGGGGAAACTTACCAGGTCCAGACATAGTTAGGATTGACAGATTGATAGCTCTTTCTTGATTCTATGGGTGGTGGTGCATGGCCGTTCTTAGTTGGTGGAGTGATTTGTCTGGTTAATTCCGTTAACGAACGAGACCTTAGCCTGCTAAATAGTTAATCCAATCATAATTGAATTGACCTCTTAGAGGGACTTTGTGGCGCAAACACAAGGAAGTTTGAGGCAATAACAGGTCTGTGATGCCC	Alveolata	Ciliophora	Intramacronucleata	SAL	Spirotrichea	Perilemmaphora	NA	NA	NA	NA	NA	NA	Heterotrophs	Consumers
OTU_3300	GGCTTAATTTGACTCAACGCGCTTAATTTGACTCAACACGGGGAAACTTACCAGGTCCAGACATAGTGAGGATTGACAGATTGAAGTTCTTTCTTGATTCTATGGGTGGTGGTGCATGGCCGTTCTTAGTTGGTGGAGTGATTTGTCTGGTTAATTCCGTTAACGAACGAGACCTCGACCTGCTAAATAGTTCGGCATACCTTCGGGTATGTACGTGACTTCTTAGAGGGACTGTCGGTTTTTAGCCGAAGGAAGTTCGAGGCAATAACAGGTCTGTGATGCCC	Rhizaria	Cercozoa	Paracercomonadida	NA	NA	NA	NA	NA	NA	NA	NA	NA	Heterotrophs	Consumers
OTU_3302	GGCTTAATTTGACTCAACGCGGGGGGAAACTTACCAGGTCCAGACATGGGGAGGATTGACAGATTGATAGCTCTTTCTTGATTCTATGGGTGGTGGTGCATGGCCGTTCTTAGTTGGTGGTTTGAACTGTCTGGTTAATTCCGATAACGAACGAGACCTTAACCTGCTAACTAGTTGTGTGCATTCCGATGCATGGCAGCTTCTTAGAGGGACAATGTGTGGCAAACACATGGAAGTTTGAGGCAATAACAGGTCTGTGATGCCC	Discoba	Jakobida	Andalucina	Andaluciidae	NA	NA	NA	NA	NA	NA	NA	Andalucia	Heterotrophs	Consumers
OTU_3303	GGCTTAATTTGACTCAACGCGGGAAAACTTACCAAGGCATAAAACTGAAAGGATTGACAGCTTGATAGCACTTTCTTGATCCGGTAGCAAGTGGTGCATGGCCGTTCTTAGTTGGTGGAGTGATCTGTCAGGTTAATTCCCTAAACGAACGAGACCTTAACCTGCTAAATAGGCGTGGTTAATACCTAGCCATAGCCTTCTTAGAGGGACTACTGAAGCAATTTAGTGGAAGTTTAAGGCAATAACAGGTCTGTGATGCCC	Alveolata	Ciliophora	Intramacronucleata	CONTHREEP	Phyllopharyngea	Subkinetalia	Suctoria	NA	NA	NA	NA	NA	Heterotrophs	Consumers
OTU_3307	GGCTTAATTTGACTCAACACGGGGGGAAACTTACCAGGTCCAGACATAGTAAGGATTGACAGATTGAGAGCTCTTTCTTGATTCTATGGGTGGTGGTGCATGGCCGTTCTTAGTTGGTGGAGTGATTTGTCTGGTTAATTCCGTTAACGAACGAGACCTCCGCATGCTAAATAGTCTCGCTTACAATTTTTTGTAGGTTTTGAGACTTCTTAGAGGGACTTTTGGGTAATCAAACCAAAGGAAGTTGGAGGCAATAACAGGTCTGTGATGCCC	Stramenopiles	Gyrista	Peronosporomycetes	Peronosporalean	NA	NA	NA	NA	NA	NA	NA	NA	Heterotrophs	Saprotrophs
OTU_3308	GGCTTAATTTGACTCAACGCGGGAAAACTTACCAGGTCCAGACATAGTAAGGATTGACAGATTGAAGATCTTTCTTGATTCTATGGGTGGTGGTGCATGGCCGTTCTTAGTTGGTGGAGTGATTTGTCTGGTTAATTCCGTTAACGAACGAGACCTCGGCCTGCTAAATAGTTGAGCGAATCCTACGGGATTCGATCTCTAACTTCTAGAGGGACTATCGGTGATTTAGCCGATGGAAGTTCGAGGCAATAACAGGTCTGTGATGCCC	Rhizaria	Cercozoa	Cercomonadida	NA	NA	NA	NA	NA	NA	NA	NA	Cercomonas	Heterotrophs	Consumers
OTU_3310	GGCTTAATTTGACTCAACACGGGGAAACTTACCAGGTCCAGACATAGTTAGGATTGACAGATTGAGAGCTCTTTCTTGATTCTATGGGTGGTGGTGCATGGCCGTTCTTAGTTGGTGGAGTGATTTGTCTGGTTAATTCCGTTAACGAACGAGACCTTAACCTGCTAACTAGTTACCTCTATTCTCAGGGGGGGCTAACTTCTTAGAGGGACTTCGTGTGCAAGCACAAGGAAGTTTGAGGCAATAACAGGTCTGTGATGCCC	Alveolata	Ciliophora	Intramacronucleata	CONTHREEP	Colpodea	Colpodida	NA	NA	NA	NA	NA	NA	Heterotrophs	Consumers
OTU_3313	GGCTTAATTTGACTCAACACGGGGAAACTTACCAGGTCCGGACATAGTGAGGATTGACAGATTGAAGATCTTTCTTGATTCTATGGGTGGTGGTGCATGGCCGTTCTTAGTTGGTGGAGCGATTTGTCTGGTTAATTCCGTTAACGAACGAGACCTCGGCCTACTAACTACGTGTGGCGCGCTCTTCGGGGCGCGCCGGCACTTCTTAGAGGGACTATCGGTGGGTAGCCGATGGAGGTTCGAGGCAATAACAGGTCTGTGATGCCC	Rhizaria	Cercozoa	NA	NA	NA	NA	NA	NA	NA	NA	NA	NA	NA	NA
OTU_3318	GGCTTAATTTGACTCAACGCGGGGAAACTTACCAGGGCAAGACATAGTAAGGATTGACAGATTGATAGTTCTTTCTTGATTCTGTGGGTAGTGGTGCATGGCCGTTCTTAGTTGGTGGAGTGATTTGTCTGGTTAATTCCGATAACGAACGAGACCCTCGCCTGCTGGTTGGGCATTTTCAGTCATTAATATATTAATATATGTAACAATATTTAATATATTGACTGTAAATGGTGATTAAATGCATAAATATATATTGTAATATATAAATATATTTATATATATATATATATATACAAAAGGTTAATTGCATTTAATCACTTCTTTATGAACTCTCCCAGAGGGACTTTTGACTTTTATTATTAAGTCAAAGGAAGCAGGGGGCCATAACAGGTCTGT…	Stramenopiles	Gyrista	Actinophryidae	NA	NA	NA	NA	NA	NA	NA	NA	Actinosphaerium	Heterotrophs	Consumers
OTU_3319	GGCTTAATTTGACTCAACACGGGGAAACTCACCAGGTCCAGACACAATAAGGATTGACAGATTGAGAGCTCTTTCTTGATTTTGTGGGTGGTGGTGCATGGCCGTCCTTAGTTGGTGGAGTGATTTGTCTGCTTAATTGCGATAACGAACGAGCCTGCTAAATAGCCAGGCTAGCTTTGGCTGGTCGCCGGCTTCTTAGAGGGACTATCGGTTCAAACCGATGGAAGTTTGAGGCAATAACAGGTCTGTGATGCCC	Nucletmycea	Fungi	Dikarya	Ascomycota	Pezizomycotina	Leotiomycetes	NA	NA	NA	NA	NA	NA	Heterotrophs	Saprotrophs
OTU_332	GGCTTAATTTGACTCAACGCGGGAAAACTTACCAGGTCCAGACATTATGAGGATTGACAGATTGATAGCTCTTTCTTGATTCTATGGGTGGTGGTGCATGGCCGTTCTTAGTTGGTGGAGTGATTTGTCTGGTTAATTCCGTTAACGAACGAGACCTTAGCCTACTAACTAGTCAACGCAATCCTATTGCATTTGACTTCTTAGAGGGACTTTGTGGCACATAAACACAAGGAAGTTTGAGGCAATAACAGGTCTGTGATGCCC	Alveolata	Ciliophora	Intramacronucleata	SAL	Spirotrichea	Perilemmaphora	Hypotrichia	Urostylida	Bergeriellidae	NA	NA	Bergeriella	Heterotrophs	Consumers
OTU_3322	GGCTTAATTTGACTCAACACGGAAAAACTTACCAGGTCCAGACATAGTGAGGATTGACAGATTGAGAGCTCTTTTTTGATTCTATAGGTGGTGGTGCATCGCCGTTCATAGTTGTTGGAGTGATTTGTCTGCATAATTGCGATAACGAACGAGACCTTAATCTGCTAAATAGCTGCACAAAGTTCGCTTTGTTTGTGGCTTCTTAGAGGGACAATGCAAGTCAATTGTATGGAAGTTTGAGGCAATAACAGGTCTGTGATGCCC	Breviatea	NA	NA	NA	NA	NA	NA	NA	NA	NA	NA	Breviata	Heterotrophs	Consumers
OTU_3326	GGCTTAATTTGACTCAACGCGGGGAAACTTACCGGGGAAAAAAATAGTGAGGATTGACAGATTGAGAGCTCTTTCTTGATTCTATGGGTGGTGGTGCATGGCCGCTCTTAGTTGGTGGAGTGATTTGTCTGGTTAATTCCGTTAACGAACGAGACCCCCGCCTGCTAAATAGTCACTTCTATGCTTTGCATAGCTGTTGGCTTCTTAGAGGGACTTTTGGTGACTAACCAAAGGAAGTTGGGGGCAATAACAGGTCTGTGATGCCC	Stramenopiles	Gyrista	Ochrophyta	Chrysista	Chrysophyceae	NA	NA	NA	NA	NA	NA	NA	Autotrophs	Photosynthetics
OTU_3327	GGCTTAATTTGACTCAACGCGGGAAAACTTACCAGGTCCAGACACAGTAAGGATTGACAGATTGAGAGCTCTTTCTTGATTCTGTGGGTGGTGGTGCATGGCCGTTCTTAGTTGGTGGAGTGATTTGTCTGGTTAATACCGTTAACGAACGAGACCTCGACCTGCTAAATAGTTTAATCAAAGATTCTTCTTTGATACAATATAGACTTCTTAGAGGGACTATCGGTGTGTAGCCGACGGAAGTTCGAGGCAATAACAGGTCTGTGATGCCC	Rhizaria	Cercozoa	Glissomonadida	Sandonidae	NA	NA	NA	NA	NA	NA	NA	NA	Heterotrophs	Consumers
OTU_3330	GGCTTAATTTGACTCAACACGGGAAAACTTACCAGGTCCAGACACGGGGAGGATTGACAGATTGAGAGCTCTTTCTTGATTCTATGGGTGGTGGTGCATGGCCGTTCTTAGTTGGTGGGTTGCCTTGTCAGGTTGATTCCGGTAACGAACGAGACCTCAGCCTGCTAAATAGTCAATGTTACTTTTTGTAGCATCCGGACTTCTTAGAGGGACTATTGTCGTTTAGGCAATGGAAGTGTGAGGCAATAACAGGTCTGTGATGCCC	Chloroplastida	Chlorophyta	Chlorophyceae	NA	NA	NA	NA	NA	NA	NA	NA	NA	Autotrophs	Photosynthetics
OTU_3331	GGCTTAATTTGACTCAACGCGGGAAAACTTACCAGGTCCAGACATAGTGAGGATTGACAGATTGAGAGCTCTTTCTTGATTCTATGGGTGGTGGTGCATGGCCGTTCTTAGTTGGTGGAGTGATTTGTCTGGTTAATTCCGTTAACGAACGAGACCTCGACCTACTAAATAGTGATACAAACTCTTTTGAGTTTGGAATAACTTCTTAGAGGGACTTTTGGTGAGTAGCCAAAGGAAGTTCGAGGCAATAACAGGTCTGTGATGCCC	Rhizaria	Cercozoa	Thecofilosea	Cryomonadida	Rhogostomidae	NA	NA	NA	NA	NA	NA	NA	Heterotrophs	Consumers
OTU_3333	GGCTTAATTTGACTCAACACGGGGAAACTCACCAGGTCCAGACATAGTAAGGATTGGCAGATTGAGAGCTCTTTCTTGATTCTATGGGTGGTGGTGCATGGCCGTTCTTAGTTGGTGGAGTGATTTGTCTGGTTAATTCCGTTAACGAACGAGACCTTAACCTGCTAAATAGTTGCTGGAACTTTGGTTCTAGCTCAACTTCTTAGAGGGACTACGAATGTTTAATTCGTGGAAGTTTGAGGCAATAACAGGTCTGTGATGCCC	Nucletmycea	Fungi	Chytridiomycota	Chytridiomycetes	NA	NA	NA	NA	NA	NA	NA	NA	Heterotrophs	Parasites
OTU_3334	GGCTTAATTTGACTCAACGCGGGGAAACTCACCAGGTCCAGACACGATAAGGATTGACAGATTGAGAGCTCTTTCTTGATTTTGTGGGTGGTGGCGCATGGCCGTTCTTAGTTGGTGGAGTGATTTGTCTGCTTAATTGCGATAACGAACGAGACCTTAACCTGCTAAATAGCCAGGTCAGCTTTGGCTGATCGCAGGCTTCTTAGTGGAACTATCGGCTCAAGCCGATGGAAGTTTGAGGCAATAACAGGTCTGTGATGCCC	Nucletmycea	Fungi	Dikarya	Ascomycota	Pezizomycotina	NA	NA	NA	NA	NA	NA	NA	Heterotrophs	Saprotrophs
OTU_3339	GGCTTAATTTGACTCAACGCGGGGAAACTTACCAGGTCCAGACATAGTGAGGATTGACAGATTGAGAGCTCTTTCTTGATTCTATGGGTGGTGCCGTTCTTAGTTGGCGGAGTGATTTGTCTGGTTAATTCCGTTAACGAACGAGACCCCCGCCCGCTAAATAGTCATAATAATGCTTAGCATTGTTGTTGGCTTCTTAGAGGGACTTTCGGTGACTAACCGAAGGAAGTTGGGGGCAATAACAGGTCTGTGATGCCC	Stramenopiles	Gyrista	Ochrophyta	Chrysista	Chrysophyceae	NA	NA	NA	NA	NA	NA	Dinobryon	Mixotrophs	Mixotrophs
OTU_3345	GGCTTAATTTGACTCAACACGGGAAAACTCACGAGGTCCAGACATAAGTATGATTGACAGATTGAACGCTCTTTCTTGATTTTATGGGTGGTGGTGCATGGCCGTTCTTAGTTCGTGGATTGATTTGTCTGGTTAATTCCGATAACGAACGAGATCTCAACCTGCTAAATAGCAGATGTAGTCACCTGCTGGGTGAAGGCAGAAGTCTGCATGGTCTTTTGGGCTGTGTGGCTGCTGTTGGATCTCGGGTGATCTAGCATTATGGCTTCTTAGAGGGACTGCTTCAGTGAATGGAGAGGAGGTTTGAGACAATAACAGGTCTGTGATGCCC	Evosea	Variosea	Fractovitellida	Acramoebidae	NA	NA	NA	NA	NA	NA	NA	Acramoeba	Heterotrophs	Consumers
OTU_3349	GGCTTAATTTGACTCAACGCGGGACAACTTACCGGGGCAGGCAGTGTTGAGTGAGGGGAGTGGTTGAGATCTGCTTCCCGAGGATGCTGCGTGTGGTGCATGGCCGTTCTTAACACGTGGGGTGACCTGTCAGGTTAAATCCGATAACGCGTGAGACCCTGGATGGTGACGATGTCCGACAAGGGCAGGGAAGCGCGGGTCGATAACAGGTCTGTGATGCCC	Nucletmycea	Fungi	Opisthosporidia	Microsporidia	NA	NA	NA	NA	NA	NA	NA	NA	Heterotrophs	Parasites
OTU_3357	GGCTTAATTTGACTCAACACGGGGGGAAACTCACCAGGCCCAGACATAGTAAGGATTGACAGATTGAGAGCTCTTTCTTGATTCTATGGGTGGTGGTGCATGGCCGTTCTTAGTTGGTGGTGTGATTTGTCTGGTTGATTCCGTTAACGAACGAGACCTCAGCCTGCTAAATAGTTACTGGATCTCACGATTCAGGGCAACTTCTTAGAGGGACTATTTGCGTCTAGTGAATGGAAGTTTGAGGCGATAACAGGTCTGTGATGCCC	CRuMs	Rigifilida	NA	NA	NA	NA	NA	NA	NA	NA	NA	Micronuclearia	Heterotrophs	Consumers
OTU_3358	GGCTTAATTTGACTCAACGCGGGGAAACTTAGCAGGGCAGGACAAAGTAAGGATTGACAGATTGAGAGCTCTTTCTTGATTCTTTGGGTGGTGGTGCATGGCCGTTTTTAGTTGGTGGAGTGATTTGTCTGGTTAATTCCGTTATCGAACGAGACCTCAACCTGCTAACTAGAATCTTCCATCCATTTGGATGGAATGAAATCTTCTTAGAGGGACTTTTCGCGTCTAGCGGAAGGAAGTTTGAGGCAATAACAGGTCTGTGATGCCC	Stramenopiles	Bigyra	Sagenista	Labyrinthulomycetes	Amphitremida	NA	NA	NA	NA	NA	NA	Amphitrema	Heterotrophs	Consumers
OTU_3361	GGCTTAATTTGACTCAACGCGGGAAAACTTACCAGGCCCAGACATAGTGAGGATTGACAGATTGAGAGCTCTTTCTTGATTCTATGGGTGGTGGTGCATGGCCGTTCTTAGTTGGTGGGTTGCCTTGTCAGGTTGATTCCGGTAACGAACGAGACCTCAGCCTGCTAAATACGTCACTTTCGCTTTTTGCGGATGGCAGACTTCTTAGAGGGACTATTGGCGTTCCAGTCAATGGAAGTTTGAGGCAATAACAGGTCTGTGATGCCC	Chloroplastida	Chlorophyta	Chlorophyceae	NA	NA	NA	NA	NA	NA	NA	NA	Coenochloris	Autotrophs	Photosynthetics
OTU_3362	GGCTTAATTTGACTCAACACGGGAAAACTTACCAGGTCCAGACACGAGAAGGATTGACAGATTGAGAGCCCTTTCTTGATTCTGTGGGTGGTGGTGCATGGCCGTTCTTAGTTGGTGGGTTGCCTTGTCAGGTTGATTCCGGTAACGAACGAGACCTCAGCCTGCTAAATAGTCACTCCTGCTTCTTGCAGGTGGCCGACTTCTTAGAGGGACTATTGGCGTTTAGCCAATGGAAGTATGAGGCAATAACAGGTCTGTGATGCCC	Chloroplastida	Chlorophyta	Chlorophyceae	NA	NA	NA	NA	NA	NA	NA	NA	Gloeomonas	Autotrophs	Photosynthetics
OTU_3366	GGCTTAATTTGACTCAACGCGGGAAAACTTACCAGGTCCAGACATAGTGAGGATTGACAGATTGAGAGCTCTTTCTTGATTCTATGGGTGGTGGTGCATGGCCGTTCTTAGTTGGTGGAGTGATTTGTCTGGTTAATTCCGTTAACGAACGAGACCTCAGCCGCTAAATAGTCACTTCCAGTTCGCTGGTCGGTAGACTTCTTAGAGGGACTTTCACCGTTTAGGTGAAGGAAGCGTGAGGCGATAACAGGTCTGTGATGCCC	Chloroplastida	Chlorophyta	Trebouxiophyceae	NA	NA	NA	NA	NA	NA	NA	NA	Ecballocystis	Autotrophs	Photosynthetics
OTU_3367	GGCTTAATTTGACTCAACACGGGGAAACTTACCAGGTCCAGACATAGTGAGGATTGACAGATTGATAGCTCTTTCTTGATTCTATGGGTGGTGGTGCATGGCCGTTCTTAGTTGGTGGAGTGATTTGTCTGGTTAATTCCGTTAACGAACGAGACCCCCGCCTGCTAACTAGTGATCGGAATACTTTGTCTTCCGCTTCGCTTCTTAGAGGGACTTTCGGTGACTAACCGAAGGAAGTTGGGGGCAATAACAGGTCTGTGATGCCC	Stramenopiles	Gyrista	Ochrophyta	NA	NA	NA	NA	NA	NA	NA	NA	NA	Autotrophs	Photosynthetics
OTU_3372	GGCTTAATTTGACTCAACACGGGAAAACTTACCAGGTCCAGACATAGTGAGGATTGACAGATTGAAGATCTTTCTTGATTCTATGGGTGGTGGTGCATGGCCGTTCTTAGTTGGTGGAGTGATTTGTCTGGTTAATTCCGTTAACGAACGAGACCTCGGCCTGCTAAATAGTTTGCTGAATTCTTCGGGATTCCGTTAAACTTCTTAGAGGGACTATCGGTGACTAGCCGATGGAAGTTCGAGGCAATAACAGGTCTGTGATGCCC	Rhizaria	Cercozoa	NA	NA	NA	NA	NA	NA	NA	NA	NA	NA	NA	NA
OTU_3374	GGCTTAATTTGACTCAACACGGGAAAACTTACCAGGTCCGGACATAGTGAGGATTGACAGATTGAAGATCTTTCTTGATTCTGGCTGTTCTGTTGGTGGAGTGATTTGTCTGGTTAATTCCGTTAACGAACGAGACCTCGACCTACTAAATAGTTGACTAAACTCTTCGGGGTTTGGATTGACTTCTTAGAGGGACTTTTGGTGAGTAGTCAAAGGAAGTTCGAGGCAATAACAGGTCTGTGATGCCC	Rhizaria	Cercozoa	Thecofilosea	Cryomonadida	Rhogostomidae	NA	NA	NA	NA	NA	NA	NA	Heterotrophs	Consumers
OTU_3378	GGCTTAATTTGACTCAACGCGGGGAAACTCACCAGGTCCAGACATAGTAAGGATTGACAGATTGAGAGCTCTTTCTTGATTCTATGGGTGGTGGTGCATGGCCGTTCTTAGTTGGTCGAGTGATTTGTCTGGTTAATTCCGTTAACGAACGAGACCTCGACCTACTAAATAGTTAGCAGATGGATTCTTCCATTTGACGTACTTCTTAGAGGGACTGTCGGTTGGGAGCCGAAGGAAGTTCGAGGCAATAACAGGTCTGTGATGCCC	Rhizaria	Cercozoa	NA	NA	NA	NA	NA	NA	NA	NA	NA	NA	NA	NA
OTU_339	GGCTTAATTTGACTCAACACGGGAAAACTCACCAGGTCCAGACATAGTGAGGATTGACAGATTGATAGCTCTTTCTTGATTCTATGGGTGGTGGTGCATGGCCGTTCTTAGTTGGTGGAGTGATCTGTCTGGTTAATTCCGATAACGAACGAGACCTTAACCTGCTAAACAGTCAGTTAAACTCAGGTTTAATATTGACTTCTTAGAGGGACTATTGATGTTTAATCAATGGAAGTTTGAGGCAATAACAGGTCTGTGATGCCC	Nucletmycea	Fungi	NA	NA	NA	NA	NA	NA	NA	NA	NA	NA	Heterotrophs	Saprotrophs
OTU_3397	GGCTTAATTTGACTCAACGCGGGGAAACTTACCAGGTCCAGACATAGTGAGGATTGACAGATTGAGAGCTCTTTCTTGATTCTATGGGTGGTGGTGCATGGCCGTTCTTAGTTGGTGGAGTGATTTGGTCAATTCCGTTAACGAACGAGACCCCCGCCTGCTAAATAGTTGTACGAATGCTTAGCATTGGTAATGGCTTCTTAGAGGGACTTTCGGTGACTAACCGAAGGAAGTTGGGGGCAATAACAGGTCTGTGATGCCC	Stramenopiles	Gyrista	Ochrophyta	Chrysista	Chrysophyceae	NA	NA	NA	NA	NA	NA	NA	Autotrophs	Photosynthetics
OTU_3407	GGCTTAATTTGACTCAACGCGGGAAAACTTACCAGGTCCAGACATAGTGAGGATTGACAGATTGAGGGCTCTTTCTTGATTCTATGGGTGGTGGTGCATGGCCGTTCTTAGTTGGTGGAGTGATTTGTCTGGTTAATTCCGTTAACGAACGAGACCCCTGCCTGCTAAATAGCCCGGTGAATGGTTTTTCATTGACTAGGGCTTCTTAGAGGGACGTGCGTTCTATTAGACGCAGGAAGATAGGGGCAATAACAGGTCTGTGATGCCC	Stramenopiles	Gyrista	Ochrophyta	Diatomista	Diatomeae	Bacillariophytina	Bacillariophyceae	NA	NA	NA	NA	NA	Autotrophs	Photosynthetics
OTU_3409	GGCTTAATTTGACTCAACGCGGGGAAACTCACCAGGTCCAGACATAGTAAGGATTGACAGATTGATAGCTCTTTCTCGATTCTATGGGTGGTGGTGCATGGCCGTTCTTAGTTGGTGGAGTGATTTGCCTGGTTAATTCCGATAACGAACGAGACCTTAACCTGCTAACTAGCCCGGCCGACTTTGGTTAGCTGCTGGCTTCTTAGAGGGACTATTGGCGTCTAGCTAATGGAAGTTTGAGGCAATAACAGGTCTGTGATGCCC	Nucletmycea	Fungi	Dikarya	Basidiomycota	Ustilaginomycotina	Exobasidiomycetes	NA	NA	NA	NA	NA	Tilletia	Heterotrophs	Saprotrophs
OTU_3412	GGCTTAATTTGACTCAACACGGGGAAACTCACCAGGTCCAGACACGTTAAGGATTGACAGATTGAGAGCTCTTTCTTGATTATGTGGGTGGTGGTGCATGGCCGTTCTTAGTTGGTGGAGTGATTTGTCTGCTTAATTGCGATAACGAACGAGACCTTATCCTGCTAAATAGTCAGGCCAGCTCCGGCTGGTCGCTGGCTTCTTAGAGGGACTATCGGCTTCAAGCCGATGGAAGTTTGAGGCAATAACAGGTCTGTGATGCCC	Nucletmycea	Fungi	Dikarya	Ascomycota	Pezizomycotina	NA	NA	NA	NA	NA	NA	NA	Heterotrophs	Saprotrophs
OTU_3413	GGCTTAATTTGACTCAACGCGGGGAAACTTACCAGGTCCAGACATAGTGAGGATTGACAGATTGAGAGCTCTTTCTTGATTCTATGGGTGGTGGTGCATGGCCGTTCTTAGTTGGTGGAGTGATTTGTCTGGTTAATTCCGTTAACGAACGAGACCCCCGCCTGCTAAATAGTCCCTGGTACGCATTCGCGTAGCAGTTGGCGCTTCTTAGAGGGACTTTCAGTGATTAACTGAAGGAAGTTGGGGGCAATAACAGGTCTGTGATGCCC	Stramenopiles	Gyrista	Ochrophyta	Chrysista	Xanthophyceae	NA	NA	NA	NA	NA	NA	NA	Autotrophs	Photosynthetics
OTU_3417	GGCTTAATTTGACTCAACACGGGAAAACTTACCAGGTCCGGACATAGTGAGGATTGACAGATTGAAGATCTTTCTTGATTCTATGGGTGGTGGTGCATGGCCGTTCTTAGTTGGTTCTTAGTTGGTGGAGTGATTTGTCTGGTTAATTCCGTTAACGAACGAGACCTCTACCTGCTAAATAGTTCTGCGAACTCTCTGGGTTCGCCTGTAACTTCTTAGAGGGACTATCGGTGTGTAGCCGATGGAAGTTGGAGGCAATAACAGGTCTGTGATGCCC	Rhizaria	Cercozoa	Imbricatea	Silicofilosea	Thaumatomonadida	NA	NA	NA	NA	NA	NA	NA	Heterotrophs	NA
OTU_3420	GGCTTAATTTGACTCAACGCGGGGAAACTTACCAGGTCCAGACATAGTAAGGATTGACAGATTGAGAGCTCTTTCTTGATTCTATGGGTGGTGGTGCATGGCCGTTCTTAGTTGGTGTAGTGATTTGTCTGGTTAATTCCGTTAACGAACGAGACCTCCGCCTGCTTAATAGTCCTACTTACAACTGTAGTAAGTGTCAGGACTTCTTAGAGGGACTTTTGGCGATTAGCCAAAGGAAGTTGGAGGCAATAACAGGTCTGTGATGCCC	Stramenopiles	Gyrista	Peronosporomycetes	NA	NA	NA	NA	NA	NA	NA	NA	NA	Heterotrophs	Saprotrophs
OTU_3422	GGCTTAATTTGACTCAACGCGGGGAAACTTACCAGGTCCAGACATAGGTAGGATTGACAGATTGATAGCTCTTTCTTGATTCTATGGGTGGTGGTGCATGGCCGTTCTTAGTTGGTGGAGTGATTTGTCTGGTTAATTCCGTTAACGAACGAGACCCCCACCTGCTAAATAGTTGCGCCAATGCTTGCATTGGATTTGCAGCTTCTTAGAGGGACCTTCAGTGTTTAACTGAAGGAAGTTGGGGGCAATAACAGGTCTGTGATGCCC	Stramenopiles	Gyrista	Ochrophyta	NA	NA	NA	NA	NA	NA	NA	NA	NA	Autotrophs	Photosynthetics
OTU_3428	GGCTTAATTTGACTCAACACGGGAAAACTTACCAGGTCCAGACATAGTAAGGATTGACAGGTGGAAAGATTTTTCTTGATTCTGTGGGTGGTGGTGCATGGCCGTTCTTAGTTGGTGGAATAATTTGTCTGTTTAATTACGATAACGAACGAGATGATCATGAAAAAATAGGACGTGGAATCGAAAGATTCCGTTGCGCCTTCTTTTTCAGATTAATGGATCAAAGCCATTTGAAATTATCGCAATAACAGGTCTGTGATGCCC	Discosea	Centramoebia	NA	NA	NA	NA	NA	NA	NA	NA	NA	NA	Heterotrophs	Consumers
OTU_3435	GGCTTAATTTGACTCAACGCGGGAAAACTTACCAGGTCCAGACATAGTGAGGATTGACAGATTGAGAGCTCTTTCTTGATTCTATGGGTGGTGGTGCATGGCCGTTCTTAGTTGGTGGAGTGATTTGTCTGGTTAATTCCGTTAACGAACGAGACCTTAACCTGCTAAATAGTCACGTGTAACCTCGGTTACATGGGCAACTTCTCAGAGGGACTTTGTGTGTCTAACACGAGGAAGTTTGAGGCAATAACAGGTCTGTGATGCCC	Alveolata	Dinoflagellata	Dinophyceae	NA	NA	NA	NA	NA	NA	NA	NA	NA	NA	NA
OTU_3440	GGCTTAATTTGACTCAACGCGGGAAAACTTACCAGGTCCGGACATAGTGAGGATTGACAGATTGAAGATCTTTCTTGATTCTATGGGTGGTGGTGCATGGCCGTTCTTAGTTGGTGGAGTGATTTGTCTGGTTAATTCCGTTAACGAACGAGACCTCGACCTGCTAAATAGGAGAGCAAACCCTTGGGTTTGCATCAACTTCTTAGAGGGACTTTTGGTGAGCAGCCAAAGGCAATAACAGGTCTGTGATGCCC	Rhizaria	Cercozoa	NA	NA	NA	NA	NA	NA	NA	NA	NA	NA	NA	NA
OTU_3442	GGCTTAATTTGACTCAACACGGGAAAACTTACCTAGTGAGGATTGACAGATTGAAGATCTTTCTTGATTCTATTGGTGGAGTGATTTGTCTGGTTAATTCCGTTAACGAACGAGACCTCGACCTACTAAATAGTTGGCTTAACCCTTTTGGGTTTGGACTAACTTCTTAGAGGGACTTTTGGTGAGTAGCCAAAGGAAGTTCGAGGCAATAACAGGTCTGTGATGCCC	Rhizaria	Cercozoa	Thecofilosea	Cryomonadida	Rhogostomidae	NA	NA	NA	NA	NA	NA	Capsellina	Heterotrophs	Consumers
OTU_3444	GGCTTAATTTGACTCAACGCGGGAAAACTTACCAGGTCCAGACATAGTGAGGATTGACAGATTGAGAGCTCTTTCTTGATTCTATGGGTGGTGGTGCATGGCCGTTCTTAGTTGGTGGGTTGCCTTGTCAGGTTGATTCCGGTAACGAACGAGACCTCGGCCTGCTAACTAGTACTTTTCGGTTTTCCGGATAGCTTACTTCTTAGAGGGACTATCTGCGTCTAGCAGATGGAAGCACGAGGCAATAACAGGTCTGTGATGCCC	Chloroplastida	Chlorophyta	Trebouxiophyceae	NA	NA	NA	NA	NA	NA	NA	NA	Franceia	Autotrophs	Photosynthetics
OTU_3446	GGCTTAATTTGACTCAACACGGGAAAAACTTACCAGGTCCAGACACAGTGAGGATTGACAGATTGAAGATCTTTCTTGATTCTGTGGGTGGTGGTGCATGGCCGTTCTTAGTTGGTGGAGTGATTTGTCTGGTTGATTCCGATAACGAACGAGACCTCGACCTGCTTAATAGCATGGCGAACCCCTCGCGGGTTGGCACAAGCTTCTTAGAGGGACTATCGGTGCGTAGCCGATGGAAGTTCGAGGCAATAACAGGTCTGTGATGCCC	Rhizaria	Cercozoa	NA	NA	NA	NA	NA	NA	NA	NA	NA	NA	NA	NA
OTU_345	GGCTTAATTTGACTCAACACGGGGAAACTTACCAGGTCCAGACATAGTTAGGATTGACAGATTGATAGCTCTTTCTTGATTCTATGGGTGGTGGTGCATGGCCGTTCTTAGTTGGTGGAGTGATTTGTCTGGTTAATTCCGTTAGCAACTTCTTAGAGGGACTTTGTGTGTCTAACGCAAGGAAGTTTGAGGCAATAACAGGTCTGTGATGCCC	Alveolata	Dinoflagellata	Dinophyceae	NA	NA	NA	NA	NA	NA	NA	NA	NA	NA	NA
OTU_3451	GGCTTAATTTGACTCAACGCGGGGAAACTTACCAGGTCCAGACATAGCAAGGATTGACAGATTGATAGCTCTTTCTTGATTCTATGGGTGGTGGTGCATGGCCGTTCTTAGTTGGTGAAGTGATTTGTCTGGTTAATTCCGATAACGAACGAGACCTTAACCTGCTAACTAGTTTGGCCTATTTTATAGGTTTAACTTCTTAGAGGGACTATGTCACGATGAGTGCATGGAAGTTTGAGGCAATAACAGGTCTGTGATGCCC	Alveolata	Ciliophora	Intramacronucleata	SAL	Lamellicorticata	Litostomatea	NA	NA	NA	NA	NA	NA	Heterotrophs	NA
OTU_3452	GGCTTAATTTGACTCAACGCGGGGAAACTTACCAGGTCCAGACATAGTGAGGATTGACAGATTGAAGTTCTTTCTTGATTCTATGGGTGGTGGTGCATGGCCGTTCTTAGTTGGTGGAGTGATTCGTCTGGTTAATTCCGTTAACGAACGAGACCTCGACCTGCTAAATAGTCTGCCGAACCTGCGGGTTCGTGTACGACTTCTTAGAGGGACTGTCGGTTTGTAGCCGAAGGAAGTTCGAGGCAATAACAGGTCTGTGATGCCC	Rhizaria	Cercozoa	NA	NA	NA	NA	NA	NA	NA	NA	NA	NA	NA	NA
OTU_3454	GGCTTAATTTGACTCAACGCGGGGAAACTTACCAGGTCCAGACAGTGGAAGGATTGACAGATTGAGAGCTCTTTCTTGATTCGCTGGGTGGTGGTGCATGGCCGTTCTTAGTTCGTGGTGTAAATTGTCTGTGTCAATTCCGCTAACGAACGAGACCTTAACCTGCTAAATAATGTTGGGCGGAGACTTGGGCAGTGCAGACGGCTTCGGGGCAACTCGGGGTCGCGAGTGCTGTCCAACTCTGGTCAAAATCCATGCCCCCGACGGGGGGTTCGGGGCAACCCGGGTTCTCTGCAGGCATGGAACCAACTTCTTAGAGGGACTATTTGCTCCTAGCGAATGGAAGTTTGAGGCAATAACAGGTCTGTGATGCCC	Evosea	Archamoebea	Mastigamoebida	NA	NA	NA	NA	NA	NA	NA	NA	Mastigamoeba	Heterotrophs	Consumers
OTU_3459	GGCTTAATTTGACTCAACGCGGGGAAACTTACCAGGTCAAGACATGACAAGGATTGACAGATTGATAGCTCTTTCTTGATTTCATGGGTGGTGGTGCATGGCCGTTCTTAGTTGGTGGAGTGATTTGTCTGGTTAATTCCGATAACGAACGAGACCTTAACCTGCTAACTAGTCATTCTCATTACATGAGCTTGGACTTCTTAGAGGGACTATGCTGCGATAAGCACAGGGAAGTTTGAGGCAATAACAGGTCTGTGATGCCC	Alveolata	Ciliophora	Intramacronucleata	SAL	Lamellicorticata	Litostomatea	Haptoria	NA	NA	NA	NA	NA	Heterotrophs	Consumers
OTU_346	GGCTTAATTTGACTCAACGCGGGGACACTTACCAGGTCCAGGCATAGTAAGGATTGACAGATTGATAGCTCTTTCTTGATTCTATGGGTGGTGGTGCATGGCCGTTCTTAGTTGGTGGAGTGATTTGTCTGGTTAATTCCGTTAATGAACGAGACCTGAACCTGCTAAATAGTTACATGTAGCCTCGGTTACATGGGCAACTTCTTAGAGGGATTTTGCGTGTCTAACGCAAGGAGGTTCGATGCAATAACAGGTCTGTGATGCCC	Alveolata	Dinoflagellata	Dinophyceae	NA	NA	NA	NA	NA	NA	NA	NA	NA	NA	NA
OTU_3464	GGCTTAATTTGACTCAACGCGGGGAAACTTACCAGGTCGAGACATAGTGAGGATTGACAGATTGATAGCTCTTTCTTGATTTTATGGGTGGTGGTGCATGGCCGTTCTTAGTTGGTGGAGTGATTTGTCTGGTTAATTCCGTTAACGAACAAGACCCCCGCGGCCGCCATCTAAGTAGTGTGGGTAATGCTTATGCATTGCCTTTTTCTACTTCTTCGAGGGACTTTCAGTGACTAACTGAAGGAAGTTGGGGCAATAACAGGTCTGTGATGCCC	Stramenopiles	Gyrista	Ochrophyta	Chrysista	Raphidophyceae	NA	NA	NA	NA	NA	NA	Goniostomum	Autotrophs	Photosynthetics
OTU_3470	GGCTTAATTTGACTCAACACGGGGAAACTTACCAGGTCCAGACAGTGCAAGGATTGACAGATTGAGAGCTCTTTCTAGATTCGCTGGGTGGTGGTGCATGGCCGTTCTTAGTTCGTGGTGTAAATTGTCTGTGTCAATTCCGCTAACGAACGAAACCTTAACCTGCTAACTAACGTTGGGCGGAGGCTTTGGCTGGGTGAAGCGTTTAGGGGCAACTCTAGGCGTGGAGCCCCAGTCAAACTCTAGTACAAATCTGCCCCACCGACGGGAGTGTTCAACGGGGCCGCAAGGCTTCGGTAGGTGCTTCTGCAAGGACAGAACCAACTTCTTAGAGGGACTATTTGCTCCTAGCGAATGGAAGTTTGAGGCAATAACAGGTCTGTGATGCCC	Evosea	Archamoebea	Mastigamoebida	NA	NA	NA	NA	NA	NA	NA	NA	Mastigamoeba	Heterotrophs	Consumers
OTU_3475	GGCTTAATTTGACTCAACGCGGGAAAACTTACCAGGTCCAGACATAGTAAGGATTGAAAGATTGAGAGCTCTTTCTTGATTCTATGGGTGGTGGTGCATGGCCGTTCTTAGACTGGTGGAGTGATTTGTCTGGTTAATTCCGTTAACGAACGAGACCTCCGCGTGCTAAATAGTTTTGCTTGACATCTGGTCAGGTTAAGACTTCTTAGAGGGACTTTTGGCGACTAGCCAAAGGAAGTTGGAGGCAATAACAGGTCTGTGATGCCC	Stramenopiles	Gyrista	Peronosporomycetes	NA	NA	NA	NA	NA	NA	NA	NA	NA	Heterotrophs	Saprotrophs
OTU_3476	GGCTTAATTTGACTCAACGCGGGGAAACTTACCAGGTCCAGACACAGTGAGGATTGACAGATTGGAGATCTTTCTTAATTCTGTGGGTGGTGGTGCATGGCCGTTCTTAGTTGGTGGAGTGATATGTCTGGTTAATTCCGTTAACGAACGAGACCTCGACCTGCTAACTAGTTAAGTTGACTCTTCGGGGTCAACGTTGTAACTTCTTAGAGGGACTATCGGTGTGTAGCCGATGGAAGTTCGAGGCAATAACAGGTCTGTGATGCCC	Rhizaria	Cercozoa	NA	NA	NA	NA	NA	NA	NA	NA	NA	NA	NA	NA
OTU_3478	GGCTTAATTTGACTCAACGCGGGAAAACTTACCAGGTCCGGACATAGTGAGGATTGACAGATTGAAGATCTTTCTTGATTCTATGGGTGGTGGTGGTGCATGGCCGTTCTTAGTTGGTGGAGTGATTTGTCTGGTTAATTCCGTTAATGAACGAGATCCCTGCCTGCTAAATAGTTCCGCTAGTGATTTTCACTGGCGAGACCTTCTTAGAGGGACGTGCGTTCTATTAGACGCAGGAAGATAGGGGCAATAACAGGTCTGTGATGCCC	Stramenopiles	Gyrista	Ochrophyta	Diatomista	Diatomeae	NA	NA	NA	NA	NA	NA	NA	Autotrophs	Photosynthetics
OTU_3479	GGCTTAATTTGACTCAACACGGGAAAACTTACCAGGTCCAGACATAGTAAGGATTGACAGATTGAAGATCTTTCTTGATTCTATGGATAGTGGTGCATGGCCGTTCTTAGTTGGTGGAGTGATTTGTCTGGTTAATTCCGTTAACGAACGAGACCTCAGCTTGCTAATTAGTTTTCTCAATGTCTCATTGGGTAAACTTATAAGAAGGACTATTGGATATGCAGCCGATGGAAGTTTGAGGCAATAACAGGTCTGTGATGCCC	Rhizaria	Endomyxa	Vampyrellida	NA	NA	NA	NA	NA	NA	NA	NA	Thalassomyxa	Heterotrophs	Consumers
OTU_348	GGCTTAATTTGACTCAACACGGGAAAACTTACCAGGTCCAGACATAGTGAGGATTGACAGATTGAAGATCTTTCTTGATTTTATGGGTGGTGGTGCATGGCCGTTCTTAGTTGGTGGAGTGATTTGTCTGGTTAATTCCGTTAACGAACGAGACCTCGACCTGCTAACTAGTCTTTATAAAATCCCCTTCATTGTGGTTTGTAAAGTTTACTTCTTAGAGGGACTATCGGTTTTAAGCTGGTGGAAGTTCGAGGCAATAACAGGTCTGTGATGCCC	Rhizaria	Cercozoa	NA	NA	NA	NA	NA	NA	NA	NA	NA	NA	NA	NA
OTU_3482	GGCTTAATTTGACTCAACGCGGGAAAACTTACCAGGTCCGGACATAGTGAGGATTGACAGATTGAAGATCTTTCTTGATTCTATGGGTGGTGGTGCATGGCCGTTCTTAGTTGGTGGAGTGATTTGTCTGGTTAATTCCGTTAACGAACGAGACCTCGACCTACTAAATAGTCGGGCGGACTCTTTAGGGTCCGACTCCCCGGTCTTCTTAGAGGGACTTTTGGTGCGTAGCCAAAGGAAGTTTGAGGCAATAACAGGTCTGTGATGCCC	Rhizaria	Cercozoa	NA	NA	NA	NA	NA	NA	NA	NA	NA	NA	NA	NA
OTU_3484	GGCTTAATTTGACTCAACACGGGGAAACTTACCAGGTCCAGACATGGGAAGGATTGACAGATTGATAGCTCTTTCTTGATTCTATGGGTGGTGGTGCATGGCCGTTCTTAGTTGATAGAGTGATTTGTCTGCTTAATTTCGACAACGAACGAGACCTCAGCCTGATAACTAGTTGCGGTTCAATGAGCCGTGAACTTCTTAGATGGACTTTGGGGGCTACTCCAAGGAAGCTTGAGGCAATAACAGGTCTGTGATGCCC	Alveolata	Ciliophora	Postciliodesmatophora	Heterotrichea	Gruberiidae	NA	NA	NA	NA	NA	NA	Gruberia	Heterotrophs	Consumers
OTU_3485	GGCTTAATTTGACTCAACGCGGGGAAACTTACCAGGTTGAAACATGGTTGGGATTGACAGATTGAGAGCTCTTTCTTGATTCTATGGGTGGTGGTGCATGGCCGTTCTTAGTTGGTGGAGTGATTTGTCTGGTTAATTCCGTTAACGAACGAGACCTTAACCTGCTAACTAGTAGATAGATGTACAATCTATTTTACTTCTTAGAGGGACTACGTGTTCAAGCACATGGAAGTTTGAGGCAATAACAGGTCTGTGATGCCC	Alveolata	Ciliophora	NA	NA	NA	NA	NA	NA	NA	NA	NA	NA	Heterotrophs	NA
OTU_3489	GGCTTAATTTGACTCAACACGGGAAAACTTACCAGGTCCAGACATAGTAAGGATTGACAGATTGAAGATCTTTCTTGATTCTATGGGTGGTGGTGCGTGGCCGTTCTTAGTTGGTGGAGTGATTTGTCTGGTTAATTCCGTTAACGAACGAGACCTCGACCTGCTAAATAGTTGGATGAATTCTTCGGGATTTTTTTTATGACTTCTTAGAGGGACTATTGGTGATTTAGCCGATGGAAGTTCGAGGCAATAACAGGTCTGTGATGCCC	Rhizaria	Cercozoa	NA	NA	NA	NA	NA	NA	NA	NA	NA	NA	NA	NA
OTU_3491	GGCTTAATTTGACTCAACACGGGAAAACTTACCAGGTCCGGACATAGTGAGGATTGACAGATTGAAGATCTTTCTTGATTCTATGGGTGGTGGTGCGTGGCCGTTCTTAGTTGGTGGAGTGATTTGTCTGGTTAATTCCGTTAACGAACGAGACCTCGACCTGCTAAATAGTAAACTAAACTCTTCGGGGTTTAGATTAACTTCTGAGAGGTGAGTAGCCAAAGGAAGTTCGAGGCAATAACAGGTCTGTGATGCCC	Rhizaria	Cercozoa	Thecofilosea	Cryomonadida	Rhogostomidae	NA	NA	NA	NA	NA	NA	Capsellina	Heterotrophs	Consumers
OTU_3495	GGCTTAATTTGACTCAACACGGGGGGAAACTTACCAGGTCAAGACATAAGTGGGATTGACAGATTGAGAGCTCTTTCTTGATTCTATGGGTGGTGGTGCATGGCCGTTCTTAGTTGGTGGAGTGATTTGTCTGGTTAATTCCGTTAACGAACGAGACCTTAACCTGCTAAATAGTTGGCTTGTGAAAAACGGGTCTAACTTCTTAGAGGGACTATGCGTTCAAGCGCATGGAAGTTCGAGGCAATAACAGGTCTGTGATGCCC	Alveolata	Ciliophora	Intramacronucleata	CONTHREEP	NA	NA	NA	NA	NA	NA	NA	Askenasia	Heterotrophs	Consumers
OTU_3499	GGCTTAATTTGACTCAACACGGGGGGAAACTTACCAGGTCCAGACATAGTGAGGATTGACAGATTGAGAGCTCTTTCTTGATTCTATGGGTGGTGGTGCATGGCCGTTCTTAGTTGGTGGAGTGATTTGTCTGGTTAATTCCGTTAACGAACGAGACCCCCGCCTGCTAAATAGTAGGGTGAATGCTTAGCATTGACTACTGCTTCTTAGAGGGACTTTTGGTGACTAACCAAAGGAAGTTGGGGGCAATAACAGGTCTGTGATGCCC	Stramenopiles	Gyrista	Ochrophyta	Chrysista	Chrysophyceae	NA	NA	NA	NA	NA	NA	NA	Autotrophs	Photosynthetics
OTU_3506	GGCTTAATTTGACTCAACACGGGAAAACTTACCAGGTCCAGACACCGGGAGGATTGACAGATTGAGAGCTCTTTCTTGATTCGGTGGGTGGTGGTGCATGGCCGTTCTTAGTTGGTGGGTTGCCTTGTCGGGTTGATTCCGGTAACGAACGAGACCTCAGCCTGCTAAATAGTCGCGCTTGCCTCTGGCAGGTGGTTGACTTCTTAGAGGGACTATTGGCGTTTAGTCAATGGAAGTATGAGGCAATAACAGGTCTGTGATGCCC	Chloroplastida	Chlorophyta	Chlorophyceae	NA	NA	NA	NA	NA	NA	NA	NA	NA	Autotrophs	Photosynthetics
OTU_3508	GGCTTAATTTGACTCAACGCGGGGCAACTTACCAGGGCAAGCAATGTTGCGAGAAGGGCATGTATAAGTTATGTGTTCTGATAGTGTTGCGTGTGGTGCATGGCCGTTCTTAACACGTGGGGTGACCTGTCTGGTTAAATCCGATAACGCGTGAGACCCTGAACGAAAGTGACGGTGCTCGAAGAGAGCGAGGAAGCACTGGTTGATAACAGGTCTGTGATGCCC	Nucletmycea	Fungi	Opisthosporidia	Microsporidia	NA	NA	NA	NA	NA	NA	NA	NA	Heterotrophs	Parasites
OTU_3511	GGCTTAATTTGACTCAACACGGGAAAACTTACCAGGTCCAGACATAGTGAGGGTTGACAGATTGAAGATCTTTCTTGATTCTATGGGTGGTGGTGCATGGCCGTTCTTAGTTGGTGGAGTGATTTGTCTGGTTAATTCCGTTAACGAACGAGACCTCGTCTTACTAAATAGCATGGCATAATTTTTTTATGTACATGTCTTCTTAGAGGGACTTGTGGTGTGTAGCCACAGGAAGTTCGAGGCAATAACAGGTCTGTGATGCCC	Rhizaria	Cercozoa	NA	NA	NA	NA	NA	NA	NA	NA	NA	NA	NA	NA
OTU_3512	GGCTTAATTTGACTCAACACGGGAAAACTTACCAGGTCCGGACATAGTGAGGATTGACAGATTGAAGATCTTTCTTGATTCTATGGGTGGTGGTGCGTGGCCGTTCTTAGTTGGTGGAGTGATTTGTCTGGTTAATTCCGTTAACGAACGAGACCTCAACCTGCTAAATAGCTGACGGAACCCTTCGGGGTTCTGCATTGACTTCTTAGAGGGACTTTTGGTGAGTAGCCAAAGGAAGTTCGAGGCAATAACAGGTCTGTGATGCCC	Rhizaria	Cercozoa	Thecofilosea	Cryomonadida	Rhogostomidae	NA	NA	NA	NA	NA	NA	Capsellina	Heterotrophs	Consumers
OTU_3513	GGCTTAATTTGACTCAACGCGGGGAAACTTACCAGGTCCGGACATAGTAAGGATTGACAGATTGATAGCTCTTTCTTGATTCTATGGGTGGTGGTGCATGGCCGTTCTTAGTTGGTGGAGTGATTTGTCTGGTTAATTCCGTTAACGAACGAGACCTTAACCTGCTAAATAGACACTATAGCTTCGGCTATGGCTGTGCTTCTTAGAGGGACTTTGCGTGTTTAACGCAAGGAAGTTCAAAGCAATAACAGGTCTGTGATGCCC	Alveolata	NA	NA	NA	NA	NA	NA	NA	NA	NA	NA	NA	NA	NA
OTU_3514	GGCTTAATTTGACTCAACGCGGGAAAACTTACCAGGTCCAGACATAGTGAGGATTGACAGGTTGAGGACCTTTCTTGATTCTATGGGTGGTGGTGCATGGCCGTTCTTAGTTGGTGGAGTGATTTGTCTGGTTAATTCCGTTAACGAACGAGACCTCGACCTTGTTAAATAGTCTTGTGAAACGCAAGTTTCATTCGTGGACTTCTTAGAGGGACTATCGGTGCTTAGCCGGTGGAAGTTCGAGGCAATAACAGGTCTGTGATGCCC	Rhizaria	Cercozoa	NA	NA	NA	NA	NA	NA	NA	NA	NA	NA	NA	NA
OTU_352	GGCTTAATTTGACTCAACACGGGGAAACTTACCAGGTCAAAACATGGTTGGGATTGACAGACTGAGAGCTCTTTCTTGATTCTATGGGTGGTGGTGCATGGCCGTTCTTAGTTGGTGGAGTGATTTGTCTGGTTAATTCCGTTAACGAACGAGACCTTAACCTGCTAAATAGTTGGCTTCTGCACAAGGAGTTCAACTTCTTAGAGGGACTAAGCGCTTAAACGCTTGGAAGTTTGAGGCAATAACAGGTCTGTGATGCCC	Alveolata	Ciliophora	Intramacronucleata	CONTHREEP	NA	NA	NA	NA	NA	NA	NA	NA	Heterotrophs	Consumers
OTU_3520	GGCTTAATTTGACTCAACACGGGAAAACTTACCAGGTCCAGACACAGTAAGGATTGACAGATTGAAGATCTTTCTTGATTCTGTGGGTGGTGGTGCATGGCCGTTCTTAGTTGGTGGAGTGATTTGTCTGGTTAATTCCGTTAACGAACGAGACCTCGACCTGCTAAATAGTTTATCATAGACTTCGGTCTATGCCGTATAACTTCTTAGAGGGACTATCGGTGTGTAGCCGACGGAAGTTCGAGGCAATAACAGGTCTGTGATGCCC	Rhizaria	Cercozoa	Glissomonadida	Sandonidae	NA	NA	NA	NA	NA	NA	NA	NA	Heterotrophs	Consumers
OTU_3523	GGCTTAATTTGACTCAACACGGGGGGAAACTTACCAGGCCCAGACATAGTAAGGATTGACAGATTGAGAGCTCTTTCTTGATTCTATGGGTGGTGGTGCATGGCCGTTCTTAGTTGGTGGAGTGATTTGTCTGGTTAATTCCGTTAACGAACGAGACCTCAGCCTGCTAAATAGTTGCGTGAATCTTCTACTCGGGTGAAGGTGCAGTCAGGTGCGGTGGCTTGCCCATCGTTCCTACCGTGCTGGATCCTTGATGAATTCATGAGTACACTTCTTAGAGGGACTATTAGTATCTAGCTAATGGAAGTTTGAGGCAATAACAGGTCTGTGATGCCC	Evosea	Variosea	Fractovitellida	Schizoplasmodiidae	NA	NA	NA	NA	NA	NA	NA	NA	Heterotrophs	Consumers
OTU_3527	GGCTTAATTTGACTCAACACGGGGAAACTTACCAGGTCCAAACATAGTGAGGATTGACAGATTGAGAGCTCTTGCTTGATTCTATGGGTGGTGGTGCATGGCCGTTCTTAGTTGGTGGAGTGATTTGTCTGGTTAATTCCGATAACAACGAGACCTTAACCTGCTAACTAGTCTCGCCTATTTCATAGGTGCTGACTTCTTAGAGGGACTATGTGTCGATAAGCACATGGAAGTTTGAGGCAATAACAGGTCTGTGATGCCC	Alveolata	Ciliophora	Intramacronucleata	SAL	Lamellicorticata	Litostomatea	NA	NA	NA	NA	NA	NA	Heterotrophs	NA
OTU_3533	GGCTTAATTTGACTCAACACGGGAAAACTTACCAGGTCCGTGAGGATTGACAGATTGAAGATCTTTCTTGATTCTATGGGTGGTGGTGCATGGCCGTTCTTAGTTGGTGGAGTGATTTGTCTGGTTAATTCCGTTAACGAACGAGACCTCGACCTACTAAATAGTTTTGCGAAGTCTTCGGATTTTACAAAAACTTCTTAGAGGGACTTTTGGTGAGTAGCCAAAGGAAGTTCGAGGCGATAACAGGTCTGTGATGCCC	Rhizaria	Cercozoa	Thecofilosea	Cryomonadida	Rhogostomidae	NA	NA	NA	NA	NA	NA	Capsellina	Heterotrophs	Consumers
OTU_3534	GGCTTAATTTGACTCAACGCGGGAAAACTTACCAGGTCCAGACATAGTAAGGATTGACAGATTGAAGATCTTTCTTGATTCTATGGGTGGTGGTGCATGGCCGTTCTTAGTTGGTGGAGTGATTTGTCTGGTTAATTCCGTTAACGAACGAGACCTCGACCTGCTAAATAGTCCGGCGAATTCTTCGGGGTTCGACCGCGTGATCTTCTTAGAGGGACTATCGGTGTGTAGCCGGTGGAAGTTCGAGGCAATAACAGGTCTGTGATGCCC	Rhizaria	Cercozoa	NA	NA	NA	NA	NA	NA	NA	NA	NA	NA	NA	NA
OTU_354	GGCTTAATTTGACTCAACGCGGGGAAACTTACCAGGCCCAGACATAGTGAGGATTGACAGATTGAGAGCTCTTTCTTGATTCTATGGGTGGTGGTGCATGGCCGTTCTTAGTTGGTGGAGTGATTTGTCTGGCTAATTCCGTTAACGAGCGAGACCCCCGCCTGCTAAATAGTTGTGTCAATGCTTAGCATTGATGTCAGCTTCTTAGAGGGACTTTCGGTGTTTAACCGAAGGAAGTTGGGGGCAATAACAGGTCTGTGATGCCC	Stramenopiles	Gyrista	Ochrophyta	Chrysista	Chrysophyceae	NA	NA	NA	NA	NA	NA	NA	Autotrophs	Photosynthetics
OTU_3540	GGCTTAATTTGACTCAACACGGGAAAACTCACCAGGTCCAGACATGGGAAGGATTGACAGATTGATAGCTCTTTCTTGATTCTATGGGTGGTGGTGCATGGCCGTTCTTAGTTGGTGGAGTGATTTGTCTGGTTAATTCCGTTAACGAACGAGACCTTAGCCTGCTAAATAGTTGGTCCTAACTTCGGTTAGAGGTACAGCTTCTTAGAGGGACTTCGTGTGTTTAACACGAGGAAGTTTGAGGCAATAACAGGTCTGTGATGCCC	Alveolata	NA	NA	NA	NA	NA	NA	NA	NA	NA	NA	NA	NA	NA
OTU_3547	GGCTTAATTTGACTCAACGCGGGAAAACTTACCAGGTCCAGACATTGGAAGGATTGACAGATTGATAGCTCTTTCTTGATTCTATGGGTGGTGGTGCATGGCCGTTCTTAGTTGGTGGAGTGATTTGTCTGGTTAATTCCGTTAACGAACGAGACCTTAGCCTGCTAACTAGTCGCTGGAACCTTTGTTCCTGTTGACTTCTTAGAGGGACTTTGTGACTAAACACAAGGAAGTTTGAGGCAATAACAGGTCTGTGATGCCC	Alveolata	Ciliophora	Intramacronucleata	SAL	Spirotrichea	Perilemmaphora	Hypotrichia	NA	NA	NA	NA	NA	Heterotrophs	Consumers
OTU_3549	GGCTTAATTTGACTCAACACGGGAAAACTTACCAGGTCCAGACATAGTGAGGATTGACAGATTGAAGATCTTTCTTGATTCTATGGGTGGTGGTGCATGGCCGTTCTTAGTTGGTGGAGTGATTTGTCTGGTTAATTCCGTTAACGAACGAGACCTCGGCCTACTAAATAGTTGGACGAACTCTAGATCTTCGGGGTTCGGCTGTCAACTTCTTAGAGGGACTATCGGTGGTTAGCCGATGGAAGTTCGAGGCAATAACAGGTCTGTGATGCCC	Rhizaria	Cercozoa	NA	NA	NA	NA	NA	NA	NA	NA	NA	NA	NA	NA
OTU_3550	GGCTTAATTTGACTCAACGCGGGAAAACTTACCAGGTCCAGACATTAGAAGGATTGACAGGTTGATAGCCCTTTCTTGATTTAATGGGTGGTGGTGCATGGCCGTTCTTAGTTGGTGGAGTGATTTGTCTGGTTAATTCCGTTAACGAACGAGACCTTAGCCTACTAACTAGTCGATTCAACCTTGTTGACTCCGACTTCTTAGAGGGACTTTGTGGTTTCAAACACAAGGAAGTTTGAGGCAATAACAGGTCTGTGATGCCC	Alveolata	Ciliophora	Intramacronucleata	SAL	Spirotrichea	Perilemmaphora	Hypotrichia	NA	NA	NA	NA	NA	Heterotrophs	Consumers
OTU_3552	GGCTTAATTTGACTCAACGCGGGGAAACTCACCAGGTCCAGACACAGTAAGGATTGACAGATTGAGAGCTCTTTCTTGATTCTGTGATTGGTGGTGCATGGCCGTTCTTAGTTGGTGGAGTGATTTGTCTGCCTAATCGCGATAACGAACGAGACCCTTACCTGCTAAATAGTCGACTCGGCCTTGGCCGGGAACCTTTTTTGGTCACGACTTCTTAGAGGGACTGGAGGCTCCAAGCCTCAGGAAGCCGGGGGCAATAACAGGTCTGTGATGCCC	Nucletmycea	Fungi	Dikarya	Ascomycota	Taphrinomycotina	Archaeorhizomyces	NA	NA	NA	NA	NA	Archaeorhizomyces	Heterotrophs	Saprotrophs
OTU_3554	GGCTTAATTTGACTCAACGCGGGAAAACTTACCAGGTCCAGACACGAGGATGATTAACAGATTGAGAGCTCTTTTTTGATTTTGTGGGTGGTGGTGCATGCTAAGCCGTTCTTAGTTGGTGGGTTGCCTTGTCAGGTTGATTCCGGTAACGAACGAGACCTCAGCCTGCTAAATAGTCACGTGTCCTTTTTGGATGCGCCTGACTTCTTAGAGGGACTATTATCGTTTAGGTAATGGAAGTGTGAGGCAATAACAGGTCTGTGATGCCC	Chloroplastida	Chlorophyta	Chlorophyceae	NA	NA	NA	NA	NA	NA	NA	NA	NA	Autotrophs	Photosynthetics
OTU_3556	GGCTTAATTTGACTCAACGCGGGGAAACTTACCAGGTCCAGACATAGTTAGGATTGACAGATTGATAGCTCTTTCTTGATTCTATGGGTGGTGGTGCATGGCCGTTCTTAGTTGGTGGAGTGATTTGTCTGGTTAATTCCGTTAACGAACGAGACTTCAGCCTGCTAACTGGCGATGCCCATTTTTAATGGGTAGCCCACTTCTTAGAGGGACTATTCGTGTTCAACGAATGGAAGTTTGAGGCAATAACAGGTCTGTGATGCCC	Cryptista	Cryptophyceae	Cryptomonadales	NA	NA	NA	NA	NA	NA	NA	NA	Cryptomonas	Mixotrophs	Mixotrophs
OTU_3575	GGCTTAATTTGACTCAACGCGGGAAAACTTACCAGGTCCAGACACGGGGAGGATTGACAGATTGAGAGCTCTCTTGATTCTGTGGGTGGTGGTGCATGGCCGTTCTTAGTTGGTGGGTTGCCTTGTCAGGTTGATTCCGGTAACGAACGAGACCTCAGCCTGCTAAATAGTCACGTCCACCTTGGTGGATGTCTGACTTCTTAGAGGGACTATTGGCGTTTAGCCAATGGAAGTGTGAGGCGATAACAGGTCTGTGATGCCC	Chloroplastida	Chlorophyta	Chlorophyceae	NA	NA	NA	NA	NA	NA	NA	NA	Chlamydomonas	Autotrophs	Photosynthetics
OTU_3576	GGCTTAATTTGACTCAACGCGGGGAAACTCACCAGGTCCAGACATAGTAAGGATTGACAGATTGAGGGCTCTTTCTTGATTCTATGAGTGGTGGTGCATGGCCGTTCTTAGTTGGTGAAGTGATTTGTCTGGTTAATTCCGTTAACGAACGAGACCTTAACCTGCTAAATAGTTTGATTAACTCTGGTTGATTATAAACTTCTTAGAGGGACTATAAACTTTTAGTCTATGGAAGTTTGAGGCAATAACAGGTCTGTGATGCCC	Nucletmycea	Fungi	NA	NA	NA	NA	NA	NA	NA	NA	NA	NA	Heterotrophs	Saprotrophs
OTU_3578	GGCTTAATTTGACTCAACGCGGGAAAACTTACCAGGTCCGGACATAGTAAGGATTGACAGATTGAAGATCTTTCTTGATTCTATGGATGGTGGTGCATGGCCGTTCTTAGTTGGTGGAGTGATTTGTCTGGTTAATTCCGTTAACGAACGAGACCTCAGCTTACTAATTAGGTTGCGCAATCTTCGGATTGTTGTAAACTTCTTAGAGGGACTATTGGTGATTAGCCAATGGAAGTATGAGGCAATAACAGGTCTGTGATGCCC	Rhizaria	Endomyxa	Vampyrellida	NA	NA	NA	NA	NA	NA	NA	NA	Vampyrella	Heterotrophs	Consumers
OTU_3586	GGCTTAATTTGACTCAACGCGGGGAAACTTACCAGGTCCAGACATAGTAAGGATTGACAGATTGATAGCTCTTTCTTGATTCTATGGGTGGTGGTGCATGGCCGTTCTTAGTTGGTGGAGTGAATTGTCTGGTTAATTCCGTTAACGAACGAGACCTTAACCTGCTAAATAGTTACGCATAACTTCGGTTACGCGGGCAACTTCTTAGAGGGACTTTGTTTTGTGTGTCTAACGCAAGGAAGTTTGAGGCAATAACAGGTCTGTGATGCCC	Alveolata	Dinoflagellata	Dinophyceae	Gymnodiniphycidae	NA	NA	NA	NA	NA	NA	NA	NA	NA	NA
OTU_3592	GGCTTAATTTGACTCAACACGGGAAAACTTACCAGGTCCAGACATAGGAAGGATTGACAGATTGAGAGCTCTTTCTTGATTCTATGGGTGGTGGTGCATGGCCGTTCTTAGTTGGTGGGTTGTCTTGTCAGGTTGATTCCGGTAACGAACGAGACCTCAGCCTACTAAATAGTCACATTCGCCTTTTGGCGGATGGCTGACTTCTTAGAGGGACTATTGGCGTTTAGCTAATGGAAGTATGAGGCAATAACAGGTCTGTGATGCCC	Chloroplastida	Chlorophyta	Chlorophyceae	NA	NA	NA	NA	NA	NA	NA	NA	NA	Autotrophs	Photosynthetics
OTU_3598	GGCTTAATTTGACTCAACGCGGGAAAACTTACCAGGTCCAGACATGGCAGGGATTGACAGATTGAAGATCTTTCTTGATTCTATGGGTGGTGGTGCATGGCCGTTCTTAGTTGGTGGAGCGATTTGTCTGGTTAATTCCGTTAGCGAACGAGACCTCGACCTGCTAAATAGTCTGGCGAACTCTTCGGGATTCGTACAGACTTCTTAGAGGGACTACCGGTGTGTAACCGGTGGAAGTTCGAGGCAATAACAGGTCTGTGATGCCC	Rhizaria	Cercozoa	NA	NA	NA	NA	NA	NA	NA	NA	NA	NA	NA	NA
OTU_36	GGCTTAATTTGACTCAACACGGGGAAACTCACCAGGTCCAGACATAGTAAGGATTGACAGATTGAGAGCTCTTTCTTGATTCTATGGGTGGTGGTGCATGGCCGTTCTTAGTTGGTGGAGTGATTTGTCTGCTTAATTGCGATGACGAACGAGACCTTAACCTACTAAATAGCTTTGTTAGCTTTTGCTGACTTAAAGCTTCTTAGAGGGACTATCGTGCTTAAAGCCGATGGAAGTTTGAGGCAATAACAGGTCTGTGATGCCC	Nucletmycea	Fungi	Dikarya	Ascomycota	Saccharomycetales	NA	NA	NA	NA	NA	NA	Lipomyces	Heterotrophs	Saprotrophs
OTU_3600	GGCTTAATTTGACTCAACGCGGGAAAACTCACCAGGTCCAGACATAGGAAGGATTGACAGATTGATAGCTCTTTCTTGATTCTATGGGTGGTGGTGCATAGCCGTTCTTAGTTGGTGGAGTGATTTGTCTGGTTAATTCCGTTAACGAACGAGACCTTAACCTGCTAAATAGGGTCGGGAACCGACCTTAAACTAGGTTCCTGAATCACTTCTTAGAGGGACTTTGCGTGTCTAACGCAAGGAAGTCTGAGGCAATAACAGGTCTGTGATGCCC	Alveolata	Apicomplexa	Conoidasida	Coccidia	NA	NA	NA	NA	NA	NA	NA	NA	Heterotrophs	Parasites
OTU_3610	GGCTTAATTTGACTCAACACGGGAAAACTTACCAGGTCCGGACATAGAGAGGATTGACAGATTGAAGATCTTTCTTGATGGTGCATGGCCGTTCTTAGTTGGTGGAGTGATTTGTCTGGTTAATTCCGTTAACGAACGAGACCTCAACCTGCTAAATAGATGACTAAACTCTTCGGGGTTTGGATTGACTTCTTAGAGGGACTTTTGGTGAGTAGCCAAAGGAAGTTCGAGGCAATAACAGGTCTGTGATGCCC	Rhizaria	Cercozoa	Thecofilosea	Cryomonadida	Rhogostomidae	NA	NA	NA	NA	NA	NA	Capsellina	Heterotrophs	Consumers
OTU_3615	GGCTTAATTTGACTCAACACGGGAAAACTTACCAGGTCCGGACATAGTGAGGGTTGACAGATCTTTCTTGATTCTATGGGTGGTGAGTGATTTGTCTGGTTAATTCCGTTAACGAACGAGACCTCGACCTACTAAATAGTTGGCTTAACCCTTTTGGGTTTGGACTAACTTCTTAGAGGGACTTTTGGTGAGTAGCCAAAGGAAGTTCGAGGCAATAACAGGTCTGTGATGCCC	Rhizaria	Cercozoa	Thecofilosea	Cryomonadida	Rhogostomidae	NA	NA	NA	NA	NA	NA	Capsellina	Heterotrophs	Consumers
OTU_3616	GGCTTAATTTGACTCAACACGGGAAAACTTACCAGGCCCAGAGATGTAGAGGATTGACAGATTGAAGCTCTTTCTTGATCACTTCGGTGGTGGTGCATGGCCGTTCTTAGTTGGTGGAGTGATTTGTCTGGTTAATTCCGTTAACGAACGAGACCTCAGCCTGCTTTTGTAATCTTAATTATCTTCGGATAATTCTTAAAACTTCTTAGAGGGACTATCGGTGTTTAGCCGATGGAAGTTTGAGGCAATAACAGGTCTGTGATGCCC	Rhizaria	Endomyxa	Phytomyxea	Plasmodiophorida	NA	NA	NA	NA	NA	NA	NA	Spongospora	Heterotrophs	Parasites
OTU_3619	GGCTTAATTTGACTCAACACGGGAAAACTTACCAGGTCCAGACATAGTGAGGATTGACAGATTGAGAGCTCTTTCTTGATTCTATGGGTGGTGGTGCATGACCGTTCTTAGTTGGTGGAGTGATTTGTCTGGTTAATTCCGTTAACGAACGAGACCCCCGCCTGCTAAATAGTTGAATCAATGTTTGATATTGATTTCGGCTTCTTAGAGGGACTTTTGGTGACTAACCAAAGGAAGTTGGGGGCAATAACAGGTCTGTGATGCCC	Stramenopiles	Gyrista	Ochrophyta	Chrysista	Chrysophyceae	NA	NA	NA	NA	NA	NA	NA	Autotrophs	Photosynthetics
OTU_3621	GGCTTAATTTGACTCAACGCGGGAAAACTCACCAGGTCGGACATAGTGAGGATTGACAGATTGAAGATCTTTCTTGATTCTATGGACATGGCCGTTCTTAGTTGGTGGAGTGATTTGTCTGGTTAATTCCTTAACAAACGAGACCTCGACCTGCTAAATAGTTGATCGAACCTCTCGGGGTTTGCGTTAACTTCTTAGAGGGACTTTTAGTGAATAGCTAAAGGAAGTTCGAGGCAATAACAGGTCTGTGATGCCC	Rhizaria	Cercozoa	NA	NA	NA	NA	NA	NA	NA	NA	NA	NA	NA	NA
OTU_3627	GGCTTAATTTGACTCAACACGGGGAAACTTACCAGGTCCAGACATAGTAAGGATTGACAGATTTGAGAGCTCTTTCTTGATTCTATGGGTGGTGGTGCATGGCCGTTCTTAGTTGGTGGAGTGATTTGTCTGGTTAATTCCGTTAACGAACGAGACCTTAACCTGCTAAATAGTAGTCCTTAATCATTTAGGGATTTACTACTTAGAGGGACTTTGTGTGCAAGCACAAGGAAGTTTGAGGCAATAACAGGTCTGTGATGCCC	Alveolata	Ciliophora	Intramacronucleata	CONTHREEP	Colpodea	Bursariomorphida	NA	NA	NA	NA	NA	NA	Heterotrophs	Consumers
OTU_3628	GGCTTAATTTGACTCAACACGGGGAAACTCACCAGGTCCAGATGAAATAAGGATTGACAGATTGAGAGCTCTTTCTTGATTTTTCAGGGTGGTGGTGCATGGCCGTTCTTAGTTGGTGGAGTGATTTGTCTGCTTAATTGCGATAACGAACGAGACCTTAACCTGCTAAATAGCTAGGCTAGCTTTGGCTGGTCGCCGGCTTCTTAGAGGGACTATCGGCTCAAGCCGATGGAAGTTTGAGGCAATAACAGGTCTGTGATGCCC	Nucletmycea	Fungi	Dikarya	Ascomycota	Pezizomycotina	Dothideomycetes	NA	NA	NA	NA	NA	NA	Heterotrophs	Saprotrophs
OTU_3629	GGCTTAATTTGACTCAACGCGGGAAAACTTACCAGGTCCGGACATAGTAAGGATTGACAGATTGAAGATCTTTCTTGATTCTATGGGTGGTGGTGCATGGCCGTTCTTAGTTGGTGGAGTGATTTGTCTGGTTAATTCCGTTAACGAACGAGACCTCATCTTATTAATTATGTTTCTTTAATTTTAGGATTGATTGAATCTTCTTAGAGGTACTGTTGGTGCTACAAGTCGACGGAAGTTTGAGGCAATAACAGGTCTGTGATGCCC	Rhizaria	Endomyxa	Vampyrellida	NA	NA	NA	NA	NA	NA	NA	NA	NA	Heterotrophs	Consumers
OTU_363	GGCTTAATTTGACTCAACACGGGAAAACTTACCAGGTCCAGACATAGTGAGGATTGACAGATTGAAGATCTTTCTTGATTCTATGGGTGGTGGTGCATGGCCGTTCTTAGTTGGTGGAGTGATTTGTCTGGTTAATTCCGTTAACGAACGAGACCTCGACCTGCTAACTAGGTCCCGGAATTCTTCGGATTCCGGCGACACTTCTTAGAGGGACTATCGGTGTTTAGCCGAAGGAAGTTCGAGGCAATAACAGGTCTGTGATGCCC	Rhizaria	Cercozoa	NA	NA	NA	NA	NA	NA	NA	NA	NA	NA	NA	NA
OTU_3630	GGCTTAATTTGACTCAACGCGGGGAAACATACCAGGTCCAGACATAGTGAGGATTGACAGGTTGAGAGCTCTTTCTTGATTCTATGGGTGGTGGTGCATGGCCGTTCTTAGTTGGTGGAGTGATTTGTCTGGTTAATTCCGTTAACGAACGAGACCGCTGCTTACTAAATAGTTTAGCTAGTGAATTTCACTGGCAGTAACTTCTTAGGAGGACGTGCATTCTATTAGATGCAGGAGGATAGCGGCAATAACAGGTCTGTGATGCCC	Stramenopiles	Gyrista	Ochrophyta	Diatomista	Diatomeae	Bacillariophytina	Bacillariophyceae	Bacillariophycidae	NA	NA	NA	Pinnularia	Autotrophs	Photosynthetics
OTU_3631	GGCTTAATTTGACTCAACGCGGGGAAACTTACCAGGTCCAGACATAGTTAGGATTGACAGATTGATAGCTCTTTCTTGATTCTATGGGTGGTGGTGCATGGCCGTTCTTAGTTGGTGGAGTGATTTGTCTGGCTAATTCCGTTAACGAACGAGACCTCGACCTGCTAAATAGTTCGGCTTAGTCTTTCGACTAAGTACGCGACTTCTTAGAGGGACTGTCGGTTTTTAGCCGAAGGAAGTTCGAGGCAATAACAGGTCTGTGATGCCC	Rhizaria	Cercozoa	NA	NA	NA	NA	NA	NA	NA	NA	NA	NA	NA	NA
OTU_3635	GGCTTAATTTGACTCAACACGGCCAGGTCCGGACATAGAGAGGATTGACAGATTGAAGATCTTTCTTGATTCTATGGGTGGTGCATGGCCGTTCTTAGTTGGTGGAGTGATTTGTCTGGTTAATTCCGTTAACGAACGAGACCTCGACCTACTAAATAGTTGGCTTAACCCTTTTGGGTTTGGACTAACTTCTTAGAGGGACTTTTGGTGAGTAGCCAAAGGAAGTTCGAGGCAATAACAGGTCTGTGATGCCC	Rhizaria	Cercozoa	Thecofilosea	Cryomonadida	Rhogostomidae	NA	NA	NA	NA	NA	NA	Capsellina	Heterotrophs	Consumers
OTU_3637	GGCTTAATTTGACTCAACACGGGAAAACTTACCAGGTCCAGACACAGTAAGGATTGACAGATTGAAGATCTTTCTTGATTCTGTGGGTGGTGGTGCATGGCCGTTCTTAGTTGGTGGAGTGATTTGTCTGGTTAATTCCGTTAACGAACGAGACCTCGACCTGCTAAATAGTTTAGAAAAGGTTCGCCTTTTTATATAAACTTCTTAGAGGGACTATCGGTGTGTAGCCGACGGAAGTTCGAGGCAATAACAGGTCTGTGATGCCC	Rhizaria	Cercozoa	Glissomonadida	Sandonidae	NA	NA	NA	NA	NA	NA	NA	NA	Heterotrophs	Consumers
OTU_3638	GGCTTAATTTGACTCAACGCGGGGAAACTCACCAGGTCCAGACATAATAAGGATTGACAGATTGAGAGCTCTTTCTTGATTTTATGGGTGGTGGTGCATGGCCGTTCTTAGTTGGTGGAGTGATTTGTCTGGTTAATTCCGTTAACGAACGAGACCTCGACCTGCTAAATAGTTCGTCGAATCTTCGGATTCGCTGTGACTTCTTAGAGGGACTATCGGTGCGTAGCCGGTGGAAGTTCGAGGCAATAACAGGTCTGTGATGCCC	Rhizaria	Cercozoa	NA	NA	NA	NA	NA	NA	NA	NA	NA	NA	NA	NA
OTU_3643	GGCTTAATTTGACTCAACGCGGGAAAACTTACCAGGTCCAGACATAGTAAGGATTGACAGATTGAGAGCTCTTTCTTGATTCTATGGGTGGTGGTGCATGGCCGTTCTTAGTTGGTAGGTTGCCTTGTCAGGTTGACTCCGGTAACGAACGAGACCTCAGCTTGCTAAATAGTCCGCCTTGGTTCTTCCAGGGTGCTGACTTCTTAGAGGGACTCTCGGCGACTAGCCGATGGAAGTGTGAGGCGATAACAGGTCTGTGATGCCC	Chloroplastida	Chlorophyta	Trebouxiophyceae	NA	NA	NA	NA	NA	NA	NA	NA	Choricystis	Autotrophs	Photosynthetics
OTU_3644	GGCTTAATTTGACTCAACACGGGGAAACTCACCAGGTCCAGACATAGTAAGGATTGACAGATTGAGAGCTCTTTCTTGATTCTATGGGTGGTGGTGCATGGCCGTTCTTAGCTGGTGGAGTGATTTGTCTGGTTAATTCCGATAACGAACGAGACCTCAGCCTGCTAACTAGTGGGTTCAACCTTCTGCATGGGTGAATCTTTTGTTGGGTAGGATCTTTGTATTTTATTTAACTAAAGTGGATCCTTGACGAGTTGGATCTTTTAAAATTTTTTTACTTCTTAGAGGGACTATTCGCGTCTAGCGAGTGGAAGTTTGAGGCAATAACAGGTCTGTGATGCCC	Evosea	Variosea	NA	NA	NA	NA	NA	NA	NA	NA	NA	NA	Heterotrophs	Consumers
OTU_3645	GGCTTAATTTGACTCAACGCGGGGAAACTTACCAGGTCCGGACATAGTAAGGATTGACAGATTGATAGCTCTTTCTTGATTCTATGGGTGGTGGTGCATGGCCGTTCTTAGTTGGTGGAGTGATTTGTCTGGTTAATTCCGTTAACGAACGAGACCTTAACCTGCTAAATATGCCGCGCTAACTCGTCCATCAAAACCTATGTGTGACTTACGTGGTTCACTGCAAAGTAGTGTTGTCAGTCAAATGATGATGTTACTTTGCCGGTAGGGCCCAGGTTCATATAGGCGGTAGAGTTCGGCGTCTGTGCTTCTTAGAGGGACTGCTGCGCGCCTAGCCAGCGGAAGTTTGAGGCAATAACAGGTCTGTGATGCCC	Discosea	Centramoebia	Acanthopodida	NA	NA	NA	NA	NA	NA	NA	NA	Acanthamoeba	Heterotrophs	Consumers
OTU_3646	GGCTTAATTTGACTCAACGCGGAGAAACTTACCAGGTCCAAACATAGTAAGGATTGACAGATTGATAGCTCTTTCTCGATTCTATGGGTGGTGGTCCATGGCCGTTCTTAGTTGGTGGAGCGATTTGTCTGGTTAATTCCGTTAACGAACAAGACCTTAACCTGCTAAATAATTACATGTAACCTCGGTTACATGGGCAACTTCAAAGACGGACTTTGTGTGTCTAACGCAAGGAAGTTTGAGGCAATAACAGGTCTGTGATGCCC	Alveolata	Dinoflagellata	Dinophyceae	NA	NA	NA	NA	NA	NA	NA	NA	NA	NA	NA
OTU_3647	GGCTTAATTTGACTCAACGCGGGGAAACTTACCAGGTCAAGACATGGTTAGGATTGACAGATTGAGAGCTCTTTCTTGATTCTATGGGTAGTGGTGCATGGCCGTTCTTAGTTGGTGGAGTGATTTGTCTGGTTAATTCCGTTAACGAACGAGACCTTAACCTGCTAACTAGTCGCCTGGAGGACTCTTTGGGTTGACTTCTTAGAGGGACTATGTGTGCAAGCACATGGAAGTTTGAGGCAATAACAGGTCTGTGATGCCC	Alveolata	Ciliophora	Intramacronucleata	CONTHREEP	Nassophorea	Microthoracida	NA	NA	NA	NA	NA	NA	Heterotrophs	Consumers
OTU_3649	GGCTTAATTTGACTCAACACGGGGAAACTTACCAGGTCCAGACATAGTAAGGATTGACAGATTGAGAGCTCTTTCTTGATTCTATGGGTGGTGGTGCATGGCCGTTCTTAGTTGGTGGAGTGATTTGTCTGGTTAATTCCGTTAACGAACGAGACCTCCGCCTGCTAGATAGTCTACTTTACCATTTTGGTAGAGCTGGACTTCTTAGAGGAACTTTTAGCGACTAGCTAAGGGAAGTTGGAGGCAATAACAGGTCTGTGATGCCC	Stramenopiles	NA	NA	NA	NA	NA	NA	NA	NA	NA	NA	NA	NA	NA
OTU_365	GGCTTAATTTGACTCAACACGGGAAAACTTATCAGGTCCAGACATAGTGAGGATTGACAGATTGAGAGCTCTTTCTTGGTTCTATGGGTGGTGGTGCATGGCCGTTCTTAGTTGGTGGGTTGCCTTGTCAGGTTGATTCCGGTAACGAACGAGACCTCAGCCTGCTAAATAGTCACGTTTGCTTTTTGCAGACGGCTGACTTCTTAGAGGGACAGTTGGCGTTTAGTCGACGGAAGTATGAGGCAATAACAGGTCTGTGATGCCC	Chloroplastida	Chlorophyta	Chlorophyceae	NA	NA	NA	NA	NA	NA	NA	NA	Scenedesmus	Autotrophs	Photosynthetics
OTU_3650	GGCTTAATTTGACTCAACGCGGGGAAACTCACCAGGTCCAGACATAGTAAGGATTGACAGATTAAGAGCTCTTTCTTGATTCTATGGGTGGTGGTGCATGGCCGTTCTTAGTTGGTGGAGTGATTTGTCTGGTTAATTCCAATAACGAACGAGACCTTAACCTGCTAAATAGTTAGGCTAACCTCTGGTTGGTCGTCAACTTCTTAGAGGGACTATCAGCGTTTAGCTGATGGAAGTTTGAGGCAATAACAGGTCTGTGATGCCC	Nucletmycea	Fungi	NA	NA	NA	NA	NA	NA	NA	NA	NA	NA	Heterotrophs	Saprotrophs
OTU_3651	GGCTTAATTTGACTCAACACGGGAAAACTTACCAGGTCCAGACACAGGGAGGATTGACAGATTGAAAGCTCTTTCTTGGTTCTGTGGGTGGTGGTGCATGGCCGTTCTTAGTTGGTGGGTTGCCTTGTCAGGTTGATTCCGGTAACGAACGAGACCTCAGCCTGCTAAATAGTCACGGTCGCTCCTTGTGGCCGGCAGCACTTCTTAGAGGGACTATTAGCGTCTAGCTAATGGAAGTATGAGGCAATAACAGGTCTGTGATGCCC	Chloroplastida	Chlorophyta	Chlorophyceae	NA	NA	NA	NA	NA	NA	NA	NA	NA	Autotrophs	Photosynthetics
OTU_3656	GGCTTAATTTGACTCAACGCGGGGAAACTTACCAGGTCCGGACATAGTGAGGATTGACAGATTGAAGATCTTTCTTGATTCTATGGGTGGTGGTGGTGCATGGCCGTTCTTAGTTGGTGGAGCGATTTGTCTGGTTAATTCCGTTAACGAACGAGACCTCGACCTGCTAAATAGTTCCCTTTACCCTTCGGGGTAGAGTTTAGGTAACTTCTTAGAGGGACTATCGGTGTGTAGCCGATGGAAGTTCGAGGCAATAACAGGTCTGTGATGCCC	Rhizaria	Cercozoa	NA	NA	NA	NA	NA	NA	NA	NA	NA	NA	NA	NA
OTU_3659	GGCTTAATTTGACTCAACACGGGAAAACTTACCAGGTCCAGACATAGTGAGGATTGACAGATTGAGAGCTCTTTCTTGATTCTATGGGTGGTGGTGCATGGCCGTTCTTAGTTGGTGGGTTGCCTTGTCAGGTTGATTCCGGTAACGAACGAGACCTCAGCCTGCTAAATAGTCACGGCTGCTTTTGACAGTCGGCAGACTTCTTAGAGGGACTTTTGGCGACTAGCCAAAGGAAGTGTGTGGCGATAACAGGTCTGTGATGCCC	Chloroplastida	Chlorophyta	Trebouxiophyceae	NA	NA	NA	NA	NA	NA	NA	NA	Trebouxia	Autotrophs	Photosynthetics
OTU_366	GGCTTAATTTGACTCAACACGGGAAAACTTACCAGATCCAGACATAGTGAGGATTGACAGATTGAGAGCTCTTTCTTGATTCTATGGATGGTGATACATGGCCGTTCTTAGTTGATGGAGTGATTTGTCTGGTTAATTCCGTTAACGAACGAGACCACTGCCTGCTAAATAGCCCAATGAGTGAATTTTCACTGACTGCTGGCTTCTTAGAGGGACGTGCATCTTTTCAGATGCAGGAGGATAATGGCCATAACAGGTCTGTGATGCCC	Stramenopiles	Gyrista	Ochrophyta	Diatomista	Diatomeae	NA	NA	NA	NA	NA	NA	NA	Autotrophs	Photosynthetics
OTU_3664	GGCTTAATTTGACTCAACACGGGGAACCTTACCAGGTCCAGACAGTGGAAGGATTGACAGATTGAGAGCTCTTTCTAGATTCGCTGGGTGGTGGTGCATGGCCGTTCTTAGTTCGTGGTGTAAATTGTCTGTGTCAATTCCGCTAACGAACGAGACCTTAACCTGCTAAATAATGTTGGGCAGAGGTTTTGGTGAGAGGAACCTTTGGGGGCAACTCTGGAGGGAAATTTCATCAAACTCTAGTAAAAACCAATCGCCTCGACAGGTGTTGGATTAAAGGTGGCAACACTTTTAATTTAATGTTTGCAACGGTTGGACCAACCTCTTAGAGGGACTATTTGCAACTAGCGAATGGAAGTTTGAGGCAATAACAGGTCTGTGATGCCC	Evosea	Archamoebea	Mastigamoebida	NA	NA	NA	NA	NA	NA	NA	NA	Mastigamoeba	Heterotrophs	Consumers
OTU_3665	GGCTTAATTTGACTCAACACGGGGGGAAACTCACCAGGTCCAGACATAATAAGGATTGACAGATTGAGAGCTCTTTCTTGATTTTATGGGTGGTGGTGCATGGCCGTTCTTAGTTGGTGGAGTGATTTGTCTGGTTAATTCCGTTAACGAACGAGACCTTATCCTGCTAAATAGTTACAGCCACTTTGGTGGTTGATTAACTTCTTAGAGGGACTATCGGCGATTAGTCGATGGAAGTTTGAGGCAATAACAGGTCTGTGATGCCC	Nucletmycea	Fungi	Chytridiomycota	Chytridiomycetes	Rhizophydiales	NA	NA	NA	NA	NA	NA	Rhyzophidiales	Heterotrophs	Parasites
OTU_3666	GGCTTAATTTGACTCAACGCGGGAAAACTTACCAGGTCCAAACATAGTGAGGATTGACAGATTGAGAGCTCTTTCTTGATTCTATGGATGGTGGTGCATGGCCGTTCTTAGTTGGTGGGTTGCCTTGTCAGGTTGATTCCGGTAACGAACGAGACCTCGGCCTGCTAAATAGTCTCAGTTGCTTTTTGCGGCTGGCTTTGACTTCTTAGAGGGACTGTTGGCGTTTAGTCAACGGAAGTATGAGGCAATAACAGGTCTGTGATGCCC	Chloroplastida	Chlorophyta	Chlorophyceae	NA	NA	NA	NA	NA	NA	NA	NA	NA	Autotrophs	Photosynthetics
OTU_367	GGCTTAATTTGACTCAACGCGGGAAAACTTACCAGGTCCGGACATAGTGAGGATTGACAGATTGAAGATCTTTCTTGATTCTATGGGTGGTGGTGCATGGCCGTTCTTAGTTGGTGGAGTGATTTGTCTGGTTAATTCCGTTAACGAACGAGACCTCGACCTACTAAATAGTTCAGCAAAGATTCTTCTTTGTATGGACTTCTTAGAGGGACTATCGGTGTGTAGCCGACGGAAGTTCGAGGCAATAACAGGTCTGTGATGCCC	Rhizaria	Cercozoa	NA	NA	NA	NA	NA	NA	NA	NA	NA	NA	NA	NA
OTU_3672	GGCTTAATTTGACTCAACACGGGAAAACTCACCAGGCCCAGACATATAAACGATTGACAGATTGAGAGCTCTTTCTTGATTCTATGGGTGGTGGTGCATGGCCGTTCTTAGTTGGTGGAGTGATTTGTCTGGTTAATTCCGTTAACGAACGAGACTTAACCCTGCTAAATAGACACTATAGTATTTGCTATAGCTGGACTTCTTAGAGGGACTTTGCATGTTTAATGCACGGGAGTTTTAAGCAATAACAGGTCTGTGATGCCC	Alveolata	NA	NA	NA	NA	NA	NA	NA	NA	NA	NA	NA	NA	NA
OTU_3677	GGCTTAATTTGACTCAACGCGGGAAAACTTACCAGGTCCAGACACAGTTAGGATTGACAGATTGAGAGCTCTTTCTTGATTCTGTGGGTGGTGGTGCATGGCCGTTCTTAGTTGGTGGAGTGATTTGTCTGGTTAATTCCGATAACGAACGAGACCTCAGTTTATTAATTGAATAAAAGAATATAAGCGATATAAGGGTTGTATGTGAATTATTAAATACTTGTATTTAATAGTAAATATATAAAACTTGTTTATATTTTCTTTATTTTCTTAAAAAGACACTTGGTGTTTAACCAAGGGAAGTTTGAGGCAATAACAGGTCTGTGATGCCC	Discosea	Flabellinia	Dactylopodida	NA	NA	NA	NA	NA	NA	NA	NA	Korotnevella	Heterotrophs	Consumers
OTU_3678	GGCTTAATTTGACTCAACACGGGAAAACTTACCAGGTCCAGACATAGTGAGGATTGACAGATTGAGAGCTCTTTCTTGATTCTATGGGTGGTGGTGCATGGCCGTTCTTAGTTGGTGGAGTGATTTGTCTGGTTAATTCCGTTAACGAACGAGACCTCGACCTGCTAAATAGTTCGACGAAAGGTTCTCCTTTCGGATTTTGTGACTTCTTAGAGGGACTATCGGTGTGTAGCCGACGGAAGTTCGAGGCAATAACAGGTCTGTGATGCCC	Rhizaria	Cercozoa	NA	NA	NA	NA	NA	NA	NA	NA	NA	NA	NA	NA
OTU_3680	GGCTTAATTTGACTCAACACGGGAAACCTCACCAAGGCAAGGCATCCTGAAATGATTGACAGATTGAGAGCTCTTTCTTGATTCTATGGGTGGTGGTGCATGGCCGTTCTTAGTTGGTGGAGTGATTTGTCTGGTTAATTCCGTTAACGAACGAGACCCCTGCCTGCTAAATAGTTGTGCGAGTGAATGTTCACTGGCTGCAGCTTCTTAGAGGGACGTGCGTTCTATTAGACGCAGGAAGATAGGGGCAATAACAGGTCTGTGATGCCC	Stramenopiles	Gyrista	Ochrophyta	Diatomista	Diatomeae	Bacillariophytina	Bacillariophyceae	NA	NA	NA	NA	NA	Autotrophs	Photosynthetics
OTU_3681	GGCTTAATTTGACTCAACACGGGGAAACTTACCAGGTCCAGACATAGTGAGGATTGACAGATTGATAGCTCTTTCTTGATTCTATGGGTGGTGGTGCATGGCCGTTCTTAGTTGGTGGAGTGATTTGTCTGGTTAATTCCGTTAACGAACGAGACCTTAACCTGCTAAATAGTTAGGCCAACTTTTTTGTTGGTCGTCAACTTCTTAGAGGGACTATTGACGCTTAGTCAATGGAAGTTTGAGGCAATAACAGGTCTGTGATGCCC	Nucletmycea	Fungi	Mucoromycota	Mucoromycotina	Endogonales	NA	NA	NA	NA	NA	NA	Endogone	Heterotrophs	Saprotrophs
OTU_369	GGCTTAATTTGACTCAACGCGGGGAAACTTACCAGGTCCAGACATGGGAAGGATTGACAGATTGATAGCTCTTTCTTGATTCTATGGGTGGTGGTGCATGGCCGTTCTTAGTTGGTGGAGTGATTTGTCTGGTTAATTCCGTTAACGAACGAGACCTTAACCTGCTAAATAGTTGCGTTCACTTTGGTGGGCGATCAACTTCTTAGAGGGACTGTGAATGTTTAATTCACGGAAGTTTGAGGCAATAACAGGTCTGTGATGCCC	Nucletmycea	Fungi	Chytridiomycota	Chytridiomycetes	NA	NA	NA	NA	NA	NA	NA	NA	Heterotrophs	Parasites
OTU_3696	GGCTTAATTTGACTCAACGCGGGAAAACTCACCAGGTCCAGACATGGGAAGGATTGACAGATTGATAGCTCTTTCTTGATTCTATGGGTGGTGGTGCATGGCCGTTCTTAGTTGGTGGAGTGATTTGTCTGGTTAATTCCGTTAACGAACGAGACCTTAGCCTGCTAAATAGATGCGAGGAACCTCGGTTCTTTTGCAGCTTCTTAGAGGGACCTCGTGTGTTTAACATGAGGAAGTTTGAGGCAATAACAGGTCTGTGATGCCC	Alveolata	NA	NA	NA	NA	NA	NA	NA	NA	NA	NA	NA	NA	NA
OTU_3699	GGCTTAATTTGACTCAACACGGGGGAAACTTACCAGGTCCGGACATAGTGAGGATTGACAGATTGAGAGCTCTTTCTTGATTCTATGGGTGGTGGTGCATGGCCGTTCTTAGTTGGTGGAGTGATTTGTCTGGTTAATTCCGTTAACGAACGAGACCTTAACCTGCTAAATAGTCATGCCAATCTTACTATTCAAAACTAGTTAGTAAGTGTGGTGCAGTCAGTCATGCTCTTCGGGGTGTGATTTGGTTGTACCCCTTATTAATTAGTGGTTAGATTGGTAGAAGTACTTCTTAGAGGGACAATCGGTGATTAGCCGATGGAAGTTTGAGGCAATAACAGGTCTGTGATGCCC	Discosea	Centramoebia	NA	NA	NA	NA	NA	NA	NA	NA	NA	NA	Heterotrophs	Consumers
OTU_370	GGCTTAATTTGACTCAACACGGGAAAACTTACCAGGTCCAGACATAGTGAGGATTGACAGGTTGAAGACCTTTCTTGATTCTATGGGTGGTGGTGCATGGCCGTTCTTAGTTGGTGGAGTGATTTGTCTGGTTAATTCCGTTAACGAACGAGACCTCGACCTTGTTAAATAGTCTTGCGAAAGACTTGTTCTTTCGTGGTTTGGGACTTCTTAGAGGGACTATCGGTGCTTAGCCGGTGGAAGTTCGAGGCAATAACAGGTCTGTGATGCCC	Rhizaria	Cercozoa	NA	NA	NA	NA	NA	NA	NA	NA	NA	NA	NA	NA
OTU_3700	GGCTTAATTTGACTCAACGCGGGAAAACTTACCAGGTCCAGACATAGTAAGGATTGACAGATTGAAGATCTTTCTTGATTCTATGGGTGGTGGTGCATGGCCGTTCTTAGTTGGTGGAGCGATTTGTCTGGTTTATTCCGTTAACGAACGAGACTACTACCTGCTTAATAGTTCGGTCTAGGGTTCGCTCTAGATACGTGACTTCTTAGAGGGACTATCGGTGTGTAGCCGATGGAAGTTAGTAGCAATAACAGGTCTGTGATGCCC	Rhizaria	Cercozoa	Glissomonadida	Allapsidae	NA	NA	NA	NA	NA	NA	NA	NA	Heterotrophs	Consumers
OTU_3705	GGCTTAATTTGACTCAACGCGGGGAAACTCACCAGGTCCAGACATAGTAGGGATTGACAGATTGAGAGCTCTTTCTTGATTCTATGGGTGGTGGTGCATGGCCGTTCTTAGTTGGTGGAGTGATTTGTCTGGTTAATTCCGTTAACGAACGAGACCTCAGCCTGCTAAATAGTTGTGCGAATCTTCTTTAAACCTGGGTGAAGTGAGAGTTTTCTTGTATGTTAAGTGAGGGTCAAACTTCATTTAGTATGCAAAGCTTTTATGGATCCTTGATGCATTTGTCAAATAATACTTCTTAGAGGGACTATTAGTATCTAGCTAATGGAAGTTTGAGGCAATAACAGGTCTGTGATGCCC	NA	NA	NA	NA	NA	NA	NA	NA	NA	NA	NA	NA	Heterotrophs	Consumers
OTU_3706	GGCTTAATTTGACTCAACGCGGGGAAACTTACCAGGTCCAGACATAATTAGGATTGACAGATTGATAGCTCTTTCTTGATTCTATGGGTGGTGGCGCATGGCCGTTCTTAGTTGGTGAACTGATTTGTCTGGTTAATTCCTTAACGAACGAAACCTTAACCTGCTAAATAGTTACATGTGACCTCGGTTACATGGGCAACCTCTTAGAGGGACTTTGTGTGTGTCTAACGCAAGGAATGTTGAGGCAATAACAGGTCTGTGATGCCC	Alveolata	Dinoflagellata	Dinophyceae	NA	NA	NA	NA	NA	NA	NA	NA	NA	NA	NA
OTU_3710	GGCTTAATTTGACTCAACACGGGGAAACTCACCCGGCCCGGACACCGTAAGGATTGACAGATTGAGAGCTCTTTCTTGATTTTATGGGTGGTGGTGCATGGCCGTTCTTAGTTGGTGGAGTGATTTGTCTGGTTTATTCCGATAACGAACGAGACCTTAACCTGCTAACTAGTCCGCCGAACCTTGTGTTTGGCGCCGACTTCTTAGAGGGACTGTGGACGTGAAGTCCACGGAAGTTTGAGGCAATAACAGGTCTGTGATGCCC	Nucletmycea	Fungi	Monoblepharidomycetes	NA	NA	NA	NA	NA	NA	NA	NA	Hyaloraphidium	Heterotrophs	NA
OTU_3712	GGCTTAATTTGACTCAACGCGGGGAAACTTACCAGGTCCAGACATAGTAAGGATTGACAGATTGATAGCTCTTTCTTGATTCTATGGGCGGTGGTGCATGGCCGTTCCTAGTTGGTGGAGTGATTTGTCTGGTTAATTCCGTTAACGAACGAGACCTTAGCCTGCTAAATAGTTGGACGAAGTTCACGTTTCGTTTCAGCTTCTTAGAGGGACTTCGTGTGTTTAACACGAGGAAGTTCAAAGCAATAACAGGTCTGTGATGCCC	Alveolata	NA	NA	NA	NA	NA	NA	NA	NA	NA	NA	NA	NA	NA
OTU_3716	GGCTTAATTTGACTCAACACGGGGCAACTTACCAGGTCCAGACATAGTGAGGATTGACAGATTGAAAGCTCTTTCTTGATTCTATGTGTGATGGTGCATGGCGGTTCTTAGTTGGTGGAGTGATTTGTCTGGTTAATTCCGTTAACGAACGAGACCACTGCCTGCTAAATAGCCCAGAGAGTGAATTTTCACTGCCTGCTGGCTTCTTAGAGGGACGTGCATTTTATCAGATGCAGGAGGATAGTGGACATAACAGGTCTGTGATGCCC	Stramenopiles	Gyrista	Ochrophyta	Diatomista	Diatomeae	NA	NA	NA	NA	NA	NA	NA	Autotrophs	Photosynthetics
OTU_3717	GGCTTAATTTGACTCAACACGGGGAAACTTACCAGGTCCAGACGTAGTAAGGATTGACAGGTTGATAGCTCTTTCTTGATTCTATGGGTGGTGGTGCATGGCCGTTCTTAGTTGGTGGAGTGATTTGTCTGGTTAATTCCGTTAACGAACGAGACCTTAACCTGCTAATTAGTTTTGTCCATTTTATGGATATAGACTTCTTAGAGGGACTATGTTGCGAAGAGCACATGGGAGTTTGAGGCAATAACAGGTCTGTGATGCCC	Alveolata	Ciliophora	Intramacronucleata	SAL	Lamellicorticata	Litostomatea	NA	NA	NA	NA	NA	NA	Heterotrophs	NA
OTU_3721	GGCTTAATTTGACTCAACGCGGGGAAACTTACCAGGTCCAGACATAGTGAGGATTGACAGATTTGAGAGCTCTTTCTTGATTCTATGGGTGGTGGTGCATGGCCGTTCGTAGTTGGTGGGCTGCCTTGTCAGGTTGATTCCGGTAACGAACGAGACCTCAGCCTGCTAAATAGTCGCGATTGCCTCGGCAGTTGCTCGACTTCTTAGAGGGACTATTGTCGTTTAGGCAATGGAAGTATGAGGCAATAACAGGTCTGTGATGCCC	Chloroplastida	Chlorophyta	Chlorophyceae	NA	NA	NA	NA	NA	NA	NA	NA	NA	Autotrophs	Photosynthetics
OTU_3726	GGCTTAATTTGACTCAACACGGGGAAACTTACCAGGTCCAGACATACGTATGATTGACAGATTGAGAGCTCTTTCTTAATTGTATGGGTGGTGGTGCATGGCCGTTCTTAGTTGGTGGTTTATATTGTCTGGTCAATTCCGATAACGAACGAGACCTCTACCTACTAAATAGTTTAATTAATATTTCATAGTTGGTAATAATTAATGAATAAAATATTAATTTAAACTTCTTAGAGGGACTATTTGTTTTTAACAAAAGTAAGTTTGAGGCAATAACAGGTCTGTGATGCCC	Evosea	Archamoebea	Mastigamoebida	NA	NA	NA	NA	NA	NA	NA	NA	NA	Heterotrophs	Consumers
OTU_3727	GGCTTAATTTGACTCAACGCGGGGAAACCTACCAGGTCAAGACATAGTGAGGATTGACAGATTGAGAGCTCTTTCTTGATTCTATAGGTGGTGGTGCATGGCCGTTCTTAGTTGGTGGAGTGATTTGTCTTGTTAATTCCGTTAACGAACGCGACCCCCGCCTGCTAAATAGTCGAGTAAATGCTTTGCATTCACTACGGCTTCTTAGAGGGACTTTTGGTGACTAACCAAACAAAGGAAGTTGGGGGCAATAACAGGTCTGTGATGCCC	Stramenopiles	Gyrista	Ochrophyta	NA	NA	NA	NA	NA	NA	NA	NA	NA	Autotrophs	Photosynthetics
OTU_3728	GGCTTAATTTGACTCAACGCGGGAAAACTCACTAGGTCAGGACATAGCAAGGATTGACGGATTGATAGTTCTTTCTTAATTTCTATGGGTGGTGGTGCATGGCCGTTCTTAGTTGGTGGAGTGATTTGTCTGGTTAATTCCGATAACGAACGAGACCTCAACTTATTAACTAGTGGTGCCAATCTTCTATATGGGTGAAGCCAGCTTTAGGTCTGGGCACGCTCGTAAGGGTGGCGCCTAGCCGGGTTGGTGGATCCTTGATGTTTTGGCGCTTTTCCTTTACTTCTTAAAGGGACTATCCATGTTTAATGGGTGGAAGTGAGGCAATAACAGGTCTGTGATGCCC	Evosea	Variosea	Flamellidae	NA	NA	NA	NA	NA	NA	NA	NA	Flamella	Heterotrophs	Consumers
OTU_3731	GGCTTAATTTGACTCAACACGGGAAAACTTACCAGGTCCAGACATAGTGAGGATTGACAGATTGAGAGCTCTTTCTTGATTCTATGGGTGGTGGTGCATGGCCGTTCTTAGTTGGTGGAGTGATTTGTCTGGTTGATTCCGTTAACGAACGAGACCTTAACCTGCTAAATAGTTACATGTAACCTCGGTTATGTGGGCAACTTCATAGAGGGATTTTGCGCTTCCAGTGCAAGGAAGTTTGAGGCAATAACAGGTCTGTGATGCCC	Alveolata	Dinoflagellata	Dinophyceae	Gymnodiniphycidae	Tovelliaceae	NA	NA	NA	NA	NA	NA	Jadwigia	Mixotrophs	Mixotrophs
OTU_3733	GGCTTAATTTGACTCAACGCGGGGAAACTTACCAGGTCCAGACATGATGAGGATTGACAGTTTGAAAGCACTTTCTTGATTTCATGGGTGGTGGTGCATGGCCGTTCTTAGTTGGTGGAGTGATTTGTCTGGTTGATTCCGATAACGAACGAGACGGGGAGAGTTTACTAGTTGCTAGAGTCTTGCGACTCTGTGTAACTTCTTTACTCGACAACTTGGTTTTACCAAGGGGAAGCGCCCCGCAATAACAGGTCTGTGATGCCC	Stramenopiles	Bigyra	Sagenista	Labyrinthulomycetes	Thraustochytrida	NA	NA	NA	NA	NA	NA	NA	Heterotrophs	Consumers
OTU_3735	GGCTTAATTTGACTCAACGCGGGGAAACTTACCAGGTCCAAACATAATTAGGATTGACAGATTGATAGCTGTTCTTAGTTGGTGGAATGATTTGTCTGGTTAATTCCGTTAACGAACGAGACCTTAACCTGCTAAATAACTACATGTAGCCTCGGGCCTCGGTTACATGGGCAACTTCTTAGATGGACTTTGCGTGTCTAACGCAAGGAAGCTTGAGGCAATAACAGGTCTGTGATGCCC	Alveolata	Dinoflagellata	Dinophyceae	NA	NA	NA	NA	NA	NA	NA	NA	NA	NA	NA
OTU_374	GGCTTAATTTGACTCAACGCGGGACAACTTACCAGTGCCGTATGCATAGAAGATTGGCGCTTTGCGACAAGCCCCGAGATAATGCAAGAAGTGGTGCATGGCCGTTTTCAACACGTGGGGTGACCTGTCAGGTTAATTCCGACAACGCGTGAGGCCCTGTATGATATGTATGTATTATGACTAATGGTGGCAAGCCATAGGAAGATGGGCGATAACAGGTCTGTGATGCCC	Nucletmycea	Fungi	Opisthosporidia	Microsporidia	NA	NA	NA	NA	NA	NA	NA	NA	Heterotrophs	Parasites
OTU_3744	GGCTTAATTTGACTCAACGCGGGAAAACTTACCAGGTCCAGACACAGTAAGGATTGACAGATTGAAGATCTTTCTTGATTCTGTGGGTGGTGGTGCATGGCCGTTCTTAGTTGGTGGAGTGATTTGTCTGGTTAATTCCGTTAACGAACGAGACCTCGACCTGCTAAATAGTTATACTTGAGTTTCGATTCTTGTCAAACTTCTTAGAGGGACTATCGGTGTGTAGCCGACGTAAGTTCGAGGCAATAACAGGTCTGTGATGCCC	Rhizaria	Cercozoa	Glissomonadida	NA	NA	NA	NA	NA	NA	NA	NA	NA	Heterotrophs	Consumers
OTU_3748	GGCTTAATTTGACTCAACACGGGGCATAACAGGTCTGGACATAGTGAGGATTGACAGATTGAAGATCTTTCTTGATTCTATGGGTGGTGGTGCATGGCCGTTCTTAGTTGGTGGAGTGATTTGTCTGGTTGATTCCGTTAACGAACGAGACCTCGACCTGCTAAATAGTTCGGCATATCTTCGGATATGTACGTGACTTCTTAGAGGGACTGTCGGATTGTAGCCGAAGGAAGTTCGAGGCGATAACAGGTCTGTGATGCCC	Rhizaria	Cercozoa	NA	NA	NA	NA	NA	NA	NA	NA	NA	NA	NA	NA
OTU_3749	GGCTTAATTTGACTCAACGCGGGGGAAACTTACCAGGTCCGGACACTTTGAGGATTGACAGATTGATAGCTCTTTCTTGATTAGGTGGTTGGTGGTGCATGGCCGTTTTTAGTTGGTGGATTGGTTTGTCTGGTTAATTCCGAAAACGAACGAGACCTTAACCTATTAAATAGTTTAGTTAAACATGGATGAAAGATCTAGTAAATTTGAAAAACATAAAAAAACTTCTTAAAGGGACTCTTTATATTAAAACGAATGGAAGCTTAAGGCAATAACAGGTCTGTGATGCCC	Tubulinea	NA	NA	NA	NA	NA	NA	NA	NA	NA	NA	NA	Heterotrophs	Consumers
OTU_3752	GGCTTAATTTGACTCAACACGGCTTAATCTGACTCAACGCGGGAAAACTTACCAGGTCCAGACATAGGAAGGATTGACAGATTGAGAGCTCTTTCTTGATTCTATGGGTGGTGGTGCATGGCCGTTCTTAGTTGGTGGGTTGTCTTGTCAGGTTGATTCCGGTAACGAACGAGACCTCAGCCTTTAAATAGTCACTGTCGCTTTTTGCGGCTGGCTTTTGACTTCTTAGAGGGACAGTTGGCGTTTAGTCAACGGAAGTATGAGGCAATAACAGGTCTGTGATGCCC	Chloroplastida	Chlorophyta	Chlorophyceae	NA	NA	NA	NA	NA	NA	NA	NA	Desmodesmus	Autotrophs	Photosynthetics
OTU_3756	GGCTTAATTTGACTCAACACGGGAAAACTTACCAGGTCCAGACACAGTGAGGATTGACAGATTGAAGATCTTTCTTGATTCTGTGGGTGGTGGTGCATGGCCGTTCTTAGTTGGTGGAGTGATTTGTCTGGTTAACTCCGTTAACGAACGAGACCTCGACCTGCTAAATAGTTGAATAAAAGCTTGCTTTTATCATTGACTTCTTAGAGGGACTATCGGTGTGTAGCCGATGGAAGTTCGAGGCAATAACAGGTCTGTGATGCCC	Rhizaria	Cercozoa	Glissomonadida	NA	NA	NA	NA	NA	NA	NA	NA	NA	Heterotrophs	Consumers
OTU_3758	GGCTTAATTTGACTCAACACGGGGAAACTTACCGGGTCCGGACACTGTGAGGATTGACAGATTGAGAGCTCTTTCTTGATTTAGTGATTGGTGGTGCATGGCCGTTTTTAGTTGGTGGATTGATTTGTCTGGTTAATTCCGAAAACGAACGAGACCTTAACCTATTAAATAGTTAGGTCAACCTGGTCTTCGGACCTTATATTTGGCGATTTGAATACTTCTTAGCGGGACTCTTTATATTGAAGTAAATGGAAGTTTAAGGCAATAACAGGTCTGTGATGCCC	Tubulinea	NA	NA	NA	NA	NA	NA	NA	NA	NA	NA	NA	Heterotrophs	Consumers
OTU_3760	GGCTTAATTTGACTCAACACGGGAAATCTCACCAGGCCCGAACATAATAATGATTGACAGATTAAGTGTTCTTTCTTGATTCTATGGGTGGTGGTGCATGGCCGTTCTTAGTCGGTGAGGTGACTTGTCTGGTTAATTCCGATAACGGACGAGACCTCGACCCACTAAATAGCCTTGGAGGTATATTCTTCAGAAGGCTTCTTAGAGGGACCTTGTGAGTTTATCACACGGAAGCTCGAGACTATAACAGGTCTGTGATGCCC	Alveolata	Apicomplexa	Conoidasida	Gregarinasina	Eugregarinorida	NA	NA	NA	NA	NA	NA	Gregarina	Heterotrophs	Parasites
OTU_3767	GGCTTAATTTGACTCAACGCGGGAAAACTTAGCAGGGCAGGACAAAATAAGGATCGACAGATTGAGAGCTCTTTCTTGATTCTTTGGGTGGTGGTGCATGGCCGTTCTTAGTTGGTGGGGTGATTTGTCTGGTTAATTCCGTTAACGAACGAGACCTCAACCTATTAAATAGTGGAACCATCCTTACGGATGGGGAATACTTCTTAGAGGGACTTTTCGCTTTTAGCGGAAGGAAGTTTGAGGCAATAACAGGTCTGTGATGCCC	Stramenopiles	Bigyra	Sagenista	Labyrinthulomycetes	Amphitremida	NA	NA	NA	NA	NA	NA	Amphitrema	Heterotrophs	Consumers
OTU_3772	GGCTTAATTTGACTCAACACGGGAGAGCTTACCAGGTCCAGACGCAGTGAGGATTGACAGATTGAAGATCTTTCTTGATTCTACGGGTGGTGGTGCATGGCCGTTCTTAGTTGGTGGAGTGATTTGTCTGGTTAATTCCGTTAACGAACAAGGCCTCGACCTGCTAAATAGTTCGGCGAACCCTTCTGGGTTCGTACGCGCTTCTTAGAGGGACTATCGGTGTTCTAGCCGATGGAAGATCGAGGCAATAACAGGTCTGTGATGCCC	Rhizaria	Cercozoa	NA	NA	NA	NA	NA	NA	NA	NA	NA	NA	NA	NA
OTU_3776	GGCTTAATTTGACTCAACGCGGGAAAACTTACCAGGACAAGACGTAAAAAGGATTGACAGATTGATAGCTCTTTCATGATAATACGAAAGGTGGTGCATGGCCGTTTTTAGTTGGTGGAGTGATTTGTCTGGTTAATTCCGTTAACGAACGAGACCTCGACCTGCTAAATAGTTCGACAAAGGATTCTTTCTTTGGACGTGACTTCTTAGAGGGACTATCGGTGTGTAGCCGACGGAAGTTCGAGGCAATAACAGGTCTGTGATGCCC	Rhizaria	Cercozoa	Glissomonadida	Sandonidae	NA	NA	NA	NA	NA	NA	NA	NA	Heterotrophs	Consumers
OTU_379	GGCTTAATTTGACTCAACGCGGGAAAACTTACCAGGTCCAGACATAGTGAGGATTGACAGATTGAAGATCTTTCTTGATTCTATGGGTGGTGGTGCATGGCCGTTCTTAGTTGGTGGATTGATCTGTCTGGTTAATTCCGTTAACGAACGAGACCTCGACCTGCTAAATAGTTCGCATCAGGCTTCTGTCTGGTGACGTCTGACTTCTTAGAGGGATTATCGGTGTGTAGCCGATGGAAGTTCGAGGCAATAACAGGTCTGTGATGCCC	Rhizaria	Cercozoa	NA	NA	NA	NA	NA	NA	NA	NA	NA	NA	NA	NA
OTU_3790	GGCTTAATTTGACTCAACGCGGGAAAACTTACCAGGTCCAGACATAGTGAGGATTGACAGATTGAAGATCTTTCTTTCTTGATTCTATGGGTGGTGGTGCATGGCCGTTCTTAGTTGGTGGAGTGATTTGTCTGGTTAATTCCGTTAACGAACGAGACCTCGACCTGCTAACTAGTGCACAGCAGCATTCGTGCTGCTGTCGTGACGCACTTCTTAGAGGGACTATCGGTGTGTAGCCGATGGAAGTTCGAGGCAATAACAGGTCTGTGATGCCC	Rhizaria	Cercozoa	Glissomonadida	Allapsidae	NA	NA	NA	NA	NA	NA	NA	NA	Heterotrophs	Consumers
OTU_3792	GGCTTAATTTGACTCAACGCGGGGAAACTTACCAGGTCCAGACATAGTAAGGATTGACAGATTGATAGCTCTTTCTCGATTCTATGGGTGGTGGTGCATGGCCGTTCTTAGTTGGTGGAGTGATTTGTCTGGTTAATTCCGTTAACGAACGAGACCTTAACCTGCTAAATAGTTACATGTAACTGCGGTTATGTGGGCAACTTTGAGGGACTTTGTTTGTCTAACGCAAGGAAGTTTGAGGCAATAACAGGTCTGTGATGCCC	Alveolata	Dinoflagellata	Dinophyceae	Gymnodiniphycidae	Suessiaceae	NA	NA	NA	NA	NA	NA	Asulcocephalium	Mixotrophs	Mixotrophs
OTU_3793	GGCTTAATTTGACTCAACGCGGGAAAACTTACCAGGTCCGGACATAGTGAGGATTGACAGATTGAAGATCTCTCTTGATTCTATGGGTGGTGGTGCATGGCCGTTCTTAGTTGGTGGAGTGATTTGTCTGGCTAATTCCGTTAACGAACGAGACCTCGACCTACTAAATAGTTAACTAAATTCTTCGGGATTTAGATCGACTTCTTAGAGGGACTTTGGGTGAGTTCGAGGCAATAACAGGTCTGTGATGCCC	Rhizaria	Cercozoa	NA	NA	NA	NA	NA	NA	NA	NA	NA	NA	NA	NA
OTU_3795	GGCTTAATTTGACTCAACGCGGGAAAACTTACCAGGTCCAGACATAATAAGGATTGACAGATTGAAGATCTTTCTTGATTTTATGGTTGGTGGTGCATGGCCGTTCTTAGTTGGTGGAGTGATTTGTCTGGTTAATTCCGTTAACGAACGAGACCTCGACTTACTAAATAGCTTAGATCACTCTTCGGGGTGGTTCCGTAGGCTTCTTAGAAGGACTATTGGCGCGTAGCCAGTGGAAGTCCGAGGCAATAACAGGTCTGTGATGCCC	Rhizaria	Cercozoa	Granofilosea	NA	NA	NA	NA	NA	NA	NA	NA	NA	Heterotrophs	NA
OTU_3796	GGCTTAATTTGACTCAACGCGGGAAAACTCACCAGGTCCAGACATAGTAAGGATTGACAGATTGAGAGCTCTTTCTTGATTCTATGGGTGGTGGTGGTGCATGGCCGTTCTTAGTTGGTGGAGTGATTTGTCTGGTTAATTCCGATAACGAACGAGACCTTAACCTGCTAAATAGTCACACTTATCTTTGATAGGTGCCTGACTTCTTAGAGGGACTATAGATGTTTAATCTATGGAAGTTTGAGGCAATAACAGGTCTGTGATGCCC	Nucletmycea	Fungi	Chytridiomycota	Chytridiomycetes	Rhizophydiales	NA	NA	NA	NA	NA	NA	NA	Heterotrophs	Parasites
OTU_38	GGCTTAATTTGACTCAACACGGGAAAACTCACCAGGTCCAGACGTAGGAAGGATTGACAGATTGAGAGCTCTTTCTTGATTCTATGGGTGGTGGTGCATGGCCGTTCTTAGTTGGTGGAGCGATTTGTCTGGTTAATTCCGTTAACGAACGAGACCTTAACCTGCTAAATAGATCCTGGTGTATATACACCATAGGTCTTCTTAGAGGGACTTTGCGTGTTTAACGCAAGGAAGTTTGAGGCAATAACAGGTCTGTGATGCCC	Alveolata	NA	NA	NA	NA	NA	NA	NA	NA	NA	NA	NA	NA	NA
OTU_3803	GGCTTAATTTGACTCAACACGGGGAAACTTACCAGGCCCAGACATAGTTAGGATTGACAGATTGATAGCTCTTTCTTGATTCTATGGGTGGTGGTGCATGGCCGGCCGTTCTTAGTTGGTGGGGTGATTTGTCTGGTTAATTCCGTCAACGGACGAGACCTTAATTGGCTAAATGGTTACATGTAACCTCGGTTACATGGGCAACTTCTCAGAGGGACTTTGCGTGTCTAACGCAAGGAAGTTTGAGGCAATAACAGGTCTGTGATGCCC	Alveolata	Dinoflagellata	Dinophyceae	NA	NA	NA	NA	NA	NA	NA	NA	NA	NA	NA
OTU_3810	GGCTTAATTTGACTCAACGCGGGGAAACTTACCAGGTCCAGACATAGTTAGGATTGACAGATTGATAGCTCTTTCTTGATTCTATGGGTGGTGGTGCATGGCCGTTCTTAGTTGGTGGAGTGATTTGTCTGGTTAATTCCGTTAACGAACGAGGCCTCGACCTGCTAACTAGTGCACTCTAGTATTCGTACTAGAGTCGATTCGCACTTCTTAGAGGGACTATCGGTGTGTAGCCGATGGAAGTTCGAGGCAATAACAGGTCTGTGATGCCC	Rhizaria	Cercozoa	NA	NA	NA	NA	NA	NA	NA	NA	NA	NA	NA	NA
OTU_3813	GGCTTAATTTGACTCAACACGGGAAAACTTACCAGGTCCAGACATGGGAAGGATGGACAGATTGATAGCTCTTTCTTGATTCCATGAGTGGTGGTGCATGGCCGTTCTTAGTTGGTGGAGTGATTTGTCTGGTTGATTCCGATAACGAACGAGACCACGAGAGGGTGGTTGAGGGATGGATGAGGAGTGAATATGGGGGAAGGGTAGAGTAAGGTGAGCTTCGGTTTATCCGCTTTACTTGGAACTCTTGCTCCTTTCCATACTTACCTACCCCGACCGAAGTGTTTCAACACTTAGGAAGGTCGTGGCAATAACAGGTCTGTGATGCCC	Rhodophyceae	Cyanidiales	NA	NA	NA	NA	NA	NA	NA	NA	NA	NA	Autotrophs	Photosynthetics
OTU_3821	GGCTTAATTTGACTCAACGCGGGGAAACTGACCAGGTCCAGACATAGTAAGGATTGACAGCTTAATAGCTCTTTCTTGATTCTCTGGGTGGTGGTGCATGGCCGTTCTGAGTTGGTGGAGTGATTTGTCTGGTTAATTCCATTAACCAACGAGGCCTTAACCTGCTAAATAGTTACATGTAACCTCGGTTACATGGGCAACTTCTTAGAGGGACTTTGCGTGTCTAACGCAAGGAAGGTTGAGGCAATAACAGGTCTGTGATGCCC	Alveolata	Dinoflagellata	Dinophyceae	NA	NA	NA	NA	NA	NA	NA	NA	NA	NA	NA
OTU_3827	GGCTTAATTTGACTCAACGCGGGGAAACTTACCAGGTCCAGACATAGTGAGGATTGACAGATTGAGAGCTCTTTCTTGATTCTATGGGTGGTGGTGCATAGCCGCTCTTAGTTGGTGGAGTGATTTGTCTGGTTAATTCCGTTAACGAACGAGACCCCCGCCTGCTAAATAGGGCCGTGAATGTTTAACATTCGCGGGTACTTCTTAGAGGGACTTTTGGTGACTAACCAAAGGAAGTTGGGGGCAATAACAGGTCTGTGATGCCC	Stramenopiles	Gyrista	Ochrophyta	Chrysista	Eustigmatales	NA	NA	NA	NA	NA	NA	NA	Autotrophs	Photosynthetics
OTU_3834	GGCTTAATTTGACTCAACGCGGGGAAACTTACCAGGTCCAGACATAGTGAGGATTGACAGATTGAGAGCTCTTTCTTGATTCTATGGGAGGTGGTGCATGGCCGTTCTTGGTTGGTGGAGTGATTTGTCTGGTTAATTCCGTTAACGAACGAGACCGCCGCCTGCTAAATAGCCCCCGATACGCATCTGCGTAGCGGCGGCGCTTCTTAGAGGGACTTTCGGTGACTAACTGAAGGAAGTTGGCGGCAATAACAGGTCTGTGATGCCC	Stramenopiles	Gyrista	Ochrophyta	NA	NA	NA	NA	NA	NA	NA	NA	NA	Autotrophs	Photosynthetics
OTU_3836	GGCTTAATTTGACTCAACACGGGGAAACTTACCAGGTCCAGACATAGTTAGGATTGACAGATTGAGAGCTCTTTCTTGATTCTATGGGTGGTGGTGGTGCATGGCCGTTCTTAGTTGGTGGAGTGATTTGTCTGGTTAATTCCGTTAACGAACGAGACCTTAACCTGCTAACTAGTCGCCTTTATACACATAGGGGTTGACTTCTTAGAGGGACTTTGTGTGCAAGCACAAGGAAGTTTGAGGCAATAACAGGTCTGTGATGCCC	Alveolata	Ciliophora	Intramacronucleata	CONTHREEP	Colpodea	Cyrtolophosidida	NA	NA	NA	NA	NA	NA	Heterotrophs	Consumers
OTU_3838	GGCTTAATTTGACTCAACACGGGAAACCAGGTCCGGACATAGTGAGGATTGATAGATTGAAGATCTTTCTTGATTCTATGGGTGGTGGTGCATGGCCGTTCTTAGTTGGTGGAGTGATTTGTCTGGTTAATTCCGTTAACGAACGAAACCTCGACCTACTAAATAGTAGACCAAACTCCTCGGGGTTTGGATTCACTTCTTAGAGGGACTTTTGGTGAGTAGCCAAAGGAAGTTCGAGGCAATAACAGGTCTGTGATGCCC	Rhizaria	Cercozoa	Thecofilosea	Cryomonadida	Rhogostomidae	NA	NA	NA	NA	NA	NA	Capsellina	Heterotrophs	Consumers
OTU_3839	GGCTTAATTTGACTCAACACGGGAAAACTTACCAGGTCCAGACATTGTGAAGGATTGACAGATTGATAGCTCCTTCTTGATTCTATGGGTGGTGGTGCATGGCCGTTCTTAGTTGGTGGGTTGCCTTGTCAGGTTGATTCCGGTAACGAACGAGACCTCAGCCTGCTAAATAGTCACACTCGCTTTTTTGCGGGTGCGGACTTCTTAGAGGGACTATTAACGTTTAGTTAATGGAAGTATGAGGCAATAACAGGTCTGTGATGCCC	Chloroplastida	Chlorophyta	Chlorophyceae	NA	NA	NA	NA	NA	NA	NA	NA	Pseudoschroederia	Autotrophs	Photosynthetics
OTU_3840	GGCTTAATTTGACTCAACACGGGGAACCTCACCAGGCCCGGACATAGTCATGATTGACAGATTGAGAGTTCTTTCTCGATTCTATGGGTGGTGGTGCATGGCCGTTCTTAGTCGGTGAGGTGACTTGTCTGGTTAATTCCGATAACGGACGAGACCTCGACCTACTAACTAGTTGCACCTTACACGTAAGGTTGTAACTTCTTAGAGGGACTTTGGGAGTTTATCCCAAGGAAGTTCGAGCCTATAACAGGTCTGTGATGCCC	Alveolata	Apicomplexa	Conoidasida	Gregarinasina	NA	NA	NA	NA	NA	NA	NA	NA	Heterotrophs	Parasites
OTU_3842	GGCTTAATTTGACTCAACACGGGAAAACTTACCAGGTCCGGACATAGTGAGGATTGACAGATTGAAGATCTTTCTTGATTGAATTTCTATGGGTGGTGGTGCATGGCCGTTCTTAGTTGGTGGAGTGATTTGTCTGGTTAATTCCGTTAACGAACGAGACCTCGACCTACTAAATAGTTTTGCGAAGTCTTCGGATTTTACAAAAACTTCTTAGAGGGACTTTTGGTGAGTAGCCAAAGGAAGTTCGAGGCAATAACAGGTCTGTGATGCCC	Rhizaria	Cercozoa	Thecofilosea	Cryomonadida	Rhogostomidae	NA	NA	NA	NA	NA	NA	Capsellina	Heterotrophs	Consumers
OTU_3844	GGCTTAATTTGACTCAACGCGGGGAAACTTACCAGGTCCAGACTCAGTGAGGATTGACAGATTGAAGATCTTTCTTGATTTTGAGGGTGGTGGTGCATGGCCGTTCTTAGTTGGTGGAGCGATTTGTCTGGTTTATTCCGTTAACGAGACCTGCTAAATAGTCCGACCTAGGGTTCGCTCTAGGCTCTCGCTGACTTCTTAGAGGGACTATCGGTGTGTAGCCGATGGAAGTTCGTGGCAATAACAGGTCTGTGATGCCC	Rhizaria	Cercozoa	Glissomonadida	Allapsidae	NA	NA	NA	NA	NA	NA	NA	NA	Heterotrophs	Consumers
OTU_3848	GGCTTAATTTGACTCAACGCGGAAAAACTTACCAGGTCCGGACATAGTGAGGATTGACAGATTGAAGATCTTTTTTGATTCTATGGGTGGTGGTGCATGGCCGTTCTTAATTCCGTTAACAAACGAGACCTCGACCTACTAAATAGTTTTGCGAAGTCTTCGGATTTTACAAAAACTTCTTAGAGGAACTTTTGGTGAGTAGCCAAAGGAAGTTCGAGGCAATAACAGGTCTGTGATGCCC	Rhizaria	Cercozoa	Thecofilosea	NA	NA	NA	NA	NA	NA	NA	NA	NA	Heterotrophs	Consumers
OTU_385	GGCTTAATTTGACTCAACACGGGGAAACTCATCAGGGCAAGAAGATTTTAGGATTGACAGATTGAGAGTTCTTTCTTGATTGGTCTAGTGGTGGTGCATGGCCGTTCTTAGTTGGTGGAGTGATTTGTCTGGTTAATTCCGTTAACGAACGAGACCTTAACCTGCTAACTAGTATACTGATTTTCAATCGGTATTACCTCTTAGAGGGACTATGTGATGTAATCACATGGAAGTTTGAGGCAATAACAGGTCTGTGATGCCC	Alveolata	Ciliophora	Intramacronucleata	CONTHREEP	Oligohymenophorea	Peritrichia	Sessilida	Epistylididae	NA	NA	NA	Epistylis	Heterotrophs	Consumers
OTU_3853	GGCTTAATTTGACTCAACGCGGGAAAACTTACCAGGTCCAGACATGGTGAGGATTGACAGATTGAGAGCTCTTTCTTAATTCTATGGGTGGTGGTGCATGGCCGTTCTTAGTTGGTGGAGTGATTTGTCTGGTTAATTCCGTTAACGAACGAGACCCCTGCCTGCTAAATAGCCCTACGAGTGAATTTCACTGGTAAGGGCTTCTTAGAGGGGCGTGCATTCTATTAGATGCAGGAAGATAGGGGCAATAACAGGTCTGTGATGCCC	Stramenopiles	Gyrista	Ochrophyta	Diatomista	Diatomeae	NA	NA	NA	NA	NA	NA	NA	Autotrophs	Photosynthetics
OTU_3856	GGCTTAATTTGACTCAACGCGGGTAGACCCACCAGGTCCAGACATGGGAAGGATTGACAGATTGATAGCTCTTTCTTGATTCTATGGGTGGTGGTGCATGGCCGTTCTTAGTTGGTGGAGTGATTTGTCTGGTTAATTCCGTTAACGAACGAGACCTTAGCCTGCTAAATAGTTGAATGTAACTTCGGTTATGTATCAGCTTCTCAGAGGGACTTCGTGTGTTTAACACGAGGAAGTTTGAGGCAATAACAGGTCTGTGATGCCC	Alveolata	NA	NA	NA	NA	NA	NA	NA	NA	NA	NA	NA	NA	NA
OTU_3859	GGCTTAATTTGACTCAACGCGGGAAAACTTACCAGGTCCAGACATAGTGAGGATTGACAGATTGAAGATCTTTCTTGATTCTATGGGTGGTGGTGCATGGCCGTTCTTAGTTGGTGGAGTGATTTGTCTGGTTAATTCCGTTAACGAACGAGACCTCGACCTGCTAAATAGCTCGGCCTAAGGTTCGCCTTAGGTACGTGGCTTCTTAGAGGGACTATCGGTGTGTAGCCGATGGAAGTTCGAGGCAATAACAGGTCTGTGATGCCC	Rhizaria	Cercozoa	NA	NA	NA	NA	NA	NA	NA	NA	NA	NA	NA	NA
OTU_3860	GGCTTAATTTGACTCAACACGGGAAAACTTACCAGGTCCAGACACAGTTAGGATTGACAGATTGAGAGCTCTTTCTTGATTCTGTGGGTGGTGGTGCATGGCCGTTCTTAGTTGGTGGGGTGATTTGTCTGGTTAATTCTGATAACGAACGAGACCTCAGCCTGCTAATTAGTTATATAAATGGATACGATTATGAGGGTTTGTTGATAAGGTCTTTGGCCCTTCGTGGGGTTGGGCATTACGAGCAAAAACTTGTTTTCATTTATAGCAACTTCTTAGAGGGACACTTGGTGTCTAACCAAGGGAAGTTTGAGGCAATAACAGGTCTGTGATGCCC	Discosea	Flabellinia	Dactylopodida	NA	NA	NA	NA	NA	NA	NA	NA	NA	Heterotrophs	Consumers
OTU_3865	GGCTTAATTTGACTCAACGCGGGGAAACTTACCAGGTCCAGACATAGTGAGGATTGACAGATTGAGAGCTCTTTCTTGATTCTATGGGTGGTGGTGCATGGCCGTTCTTAGTTGGTGGAGTGATTTGTCTGGTTAATTCCGTTAACGAACGAGACCTTAACCTGCTAAATAGCCGGGCGGCCTGCGGGCGGTGCCGGCTTCTTAGAGGGACTGACCGCGTTTAGCGGTCGGAAGTTTGAGGCAATAACAGGTCTGTGATGCCC	Nucletmycea	Fungi	Opisthosporidia	Rozellida	NA	NA	NA	NA	NA	NA	NA	Rozella	Heterotrophs	Parasites
OTU_387	GGCTTAATTTGACTCAACACGGAAAGACTTACCAGGTCCGGACATAGTGAGGATTGACAGATTGAAGATCTTTCTTGATTCTATGGGTGGTGGTGCATGGCCGTTCTTAGTTGGTTAATTCCGTTAACGAACGAGACCTCGACCTACTAAATAGTTTTGCGAAGTCTTCGGATTTTACAAAAACTTCTTAGAGGGACTTTTGGTGAGTAGCCAAAGGAAGTTCGAGGCAATAACAGGTCTGTGATGCCC	Rhizaria	Cercozoa	Thecofilosea	Cryomonadida	Rhogostomidae	NA	NA	NA	NA	NA	NA	Capsellina	Heterotrophs	Consumers
OTU_3872	GGCTTAATTTGACTCAACGCGGGAAAACTTACCAGGTCCGGACAGATTGAAGATCTTTCTTGATTCTATGGCCGTTCTTAGTTGGTGGAGTGATTTGTCTGGTTAATTCCGTTAACGAACGAGACCTCGACCTACTAAATAGTTGACTAAACTCTTCGGGGTTTGTTGACTTCTTAGAGGGACTTTTGGTGAGTAGCCAAAGGAAGTTCGAGGCAATAACAGGTCTGTGATGCCC	Rhizaria	Cercozoa	Thecofilosea	Cryomonadida	Rhogostomidae	NA	NA	NA	NA	NA	NA	Capsellina	Heterotrophs	Consumers
OTU_3876	GGCTTAATTTGACTCAACGCGGGAAAACTTACCAGGTCCGGACGTAGTAAGGATTGACAGATTTGAGAGCTCTTTCTTGATTCTATGGGTGGTGGTGCATGGCCGTTCTTAGTTGGTGGAGTGATTTGTCTGGTTAATTCCGTTAACGAACGAGACCTCGACCTGCTAACTAGCTCGCGTTTATTAACTAAGCACTAGCTTCTTAGAGGGACTTTGGCAATGAAGGCTACAGGAAGTTCGAGGCAATAACAGGTCTGTGATGCCC	Rhizaria	Cercozoa	Imbricatea	NA	NA	NA	NA	NA	NA	NA	NA	NA	Heterotrophs	NA
OTU_3877	GGCTTAATTTGACTCAACACGGGGAAACTTACCAGGTCCAGACATAGTTAGGATTGACGGATTGATAGCTCTTTCTTGATTCTATGGGTGGTGGTGCATGGCCGTTCTTAGTTGGTGGAGTGATTTGTCTGGTTAATTCCGATAACGAACGAGACCTCAGCCTGCTAACTAGTCAGGCGAACCGTCTGTACGGGTGAAAGGCGCGCACGGCTCGGAGCTTCCCCCGGGAGGCTCTCCTGCTCGCTCGGATCCTTGATGCGTTCGCCGCAGTACTTCTTAGAGGGACTATTGGTATCTAATCAATGGAAGTTTGAGGCAATAACAGGTCTGTGATGCCC	Evosea	Variosea	Phalansterium	NA	NA	NA	NA	NA	NA	NA	NA	Phalansterium	Heterotrophs	Consumers
OTU_3880	GGCTTAATTTGACTCAACGCGGGGAAACTTACCAGGTCCGGACGTAGTGAGGATTGACAGATTGAGAGCTCTTTCTTGATTCTATGGGTGGTGGTGCATGGCCGTTCTTAGTTGGTGGAGCGATTTGTCTGGTTAATTCCGTTAACGAACGAAACCGCTGCCTGCTAAATAGTTCGGTGAGTGATTTTCACTGACCAGAGCTTCTTAGAGGGACGTGCATTTTATTAGATGCAGGAAGATAGCGGCAATAACAGGTCTGTGATGCCC	Stramenopiles	Gyrista	Ochrophyta	Diatomista	Diatomeae	NA	NA	NA	NA	NA	NA	NA	Autotrophs	Photosynthetics
OTU_3883	GGCTTAATTTGACTCAACACGGGGAAACTCACCAGGTCCAGACGCGGCAAGGATTGACAGATTGATAGCTCTTTCTTGATTTCGTGGTTGGTGGTGCATGGCCGTTCTTAGTTGGTGGAGTGATTTGTCTGGTTAATTCCGATAACGAACGAGACCTTAACCTGCTAAATAGCCCGGCCGACTTTGGTTGGTCGCTGGCTTCTTAGAGGGACTATCGGCGTTTAGCCGATGGAAGTTTGAGGCAATAACAGGTCTGTGATGCCC	Nucletmycea	Fungi	Dikarya	Basidiomycota	Pucciniomycotina	Cystobasidiomycetes	NA	NA	NA	NA	NA	Rhodotorula	Heterotrophs	Saprotrophs
OTU_3885	GGCTTAATTTGACTCAACACGGGGAAACTCACGAGCGCAAGACAGAGAAGGGATTGACAGATTGAGAGCTCTTTCTTGATTCTTTGGGTGGTGGTGCATGGCCGTTCTTAGTTGGTGGAGTGATTTGTCTGGTTAATTCCGTTAACGAACGAGACCTTAACCTGCTAACTAGTCGACCTGTGAACAACGGGTTGTACTTCTTAGAGGGACTATTGTGCATTTAAGCCAATGGAAGTTTAAGGCAATAACAGGTCTGTGATGCCC	Alveolata	Ciliophora	Intramacronucleata	CONTHREEP	Oligohymenophorea	Hymenostomatia	Ophryoglenida	Ichthyophthiriidae	NA	NA	NA	Ichthyophthirius	Heterotrophs	Parasites
OTU_3889	GGCTTAATTTGACTCAACACGGGAAAACTTACCAGGTCCAGACATAGTGAGGATTGACAGATTGAAGATCTTTCTTGATTCTATGGGTGGTGGTGCATGGCCGTTTTTCTTAGTTGGTGGAGTGATTTGTCTGGTTAATTCCGTTAACGAACGAGACCTCGACCTGCTAAATAGTACTAGTTATTCATTGGATAATCTAGGCACTTCTTAAAGGGACTATCGGTGGTGTACCCGGTGGAAGTTCGAGGCAATAACAGGTCTGTGATGCCC	Rhizaria	Cercozoa	Imbricatea	Silicofilosea	Euglyphida	Euglyphina	Trinematidae	NA	NA	NA	NA	Trinema	Heterotrophs	Consumers
OTU_3891	GGCTTAATTTGACTCAACGCGGGGAAAACTCACCAGGTCCAGACATAGTAAGGATTGACAGATTGATAGCTCTTTCTTGATTCTATGGGTGGTGGTGCATGGCCGTTCTTAGTTGGTGGAGTGATTTGTCTGGTTAATTCCGTTAACGAACGAGACCTCAACCTACTAAATAGATGGGCAAACTGCCTGATCGGTGAAGGCGCCTCGGACTCTGTTGCTAACGCGGCAGAGCTTGGGCGTTGGATCCTTGGCACGTTTGCTTATTATCTTCCTAAGGGGACTATTTGTCGAATAGCGAATGGAAGTTTGAGGCAATAACAGGTCTGTGATGCCC	Evosea	Variosea	NA	NA	NA	NA	NA	NA	NA	NA	NA	NA	Heterotrophs	Consumers
OTU_3895	GGCTTAATTTGACTCAACACGGTACCAGGTCCAGACATAGTAAGGATTGACAGATTGATAGCTCTTTCTTGATTCTATGGGTGGTGGTGCATGGCCGTTCTTAGTTGGTGGAGTGATTTGTCTGGTTAATTCCGTTAACGAACGAGACCTTAACCTGCTAAATAGTTACACGTAACTTCGGTTACGTGGGCAACTTCTTAGAGGGACTTTGCGTGTCTAACGCAAGGAAGTTTGAGGCAATAACAGGTCTGTGATGCCC	Alveolata	Dinoflagellata	Dinophyceae	Peridiniphycidae	Thoracosphaeraceae	NA	NA	NA	NA	NA	NA	NA	NA	NA
OTU_3898	GGCTTAATTTGACTCAACGCGGGAAAACTTACCAGGTCCAGACATAGCGAGGATTGACAGATTGAAGATCTTTCTTGATTCTATGGGTGGTGGTGCATGGCCGTTCTTAGTTGGTGGAGTCATTTGTCTGGTTAATTCCGTTAACGAACGAGACCTCGACCTGCTAAATAGTACTAGTTATCTCTGGTTACTTCTTAGATGGACTATCGGCGGTGTACCCGATGGAAGTTCGAGGCAATAACAGGTCTGTGATGCCC	Rhizaria	Cercozoa	Imbricatea	Silicofilosea	Euglyphida	Euglyphina	Trinematidae	NA	NA	NA	NA	NA	Heterotrophs	Consumers
OTU_3916	GGCTTAATTTGACTCAACGCGGGAACACTTACCAGGTCCAGACTCAGTGAGGATTGCAGATTGAAGATCTTTCTTGATTTTGAGGGTGGTGGTGCATGGCCGGTCTTAGTTGGTGGAGCGATTTGTCTGGTTTATTCCGTTAACGAACGAGACCACAACCTGCTAAATAGTTCTTACTACGATTCGCTCTAGTTGATGTGACTTCTTAGAGGGACTGTCGGTGTGTAGCCGATGGAAGTTTGTGGCAATAACAGGTCTGTGATGCCC	Rhizaria	Cercozoa	Glissomonadida	Allapsidae	NA	NA	NA	NA	NA	NA	NA	NA	Heterotrophs	Consumers
OTU_3917	GGCTTAATTTGACTCAACGCGGAAAAACTTACCAGGTCCAGACATAGTGAGGATTGACAGATTGAGAGCTCTTTCTTGATTCTATGGGTGGTGGTGGTGCATGGCCGTTCTTAGTTGGTGGAGTGATTTGTCTGCTTAATTGCGATAACGAACGAGACCTTAACCTGCTAAATAGCTACACGAAGTTCGCTTTGTTTGTAGCTTCTTAGAGGGACAACGCAAGTCAATTGTATGGAAGTTTGAGGCAATAACAGGTCTGTGATGCCC	Breviatea	NA	NA	NA	NA	NA	NA	NA	NA	NA	NA	Breviata	Heterotrophs	Consumers
OTU_3919	GGCTTAATTTGACTCAACGCGGGGAAACTTACCAGGTCCAGACATAGTTAGGATTGACAGATTGATAGCTCTTCCTTGATTCTATGGGTGGTGGTGCATGGCCGTTCTTAGTTGGTGGAGTGATTTCTGTTAATTCCGTTAACGAACGAGACCCTAACCTGCTAAATAGTTACGCGTGACCTCGGTTACGTGGGCAACTTCTTAGAGGGACTTTGTGTGTCTAACGCAAGGAAGTTTGAGGCAATAACAGGTCTGTGATGCCC	Alveolata	Dinoflagellata	Dinophyceae	NA	NA	NA	NA	NA	NA	NA	NA	NA	NA	NA
OTU_3921	GGCTTAATTTGACTCAACGCGGGGAAACTTACCAGGTCCAGACATTATTAGGATTGACAGATTGATAGCTGTTCTTAGTTGGTGGAGTGATTTGTCTGGTTAATTCCGTTAACGAACGAGACCTTAACCTGCTAAATAATTACATGTAGCCTCATGGGCAACTTCTTAGATGGACTTTGCGTGTCTAACGCAAGGAAGTTTGAGGCAATAACAGGTCTGTGATGCCC	Alveolata	Dinoflagellata	Dinophyceae	NA	NA	NA	NA	NA	NA	NA	NA	NA	NA	NA
OTU_3923	GGCTTAATTTGACTCAACGCGGGAAAACTTACCAGGTCCAGACATAGTAAGGATTGACAGATTGAGGATCTTTCTTGATTCTATGGGTGGTTGTGCATGGCCGTTCTTAGTTGGTGGAGTGATTTGTCTCGTTAACGAACGAGACCTCAACCTGCTAAATAGGTCCACGAATCCTTCGGGATTCGTGTGACCTTTTTAGAGGGACCATCGGTGATTTAGCCGAAGGAAGTTTGAGGCAATAACAGGTCTGTGATGCCC	Rhizaria	Cercozoa	Cercomonadida	NA	NA	NA	NA	NA	NA	NA	NA	Neocercomonas	Heterotrophs	Consumers
OTU_3925	GGCTTAATTTGACTCAACGCGGGGAAACTCACCAGGTCCAGACATAGTAAGGATTGACAGATTGAGAGCTCTTTCTTGATTCTATGGGTGGTGGTGCATGGCCGTTCTTAGTTGGTGGAGTGATTTGTCTGGTTAATTCCGATAACGAACGAGACCTTAACCTGCTAAATAGTCACGCCAACTTTTTTAAGTTGGTGGCCGACTTCTTAGAGGGACTATTGACGTTTAGTCAATGGAAGTTTGAGGCAATAACAGGTCTGTGATGCCC	Nucletmycea	Fungi	Blastocladiales	NA	NA	NA	NA	NA	NA	NA	NA	Physoderma	Heterotrophs	Parasites
OTU_3927	GGCTTAATTTGACTCAACGCGGGAAAACTTACCAGGTCCAGACATAGTGAGGACTGACAGATTGAGAGCTCTTTCTTGATTCTATGGGTGGTGGTGCATGGCCGCTCTTAGTTGGTGAAGTGATTTGTCTGGTTAATTCTGTTAACGAACAAGACCCCCTGCCTGCTAAATAGTTGAGAGAGTGAATGTTTACTGGCTACAGCTTCTTAGAGGGACGTGCGGTCTATTGGATGCAGGAAGATAGGGGCAATAACAGGTCTGTGATGCCC	Stramenopiles	Gyrista	Ochrophyta	Diatomista	Diatomeae	NA	NA	NA	NA	NA	NA	NA	Autotrophs	Photosynthetics
OTU_3943	GGCTTAATTTGACTCAACACGGGGAAACTTACCAGGTCAGGACATAGTGAGGATTGACAGATTGAGAGCTCTTTCTTGATTCTATGGGTGGTGGTGCATGGCCGTTCTTGGTTGGTGGAGTGATTTGTCTGGTTAATTCCGATAACGAACGAGACCTTAACCTGCTAAATAGCCAGGCCGGCTTTGGCTGGTCGTCGGCTTCTTAGAGGGACTAACGGCGTCTAGCCGTTGGAAGTTTGAGGCAATAACAGGTCTGTGATGCCC	Nucletmycea	Fungi	Dikarya	Basidiomycota	Agaricomycotina	Tremellomycetes	NA	NA	NA	NA	NA	NA	Heterotrophs	Saprotrophs
OTU_3949	GGCTTAATTTGACTCAACACGGGCAAACTTACCAGGTCCAGACATAGTGAGGATTGACAGGTTGAGAGCTCTTTCTTGATTCTATGGGTGGTGGTGCATGGCCGTTCTTAGTTGGTGGAGTGATTTGTCTGGTTAATTCCATTAATGAACGAGACCCCTCCCTGTTAAATAGCTTTCCAAGTGATTTTCACTGGGTGAGCTTCTTAGAGGGACGTGCATTTTACTAGATGCAGGAAGATAGGGGCAATAACAGGTCTGTGATGCCC	Stramenopiles	Gyrista	Ochrophyta	Diatomista	Diatomeae	NA	NA	NA	NA	NA	NA	Neidium	Autotrophs	Photosynthetics
OTU_3958	GGCTTAATTTGACTCAACGCGGGAAAATTTACCAGGTCCGGACATAGTGAGGATTGACAGATTGAAGATCTTTCTTGATTCTATGGGTGGTGGTGCATGGCCGTTCTTAGTTGGTGGAGTGATTTGTCTGGTTAATTCCGTCAACTCGCCTACTAAATAGTTGACTAAACTCTTCGGGGTTTGGATTGACTTCTTAGAGGGACTTTTGGTGAGTAGCCAAAGGAAGTTCGAGGCAATAACAGGTCTGTGATGCCC	Rhizaria	Cercozoa	Thecofilosea	Cryomonadida	Rhogostomidae	NA	NA	NA	NA	NA	NA	Capsellina	Heterotrophs	Consumers
OTU_396	GGCTTAATTTGACTCAACACGGGGAAACTTACCAGGTCCAGATATAGTGAGGATTGACAGATTGAGAGCCCTTTCTTGATTCTATGGGTGGTGGTGCATGGACGTTCTTAGTTGGTGGAGTGATTTGTCTGGTTAATTCCGATAACGAACGAGACCCCCGCCTGCTAAATAGTTGGGTCAATGCTTAGCATTGATGACAGCTTCTTAGAGGGACTTTCTTTCGGTGACTAACCGAAGGAAGTTGGGGGCAATAACAGGTCTGTGATGCCC	Stramenopiles	Gyrista	Ochrophyta	NA	NA	NA	NA	NA	NA	NA	NA	NA	Autotrophs	Photosynthetics
OTU_3962	GGCTTAATTTGACTCAACGCGGGAAAACTCACAAAACTCAGGTCCAGACATAGTAAGGATTGACAGATTGATAGCTCTTTCTTGATTCTATGGGTGGTGGTGCATGGCCGTTCTTAGTTGGTGGAGTGATTTGTCTGGTTAATTCCGTTAACGAACGAGACCTTAACCTGCTAAATAGTAACACAAAGCTTCGGCTTCGTGGTATACTTCTTAGAGGGACTTTGTGTGTCTAACACAAGGAAGTTTGAGGCAATAACAGGTCTGTGATGCCC	Alveolata	NA	NA	NA	NA	NA	NA	NA	NA	NA	NA	NA	NA	NA
OTU_3963	GGCTTAATTTGACTCAACGCGGGAAAACTTACCAGGTCTAGACATAGTGAGGATTGACAGATTGAGAGCTCTTTCTTGATTCTATGGGTGGTGGTGCATGGCCGTTCTTAGTTGGTGGAGTGATTTGTCTGGTTAATTCCGTTAACGAACGAGACCCCCGCCTGCTAATTAGTTGCGCCAATGCTTTGTATTGGTGGCAGCTTCTTAGAGGGACTTTCGGTGTTTAATCGAAGGAAGTTGGGGGCAATAACAGGTCTGTGATGCCC	Stramenopiles	Gyrista	Ochrophyta	NA	NA	NA	NA	NA	NA	NA	NA	NA	Autotrophs	Photosynthetics
OTU_3965	GGCTTAATTTGACTCAACGCGGGGAAACTCACCAGGTCCAGACATAGTAAGGATTGACAGATTGAGAGCTCTTTCTTGATTCTATGGGTGGTGGTGCATGGCCGTTCTCAGTTGGTGGGGTGATTTGTCTGGTTGATTCCGTTAACGAACGTGCTAAATAGTTACTGTCTCTCGCGAGGCAGGCCAACTTCTTAGAGGGACTATTTGCGTCTAGTGAATGGAAGTTTGAGGCGATAACAGGTCTGTGATGCCC	CRuMs	Rigifilida	NA	NA	NA	NA	NA	NA	NA	NA	NA	Micronuclearia	Heterotrophs	Consumers
OTU_3967	GGCTTAATTTGACTCAACACGGGGAACCTCACCAGGCCCGGACATAGTCATGATTGACAGATTGAGAGTTCTTTCTTGATTCTATGGGTGGTGGTGCATGGCCGTTCTTAGTCGGTGAGGTGACCTGTCTGGTTAATTCCGATAACGGACGAGACCTCGACCTGCTAACTAGCTGCTCTTTACTTTTGTAAGGAAACAGCTTCTTAGAGGGACTTTGGGAGTTTATCCCAAGGAAGTTCGAGCCTATAACAGGTCTGTGATGCCC	Alveolata	Apicomplexa	Conoidasida	Gregarinasina	Eugregarinorida	NA	NA	NA	NA	NA	NA	Gregarina	Heterotrophs	Parasites
OTU_397	GGCTTAATTTGACTCAACGCGGGGACAACTTACCAGGGTATGTAACATTGAGAGAAGGGTGTGGATGAGATCTATATTCTGATAATGTTACGCGTGGTGCATGGCCGTTCTTAACACGTGGGGTGACTTGTCTGGTTAAATCCGATAACGCGTGAGACCCTGGATAATGACGATACTTGACAAGAGTAGGGAAGCTCGGGTCGATAACAGGTCTGTGATGCCC	Nucletmycea	Fungi	Opisthosporidia	Microsporidia	NA	NA	NA	NA	NA	NA	NA	Gurleya	Heterotrophs	Parasites
OTU_3972	GGCTTAATTTGACTCAACGCGGGAAAACTTACCAGGTCCGGACGTAGTGAGGATTGACAGATTGAGAGCTCTTTCTTGATTCTATGGGTGGTGGTGCATGGCCGTTCTTAGTTGGTGGAGCGATTTGTCTGGTTAATTCCGTTAACGAACGAGACCTCGGCCTGCTAAATAGCTACATGAACCCTTCTATTCAAAACCTGGTGGCGGAGAGTTCGGTCCTACTTGTATTCAGGAGGGGGGCAACCCTTTCTTGGATGCCGGTGGGGCCCCTCCTCATCAGGCGGTCGGGTTGATGGCCACGCTTCTTAGAGGGACTGCCGGCGCTATTATATCCAGCCGACGGAGGCTCGAGGCAATAACAGGTCTGTGATGCCC	Discosea	Centramoebia	Acanthopodida	NA	NA	NA	NA	NA	NA	NA	NA	Protacanthamoeba	Heterotrophs	Consumers
OTU_3974	GGCTTAATTTGACTCAACGCGGGACAACTTACCAGGACCGACCGGGGCGAGATTGTAGCACAGAGTAGTGCGACAAGATTCCCGGTAAGGTGATGCATGGCCGTTTTCAACACGTGGCGTGAGCTGTCTGGTTAATTCCGACAACGCGTGAGACCCTAGCTGCTACGCCGTAGCAGGACGGACAGCGGCAAGCTGTAGGAAGCGGGGCGATAACAGGTCTGTGATGCCC	Nucletmycea	Fungi	Opisthosporidia	Microsporidia	NA	NA	NA	NA	NA	NA	NA	NA	Heterotrophs	Parasites
OTU_3976	GGCTTAATTTGACTCAACGCGGGAAAACTCACCAGGTCAGGACATAGTGAGGATTGACAGATTGATAGTTCTTTCTTAATTTCTATGGGTGGTGGTGCATGGCCGTTCTTAGTTGGTGGAGTGATTTGTCTGGTTAATTCCGTTAACGAACGAGACCTCGACCTGCTAAATAGTTCAACGTAAGCTTTGCTCGTGTATGCACTTCTTAGAGGGACTGTCGGTTCTTAGCCGAAGGAAGTTCGAGGCAATAACAGGTCTGTGATGCCC	Rhizaria	Cercozoa	Paracercomonadida	NA	NA	NA	NA	NA	NA	NA	NA	Paracercomonas	Heterotrophs	Consumers
OTU_3979	GGCTTAATTTGACTCAACACGGGGAAACTCACCAGGTCCAGACATAGTAAGGATTGACAGATTGAGAGCTCTTTCTTGATTCTATGGGTGGTGGTGCATGGCCGTTCTTAGTTGGTGGAGTGATTTGTCTGGTTAATTCCGTTAACGAACGAGACCTCAGCCTGCTAAATAGTTGCGTGAACCTTCTACTCGGGCGAAATGTGAGTTTTTGGTGTGGCAACTTCTGTTGTCATGTCTACTTGCATGGATCCTTGATGAGTTCATGAATATACTTCTTAGAGGGACTATTAGTATCTAGCTAATGGAAGTTTGAGGCAATAACAGGTCTGTGATGCCC	Evosea	Variosea	Fractovitellida	Schizoplasmodiidae	NA	NA	NA	NA	NA	NA	NA	NA	Heterotrophs	Consumers
OTU_3985	GGCTTAATTTGACTCAACGCGGATTGAAGATCTTTCTTGATTCTATGGGTGGTGGTGCATGGCCGTTCTTAGTCGGTGGAGTGATTTGTCTGGTTAATTCCGTTAACGAACGAGACCTCGACCTACTAAATAGTCGACTAAACTCTTCGGGGTTTGGATCAACTTCTTAGAGGGACTTTTGGTGAGTAGCCAAAGGAAGTTCGAGGCAATAACAGGTCTGTGATGCCC	Rhizaria	Cercozoa	Thecofilosea	Cryomonadida	Rhogostomidae	NA	NA	NA	NA	NA	NA	Capsellina	Heterotrophs	Consumers
OTU_3986	GGCTTAATTTGACTCAACACGGGGAAACTCACCAGGCCCGGACGTAGTGAGGATTGACAGATTGAGAGCTCTTTCTCGATTCTATGGGTGGTGGTGCATGGCCGTTCTTAGTTGGTGGAGTGATTTGTCTGGTTAATTCCGTTAACGAACGAGACCTTAACCTGCTAAATAGTCGCATTAGCCCATCCGTTGAGCCCTGGTTGGGAGAGTTGTTTGAGGCATTGGGAAGAGAGGGGGATTCGTCCTTCGCTTTTCTTGGTGTCGCCCTTTCTCGATCAGGCGGTAGGACTGATGTATTTTTTTAGACTTCTTAGAGGGACTGTCAGCGCCCAGCTGACGGAGGCTTGAGGCAATAACAGGTCTGTGATGCCC	Evosea	Variosea	Protosteliida	NA	NA	NA	NA	NA	NA	NA	NA	Protostelium	Heterotrophs	Consumers
OTU_3988	GGCTTAATTTGACTCAACGCGGGGAAACTTACCAGGTCCGGACATAGTGAGGATTGACAGATTGAAGATCTTTCTTGATTCTATGGGTGGTGGTGCATGGCCGTTCTTAGTTAGTGGAGTGATTTGTCTGGTTAATTCCATTAACGAACGAGACCTCGACCTACTAAATAGACTGGCGTACCTTAGGGTACGTACAGGACTTCTTAGAGGGACTGTCGGTTTTTAGCCGAAGGAAGTTCGAGGCAATAACAGGTCTGTGATGCCC	Rhizaria	Cercozoa	NA	NA	NA	NA	NA	NA	NA	NA	NA	NA	NA	NA
OTU_3994	GGCTTAATTTGACTCAACGCGGGAAAACTTACCAGGTCCAGACATAGTTAGGATTGACAGGTTGAAGACCTTTCTTGATTCTATGGGTGGTGGTGCATGGCCGTTCTTAGTTGGTGGAGTGATTTGTCCGGTTAATTCCGTTAACGAACGAGACCTCGACCTGCTAAATAGTTCGGCGTACTCTAGGATACGTACGTGACTTCTTAGGGGGACTATCAGGAGAGTATCCGATGGAAGTTCGAGGCAATAACAGGTCTGTGATGCCC	Rhizaria	Cercozoa	Thecofilosea	NA	NA	NA	NA	NA	NA	NA	NA	Mataza	Heterotrophs	Consumers
OTU_3997	GGCTTAATTTGACTCAACACGGGAAAACTTACCAGGTCCGGACATAGTAAGGATTGACAGATTGAAGATCTTTCTTGATTCTATGGATGGTGGTGCATGGCCGTTCTTAGTTGGTGGAGTGATTTGTCTGGTTAATTCCGTTAACGAACGAGACCTCAGCCTACTAATTAGGTTTAGCAACTCCCAATTGCGAAAACTTCTTAGAGGGACTATTGGTGATTAGCCAATGGAGGTATGAGGCAATAACAGGTCTGTGATGCCC	Rhizaria	Endomyxa	Vampyrellida	NA	NA	NA	NA	NA	NA	NA	NA	Vampyrella	Heterotrophs	Consumers
OTU_3999	GGCTTAATTTGACTCAACGCGGGAAAACTTACCAGGTCCGGACATAGTGAGGATTGACAGATTGAAGATCTTTCTTGATTCTATGGGTGGCCGTTCTTAGTTGGTGGAGTGATTTGTCTGGTTAATTCCGTTAACGAACGAGACCTCTACCTGCTAAATAGTTCGGGGAAATCTAGTTTTTGGGTTTCCCTTTTCGTGACTTCTTAGAGGACTATCTGTGTGTAGCGGATGGTAGTTGGAGGCAATAACAGGTCTGTGATGCCC	Rhizaria	Cercozoa	Imbricatea	Silicofilosea	Thaumatomonadida	Peregriniidae	NA	NA	NA	NA	NA	Peregrinia	Heterotrophs	NA
OTU_4	GGCTTAATTTGACTCAACACGGGGGGAAACTTACCAGGTCCAGACATAGTAAGGATTGACAGATTTGAGAGCTCTTTCTTGATTCTATGGGTGGTGGTGCATGGCCGTTCTTAGTTGGTGGAGTGATTTGTCTGGTTAATTCCGTTAACGAACGAGACCTTAACCTGCTAAATAGTAACCGGTAGACTTCTGCCAAAACACGTCGGCGTTTAGGGTGAAGTTTCGATGGATCTCGACGCGTCGGCGTGTGGATGACTACCGGGATTCACTTCTTAGAGGGACTATCTGTATTAAAGCAGATGGAAGTTTGAGGCAATAACAGGTCTGTGATGCCC	Discosea	Centramoebia	NA	NA	NA	NA	NA	NA	NA	NA	NA	NA	Heterotrophs	Consumers
OTU_4000	GGCTTAATTTGACTCAACACGGGGAAACTTACCAGGTCCAGACATAGTGAGGATTGACAGATTGAGAGCTCTTTCTTGATTCTATGGGTGGTGGTGCATGGCCGTTCTTAATTTGTGGAGTGATTTGTCTGGTTAATTCCGTTAACGAACGAGACCCCCCGCCTGCTAAATAGTGATTCCAATGCTTAGCATTGGTATTATCTTCTTAGAGGGACTTTCGGTGACTGACCAAAGGAAGTTGGGGGCAATAACAGGTCTGTGATGCCC	Stramenopiles	Gyrista	Ochrophyta	NA	NA	NA	NA	NA	NA	NA	NA	NA	Autotrophs	Photosynthetics
OTU_4005	GGCTTAATTTGACTCAACGCGGGAAAACTTACCAGGTCCAGAGATGTAGAGTATTGACAGATTGAAGCTCTTTCTTGATCACTTCGGTGGTGGTGCATGGCCGTTCTTAGTTGGTGGAGTGATTTGTCTGGTTAATTCCGTTAACGAACGAGACCTCAGCCTGCTTTTGTAGTTATGCCTATGCTAGCATAGGTCGGTAACTTCTTAGAGGGACTATCGGTTTTTCGCCGATGGAAGTTTGAGGCAATAACAGGTCTGTGATGCCC	Rhizaria	Endomyxa	Phytomyxea	Plasmodiophorida	NA	NA	NA	NA	NA	NA	NA	NA	Heterotrophs	Parasites
OTU_4009	GGCTTAATTTGACTCAACGCGGGAAAACTCACCAGGTCCGGATACAGTAAGGATTGACAGATTGATAGTTCTTTCTTGATTTTGTAGAAAGTGGTGCATGGCCGTTTTTAGTTGGTGGAGCGATTTGTCTGGTTAATTCCGTTAACGAACGAGACCTTAACCTATTAAATAGTAGCGCGAACTTGGGCCTTCGGGTCTTTCCGTTCGTGGCGTACTTCTTAGAGGGACTCTTCACACATAGTGAAAGGAAGTTTGAGGCAATAACAGGTCTGTGATGCCC	Tubulinea	Elardia	Arcellinida	NA	NA	NA	NA	NA	NA	NA	NA	NA	Heterotrophs	Consumers
OTU_4012	GGCTTAATTTGACTCAACGCGGGAAAACTTACCAGGTCCAGACATTGTGGAGGATTGACAGATTGATAGCTCTTTCTTGATTCTATGGGTGGTGGTGCATGGCCGTTCTTAGTTGGTGGGTTGCCTTGTCAGGTTGATTCCGGTAACGAACGAGACCTCAGCCTGCTAAATAGTGACGTACGCTTTTTGCGGACGGCTCACTTCTTAGAGGGACTATTGGCGTTTAGTCAATGGAAGTATGAGGCAATAACAGGTCTGTGATGCCC	Chloroplastida	Chlorophyta	Chlorophyceae	NA	NA	NA	NA	NA	NA	NA	NA	NA	Autotrophs	Photosynthetics
OTU_4023	GGCTTAATTTGACTCAACACGGGAAAACTTACCAGGTCCAGACGTGGGAAGGATTGACAGATTGAAAGCTCTTTCTTGATTCTATGGGTGGTGGTGCATGGCCGTTCTTAGTTGGTGGAGTGATTTGTCTGGTTAATTCCGTTAACGAACGAGACTTTGACCTGCTAAATAGACACTATAGCTTTTGCTATAGCTGTGCTTCTTAGAGGGACTTTGTGCGTTTTAGCGCAAGGAGGTTCAAAGCGATAACAGGTCTGTGATGCCC	Alveolata	Apicomplexa	Conoidasida	Gregarinasina	NA	NA	NA	NA	NA	NA	NA	NA	Heterotrophs	Parasites
OTU_4028	GGCTTAATTTGACTCAACACGGGAAAACTTACCAGGTCCGGACATAGTGAGGATTGACAGATTGAAGATCTTTCTTGATTCTAGTGGTGCATGGCCGTTCTTAGTTGGTGGAGAGATTTGTCTGGTTAATTCCGTTAACGAACGAGACCTCGACCTGCTAAATAGTTCGGCGAGAGATTCGTCTTTCGTACGTGACTTCTTAGAGGGACTATCGGTGTGTAGCCGATGGAAGTTCGAGGCAATAACAGGTCTGTGATGCCC	Rhizaria	Cercozoa	NA	NA	NA	NA	NA	NA	NA	NA	NA	NA	NA	NA
OTU_4031	GGCTTAATTTGACTCAACGCGGGAAAACTTACCAGGTCCAGACATAGTGAGGATTGACAGATTGATAGTTCTTTCTTAATTTCTATGGGTGGTGGTGCATGGCCGTTCTTAGTTGGTGGGTTGCCTTGTCAGGTTGATTCCGGTAACGAACGAGACCTCAGCCTGCTAAATAGTCCTAGTTGCTTTTTGCAGCTAGCTGACTTCTTAGAGGGACTATTGGCGTTTAGTCAATGGAAGTATGAGGCAATAACAGGTCTGTGATGCCC	Chloroplastida	Chlorophyta	Chlorophyceae	NA	NA	NA	NA	NA	NA	NA	NA	Coelastrella	Autotrophs	Photosynthetics
OTU_4034	GGCTTAATTTGACTCAACGCGGGAAAACTTACCAGGTCCGGACATAGTGAGGATTGACAGATTGAAGATCTTTCTTGATTCTATGGGTGGTGGTGCATGGCCGTTCTTAGTTGGTGGAGTGATTTGTCTGGTTAATTCCGTTAACGAACGAGACCTCGACCTACTAAATAGTTAATCGGGATTTAGATCGACTTCTTAGAGGGACTTTGGGTGAGTAGCCCAAGGAAGTTCGAGGCAATAACAGGTCTGTGATGCCC	Rhizaria	Cercozoa	Thecofilosea	Cryomonadida	Rhogostomidae	NA	NA	NA	NA	NA	NA	Capsellina	Heterotrophs	Consumers
OTU_4036	GGCTTAATTTGACTCAACGCGGGAAAACTTACAGGTCCGGACATAGTGATTGACAGATTGAAGATCTTTCTTGATTCTATGGGTGGTGGTGCATGGCCGTTCTTAGTTGGTGGAGTGATTTGTCTGGTTAATTCCGTTAACGAACGAACTAAATAGTCGACTAAACTCTTCGGGGTGATCAACTTCTTAGAGGGACTTTTGGTGAGTAGCCAAGGAAGTTCGAGGCAATAACAGGTCTGTGATGCCC	Rhizaria	Cercozoa	Thecofilosea	Cryomonadida	Rhogostomidae	NA	NA	NA	NA	NA	NA	Capsellina	Heterotrophs	Consumers
OTU_4037	GGCTTAATTTGACTCAACGCGGGGGGAAACTCACCAGGTCCAGACAATATTAGGATTGACAGATTGATAGCTCTTTCACGATTTATTGGGTGGTGGTGCATGGCCGTTCTTAGTTGGTGGAGTGATTTGTCTGGTTAATTCCGTTAACGAACGAGACCTTAACCTGCTAAATAGTTACGTCAACTTTGGTTGACGGTTTGACTTCTTAGAGGGACTATGAATGTTTAATTCATGGAAGTTTGAGGCAATAACAGGTCTGTGATGCCC	Nucletmycea	Fungi	NA	NA	NA	NA	NA	NA	NA	NA	NA	NA	Heterotrophs	Saprotrophs
OTU_4049	GGCTTAATTTGACTCAACGCGGGGAAACTCACCAGGTCCAGACATAGAGAGGATTGACAGATTGAGAGCTCTTTCTCGATCCTATGGAAAGTGGTGCATGGCCGTTCTTAGTTGGTGGAGTGATTTGTCTGGTTAATTCCGTTAACGAACGAGACCTCAAGAGGGTGTTCTGTGCTTCCTTTTTTAAGGAATGTCATTTGCGCCCTCGACTATCGGTTCATAAGCCGAAGGAAGGTTGAGGCAATAACAGGTCTGTGATGCCC	Holozoa	Choanoflagellata	Craspedida	Salpingoecidae	NA	NA	NA	NA	NA	NA	NA	Sphaeroeca	Heterotrophs	Consumers
OTU_405	GGCTTAATTTGACTCAACGCGGGACAACTCACCAGGGCCGACCAGAATGAGATTGTAATATCGAGAAGTATAACAAGATTTCTGGTAAGGTGGTGCATGGCCGTTTTCAACACGTGGCGTGAGCTGTCTGGTTAATTCCGACAACGCGTGAGACCCCAACTGCTATGTATAGTAGGACGGACAGCGGCAAGCTGTAGGAAGAGGGGCGATAACAGGTCTGTGATGCCC	Nucletmycea	Fungi	Opisthosporidia	Microsporidia	NA	NA	NA	NA	NA	NA	NA	NA	Heterotrophs	Parasites
OTU_4053	GGCTTAATTTGACTCAACGCGGGAAAACTTACCAGGTCCGGAGGATTGACAGATTGAAGATCTTTCTTGATTCTATGGGTGGTGGTGCATGGCCGTTCTTAGTTGGTGGAGTGATCTGTCTGGTTAATTCCGTTAACGAACGAGACCTCGACCTGCTAACTAGTGCAGCGCAGCATTCGTGCTGCGGTCGTTGTGCACTTCTTAGAGGGACTATCGGTGTGTAGCCGATGGAAGTTCGAGGCAATAACAGGTCTGTGATGCCC	Rhizaria	Cercozoa	Glissomonadida	Allapsidae	NA	NA	NA	NA	NA	NA	NA	NA	Heterotrophs	Consumers
OTU_4055	GGCTTAATTTGACTCAACACGGGAAAACTTACCAGGTCCAGACATAGTGAGGATTGACAGACTGATAGCTCTTTCTTGATTCTATGGGTGGTGGTGCATGGCCGTTCTTAGTTGGTGGAGTGATTCGTCTGGTTAATTCCGTTAACGAACGAGACCTTAGCCTGCTAACTAGTCGAACCAATCTCCGATTGTTTACGACTTCTTAGAGGGACTATGTGGGCCAAACATAAGGAAGTTTGAGGCAATAACAGGTCTGTGATGCCC	Alveolata	Ciliophora	Intramacronucleata	SAL	Spirotrichea	Perilemmaphora	Hypotrichia	NA	NA	NA	NA	NA	Heterotrophs	Consumers
OTU_4057	GGCTTAATTTGACTCAACGCGGGAAAACTTACCAGGTCCAGACATAGTGAGGATTGACAGATTGAAGATCTTTCTTGATTCTATGGGTGGTGGTGCATGGCCGTTCTTAGTTGGTGGAGTGATTTGTCTGGTTAATTCCGTTAACGAACGAGACCTCGACCTTGTTAAATAGTTCGTCGAATCTTCGGATTCTGATCGTAACTTCTTAGAGGGACTATCGGTGTGTTGTGTAGCCGATGGAAGTTCGAGGCAATAACAGGTCTGTGATGCCC	Rhizaria	Cercozoa	NA	NA	NA	NA	NA	NA	NA	NA	NA	NA	NA	NA
OTU_4058	GGCTTAATTTGACTCAACGCGGGAAACCTTACCAGGTCCAGACACAGTGAGGATTGACAGACTGAGAGCTCTTTCTTGATTCTGTGGGTGGTGGTGCATGGCCGTTCTTAGTTGGTGGGTTGCCTTGTCAGGTTGATTCCGGTAACGAACGAGACCTCAGCCTGCTAAATAGAGCCTTCCGGTCCGCCGGTCGGCACTCTTCTTAGAGGGACTTCCACCGTCTAGGTGAAGGAAGCATGAGGCGATAACAGGTCTGTGATGCCC	Chloroplastida	Chlorophyta	Trebouxiophyceae	NA	NA	NA	NA	NA	NA	NA	NA	NA	Autotrophs	Photosynthetics
OTU_4060	GGCTTAATTTGACTCAACGCGGGGCATAACAGGTCCAGACACAGTGAGGATTGACAGATTGAGAGCTCTTTCTTGATTCTGTGGGTGGTGGTGCATGGCCGTTCTTAGTTGGTGGAGTGATTTGTCTGGTCAATTCCGTTAACGAACGAGACCCCTGCCTGCTAAATAGTTGGGCGAATGAATGTTCATTGGCTGCAGCTTCTTAGAGGGACGAGCGTTCTATTAGACGCAGGAAGATAGGGGCAATAACAGGTCTGTGATGCCC	Stramenopiles	Gyrista	Ochrophyta	Diatomista	Diatomeae	NA	NA	NA	NA	NA	NA	Pseudostaurosira	Autotrophs	Photosynthetics
OTU_4061	GGCTTAATTTGACTCAACACGGGAAAACTTACCAGGTCCAGACATAGTGAGGATTGACAGACTGAGGGCTCTTTCTTGATTCTATGGGTGGTGGTGCATGGCCGTTCTTAGTTGGTGGGTTGCCTTGTCAGGTTGATTCCGGTAACGAACGAGACCTCAGCCTGCTAAATAGTCATGGTAGCATTTTGCTGCCATCTGACTTCTTAGAGGGACTATTGGCGTTTAGTCAATGGAAGTATGAGGCAATAACAGGTCTGTGATGCCC	Chloroplastida	Chlorophyta	Chlorophyceae	NA	NA	NA	NA	NA	NA	NA	NA	Mychonastes	Autotrophs	Photosynthetics
OTU_4063	GGCTTAATTTGACTCAACACGGGGAAACTTACCAGGTCCGGACATAGTGAGGATTGACAGATTGAAGATCTTTCTTGATTCTATGGGTGGTGGTGCATGGCCGTTCTTAGTGATTTGTCTGGTTAATTCCGTTAACGAACGAGACCTCGACCTACTAAATAGTTGGCTTAACCCTTTTGGGTTTGGACTAACTTCTTAGAGGGACTTTTGGTGAGTAGCCAAAGGAAGTTCGAGGCAATAACAGGTCTGTGATGCCC	Rhizaria	Cercozoa	Thecofilosea	Cryomonadida	Rhogostomidae	NA	NA	NA	NA	NA	NA	Capsellina	Heterotrophs	Consumers
OTU_407	GGCTTAATTTGACTCAACGCGGGAAAACTTACCAGGTCCAGACATTGTGAAGGATTGACAGATTGATAGCTCTTTCTTGATTCTATGTGTGGTGGTGCATGGCCGTTCTTAGTTGGTGGAATGATTTGTCTGGTTAATTCTGTTAACGAACGAGGCCTTCACCTGCTAAATAGTTACATGTAACCTCGGTTACATGGGCAACTTCTTAGAGGGACTTTGCGTGTCTAACGCAAGGAAGGTTGAGGCAATAACAGGTCTGTGATGCCC	Alveolata	Dinoflagellata	Dinophyceae	NA	NA	NA	NA	NA	NA	NA	NA	NA	NA	NA
OTU_4070	GGCTTAATTTGACTCAACGCGGGAAAACTTACCAGGTCCGGACATAGTGAGGATTGACAGATTGAAGATCTTTCTTGATTCTATGGGTGGTGGTGCATGGCCGTTCTTAGTTGGTGGAGTGATTTGTCTGGTTAATTCCGTTAACGAACGAGACCTCGACCTGCTAAATAGTTTAGCGAATTCTTCGGGATTCGTGTAGACTTCTTAGAGGGACTTTAGATGAGTAGTCTAAGGAAGTTCGAGGCAATAACAGGTCTGTGATGCCC	Rhizaria	Cercozoa	NA	NA	NA	NA	NA	NA	NA	NA	NA	NA	NA	NA
OTU_4071	GGCTTAATTTGACTCAACGCGGGAAAACTCACTAGGTCAGGACATAGCAAGGATTGACAGATTGATAGTTCTTTCTTAATTTCTATGGGTGGTGGTGCATGGCCGTTCTTAGTTGGTGGAGTGATTTGTCTGGTTAATTCCGATAACGAACGAGACCTCAACTTATTAACTAGCGGTGCCAAACTTCTACATGGGTGAAGCTAGGTTTAGGTCATGGTACGCTCGTAAGGGTGGCACTGTGCCGGTCTAGTGGATCCTTGATGCTTTGGCGCTTTTTCCTTAACTTCTTAAAGGAACTATCCATGTTTAATGGGTGGAAGTGAGGCAATAACAGGTCTGTGATGCCC	Evosea	Variosea	Flamellidae	NA	NA	NA	NA	NA	NA	NA	NA	Flamella	Heterotrophs	Consumers
OTU_4082	GGCTTAATTTGACTCAACACGGGAAACCTCACCAGGTCCAGACTCAATAAGGATTGACAGATTGAGAGCTCTTTCTTGATTTTATGGGTGGTGGTGCATGGCCGTTCTTAGTTGGTGGAGTGATTTGTCTGGTTAATTCCGATAACGAACGAGACCTTAACCTGCTAAATAGTTGCGTCCACTTTGGTGAACGATCAACTTCTTAGAGGGACTATATACGTTTAGTATATGGAAGTTTGAGGCAATAACAGGTCTGTGATGCCC	Nucletmycea	Fungi	Chytridiomycota	Chytridiomycetes	NA	NA	NA	NA	NA	NA	NA	Zygorhizidium	Heterotrophs	Parasites
OTU_4091	GGCTTAATTTGACTCAACGCGGGGAAACTTACCAGGTCCAGACATAGTTAGGATTGACAGATTGATAGCTCTTTCGGAGTGATTTGTCTGGTTAATTCCGTTAACGAACGAGACCTTAACCTGCTAAATAGTTACATGTAACCTCGGTTACATGGGCAACTTCTTAGAGGGGCTTTGCGTGTCTAACGCAAGGAAGTTTGAGGCAATAACAGGTCTGTGATGCCC	Alveolata	Dinoflagellata	Dinophyceae	Gymnodiniphycidae	NA	NA	NA	NA	NA	NA	NA	NA	NA	NA
OTU_4093	GGCTTAATTTGACTCAACGCGGGGAAACTTACCAGGTCCAGACACAGTTAGGATTGACAGATTGAAAGCTCTTTCTTGATTCTGTGGGTGGTGGTGCATGGCCGTTCTTAGTTGGTGGAGTGATTTGTCTGGTTAATTCCGATAACGAACGAGACCTCAGCTTATTAATTAAATAAAAGAATATAAGCGTTATAAGGGTTTAATATTTATGATTGAGTTTTCGGATTTAATCTAAATATTAAAAACTTGTTTATATTTATTTTTATTTTCTTAAAAGGACACTTGGTGTTTAACCAAGGGAAGTTTGAGGCAATAACAGGTCTGTGATGCCC	Discosea	Flabellinia	Dactylopodida	NA	NA	NA	NA	NA	NA	NA	NA	Korotnevella	Heterotrophs	Consumers
OTU_4100	GGCTTAATTTGACTCAACGCGGGGGAAAACTTACCAGGTCCAGACATTGTGAAGGATTGACAGATTGATAGCTCTTTCTTGATTCTATGGGTGGTGGTGCATGGCCGTTCTTAGTTGGTGGAGTGATTTGTCTGGTTAATTCCGTTAACGAACGAGACCTTAGCCTACTAACTAGTCGTTTCAATCTTTATTGATACCGACTTCTTAGAGGGACTTTGTGGTTTCAAACACAAGGAAGTTTGAGGCAATAACAGGTCTGTGATGCCC	Alveolata	Ciliophora	Intramacronucleata	SAL	Spirotrichea	Perilemmaphora	Hypotrichia	NA	NA	NA	NA	NA	Heterotrophs	Consumers
OTU_4101	GGCTTAATTTGACTCAACACGGAAAAACTTACCAGGTCCAGACATAGTGAGGATTGACAGATTGCGAGCTCTTTCTTGATTCTATGGGTGGTGGTGCATGGCCGTTCTTAGTTGGTGGAGTGATTTGTCTGCTTAATTGCGATAACGAACGAGACCTTAACCTGCTAAATAGTCGCGCGCAGTTCGCTTTGTTCGTGACTTCTTAGAGGGACAATGCAAGTCAATTGTATGGAAGTTTGAGGCAATAACAGGTCTGTGATGCCC	Breviatea	NA	NA	NA	NA	NA	NA	NA	NA	NA	NA	Breviata	Heterotrophs	Consumers
OTU_4107	GGCTTAATTTGACTCAACGCGGGGAAACTTACCAGGTCCAGACATAGTTAGGATTGACAGATTGATAGCTCTTTCTTGATTCTATGGGTGGTGGTGCATGGCCGTTCTTAGTTGGTGGGTTGCCTTGTCAGGTTGATTCCGGTAACGAACGAGACCTCAGCCTGCTAAATAGTCACGGTTGCCTCTTGCAGCCGGCCGACTTCTTAGAGGGACTTTTGGCGCCTTAGCCAAAGGAAGTGTGAGGCGATAACAGGTCTGTGATGCCC	Chloroplastida	Chlorophyta	Trebouxiophyceae	NA	NA	NA	NA	NA	NA	NA	NA	Friedmannia	Autotrophs	Photosynthetics
OTU_4108	GGCTTAATTTGACTCAACACGGGGGAAAACTTACCAGGTCCAGACATAGTAAGGATTGACAGATTGAAGATCTTTCTTGATTCTATGGGTGGTGGTGCATGGCCGTTCTTAGTTGGTGGAGTGATTTGTCTGGTTAATTCCGTTAACGAACGAGACCCCGACCTGCTAAATAGGGGGCCGCATCCTCTGGATGGGGTCAACCTTCTTAGAGGGACTATCGGTTGGTGTACCCGGTGGAAGTTCGGGGCAATAACAGGTCTGTGATGCCC	Rhizaria	Cercozoa	Imbricatea	Silicofilosea	Euglyphida	NA	NA	NA	NA	NA	NA	NA	Heterotrophs	Consumers
OTU_4109	GGCTTAATTTGACTCAACGCGGGAAAACTTACCAGGTCCAGACATAGTGAGGATTGACAGATTGAGAGCTCTTTCTTGATTCTATGGGTGGTGGTGCATGGCCGTTCTTAGTTGGTGGAGTGATTTGTCTGGTTAATTCCGTTAACGAACGAGACCCCCGCCTGCTAAATAGTTATAAGAATGTTTTTTCATTCTTTTTTTCATAACTTCTTAGAGGGACTTTCGGTGACTAATCGAAGGAAGTTGGGGGCAATAACAGGTCTGTGATGCCC	Stramenopiles	Gyrista	Ochrophyta	Chrysista	Chrysophyceae	Paraphysomonadida	NA	NA	NA	NA	NA	Paraphysomonas	Heterotrophs	Consumers
OTU_4112	GGCTTAATTTGACTCAACACGGGGAAACTCACCAGGTCCAGACATAGTAAGGATTGACAGATTGAGAGCTCTTTCTTGATTCTATGGGTGGTGGTGCATGGCCGTTCTTAGTTGGTGGAGTGATTTGTCTGGTTAATTCCGTTAACGAACGAGACCTTAACCTGCTAAATAGTAGGACCCACTTTGGTGGGTAATTGAGACTTCTTAGAGGGACTATGGATGTTTAATTCATGGAAGTTTGAGGCAATAACAGGTCTGTGATGCCC	Nucletmycea	Fungi	Chytridiomycota	Chytridiomycetes	NA	NA	NA	NA	NA	NA	NA	NA	Heterotrophs	Parasites
OTU_4114	GGCTTAATTTGACTCAACGCGGGGAAACTTACCAGGTCCAGACATTGGGAGATATAAGACACCAGACCTATATGTGAGGATTGACAGATTGAGAGCTCTTTCTTGCTTCGATGGGTGGTGGTGCATGGCCGTTCTTAGTTGGTGGAGTGATTTGTCTGGTTAATTCCGTTAACGAACGAGACCGCAGCCTGCCTGCTAAATAGGGGCGCGAACCCTCCGTTCGCGCGCGCTTCTTAGAGGGACAACTTATTTTCAACAAGTGGAAGTTCGCGGCAATAACAGGTCTGTGATGCCC	Haptista	Haptophyta	Prymnesiophyceae	NA	NA	NA	NA	NA	NA	NA	NA	NA	Mixotrophs	Mixotrophs
OTU_4123	GGCTTAATTTGACTCAACACGGGAAAACTTACCAGGTCCAGACATTAGAAGGATTGACAGATTGATAGCTCTTTCATGATTTAATGGGTGGTGGTGCATGGCCGTTCTTAGTTGGTGGAGTGATTTGTCTGGTTAATTCCGATAACGAACGAGACCTTTACCATACTAACTAGTTACGTGTAATCTTCTGATTACATGGATGAACTTCTTAGAGGGACTATTGGTTTACAAACCAAAGGAAGTAAAGGCGATAACAGGTCTGTGATGCCC	Discosea	Flabellinia	Vannellida	NA	NA	NA	NA	NA	NA	NA	NA	Vannella	Heterotrophs	Consumers
OTU_4129	GGCTTAATTTGACTCAACGCGGGAAAACTTACCAGGTCCAGACATAGTGAGGATTGACAGATTGAAGATCTTTCTTGATTCTATGGGTGGTGGTGGTGCATGGCCGTTCTTAGTTGGTGGAGTGATTTGTCTGGTTAATTCCGTTAACGAACGAGACCTCGACCTGCTAAATAGACTGCCGAATCCTTTGGGTTCGTGTAGAGCTTCTTAGAGGGACTATCCGTCGTTTAAGGCGGATGGAAGTTCGAGGCAATAACAGGTCTGTGATGCCC	Rhizaria	Cercozoa	NA	NA	NA	NA	NA	NA	NA	NA	NA	NA	NA	NA
OTU_4137	GGCTTAATTTGACTCAACGCGGGAAAACTCACCAGGTCCAGACATGGGAAGGATTGACAGATTGAGAGCTCTTTCTTGATTCTATGGGTGGTGGTGCATGGCCGTTCTTAGTTGGTGGAGTGATTTGTCTGGTTAATTCCGTTAACAAACGAGACCTTAACCTGCTAAATAGACACTAAAGCCTCGGCTTTGGCTGTGCTTCTTAGAGGGACTTTACGTGTCTAACGTGAGGAAGTTTGAGGCAATAACAGGTCTGTGATGCCC	Alveolata	NA	NA	NA	NA	NA	NA	NA	NA	NA	NA	NA	NA	NA
OTU_4141	GGCTTAATTTGACTCAACACGGGAAAACTTACCAGGTCCAGAGATGTAGAGGATTGACAGATTGAAGCTCTTTCTTGATCACTTCGGTGGTGGTGCATGGCCGTTCTTAGTTGGTGGAGTGATTTGTCTGGTTAATTCCGTTAACGAACGAGACCTCAGCCTGCTTTTGTAGTCTCTGCTATTTTTGCGAATAGTACTTGAGACTTCTTAGAGGGACTATCGGTGTGTTTAGCCGATGGAAGTTTGAGGCAATAACAGGTCTGTGATGCCC	Rhizaria	Endomyxa	Phytomyxea	Plasmodiophorida	NA	NA	NA	NA	NA	NA	NA	NA	Heterotrophs	Parasites
OTU_4146	GGCTTAATTTGACTCAACACGGGAAAACTTACCAGGTCCAGACATGGGAAGGATGGACAGATTGATAGATCTTTCTTGATTCTATGAGTGGTGGTGCATGGCCGTTCTTAGTTGGTGGAGTGATTTGTCTGGTTGATTCCGATAACGAACGAGATCACGAGAGATTTGTTGAGGGGGGGATGAGGGGGTGAGAAAAGGTGAAAGGGGAGAAGAGTGGCTTTCGGGTTACTCTGCTTCTTGGGATCCTTTGCTCCTTTGTCCACTCACCAACTCCGACCGGAGTGTTTCAACACTCAGGAAGGTCGTGGCAATAACAGGTCTGTGATGCCC	Rhodophyceae	Cyanidiales	NA	NA	NA	NA	NA	NA	NA	NA	NA	NA	Autotrophs	Photosynthetics
OTU_4158	GGCTTAATTTGACTCAACGCGGGGAAACTCACTACTTGGTCTAGACACAATAAGGATTGACAGATTGAGAGCTCTTTCTTGATTTTGTGGGTGGTGGTGCATGGCCGTTCTTAGTTGGTGGAGTGATTTGTCTGCTTAATTGCGATAACGAACGAGACCTTAACCTGCTAAATAGCCCGGCTAGCTTTGGCTGGTCGCTGGCTTCTTAGAGGGACTACCAGCTCAAGCCAATGGAAGTTTGAGGCAATAACAGGTCTGTGATGCCC	Nucletmycea	Fungi	Dikarya	Ascomycota	Pezizomycotina	Leotiomycetes	NA	NA	NA	NA	NA	NA	Heterotrophs	Saprotrophs
OTU_416	GGCTTAATTTGACTCAACACGGGGAAGCTTACCAGGTCCAGACATAGTGAGGATTGACAGACTGAGAGCTCTTTCTTGATTCTATGGGTGGTGGTGCATGGCCGTTCTTAGTTGGTGGAGTGATTTGTCTTGTTAATTCCGTTAACGAACGAGACCCCCGCCTGCTAAATAGTTATATCAATACTTAGTATTGGTTTTAGCTTCTTAGAGGGACTTTCGGTGACTAACCGAAGGAAAGTTGGGGGCAATAACAGGTCTGTGATGCCC	Stramenopiles	Gyrista	Ochrophyta	Chrysista	Chrysophyceae	NA	NA	NA	NA	NA	NA	NA	NA	NA
OTU_4164	GGCTTAATTTGACTCAACACGGGAAAACTCACCAGGTCCAGACATAGTGAGGATTGACAGATTGAGAGCTCTTTCTTGATTCTATGGGTGGTGGTGCATGGCCGTTCTTAGTTGGTGGAGTGATTTGTCTGGTTAATTCCGTTAACGAACGAGACCCCCGCCTGCTAAATAATTGGTTCAATGCTTAGCAATGGATTCAGTTTCTTAGAGGGACTTTTGGCGACTAGCCAGAGGAAGTTGGGGGCAATAACAGGTCTGTGATGCCC	Stramenopiles	Gyrista	Ochrophyta	NA	NA	NA	NA	NA	NA	NA	NA	NA	Autotrophs	Photosynthetics
OTU_4170	GGCTTAATTTGACTCAACGCGGGAAAACTTACCAGGTCCAGACATGGTGAGGATTGACAGATTGAGAGTTCTTTCTTGATTCTATGGGTGGTGGTGCATGGCCGTTCTTAGTTGGTGGAGTGATTTGTCTGGTTAATTCCGTTAATGAACGAGACCCCTGCCTGCTAAATAGTGTGGTGAGTGATCTACACTGACCGTGGCTTCTTAGAGGGACGTGCATTCAACTAGTTGCAGGAGGATAGGGGGGCAATAACAGGTCTGTGATGCCC	Stramenopiles	Gyrista	Ochrophyta	Diatomista	Diatomeae	NA	NA	NA	NA	NA	NA	Cymatopleura	Autotrophs	Photosynthetics
OTU_4176	GGCTTAATTTGACTCAACACGGGAAAACTTACCAGGTCCGGACATAGTGAGGATTGACAGATTGAAGATCTTTCTTGATTCTATGGGTGGTGGTGCATGGGTTAATTCCGTTAATGGACGAGACCTCGACCTACTAAATAGTCGACTAAACTCTTCGGGGTTTGGATCAACTTCTTAGAGGGACTTTTGGTGAGTAGCCAAAGGAAGTTCGAGGCAATAACAGGTCTGTGATGCCC	Rhizaria	Cercozoa	Thecofilosea	Cryomonadida	Rhogostomidae	NA	NA	NA	NA	NA	NA	Capsellina	Heterotrophs	Consumers
OTU_4178	GGCTTAATTTGACTCAACGCGGGAAAACTTACCAGGTCCAGACATAGTGAGGATTGACAGATTGAGAGCTCTTTCTTGATTCTATGGGTGGTGGTGCATGGCCGTTCTTAGTTGGTGGAGTGATTTGTCTGGTTAATTCCGTTAACGAACGAGACCCCTGCCTGCTAAATAGTCCGCATAGTGCTTGTCACTGTGTAGGTTACTTCTTAGAGGGACGTGCATTGTATTAGATGCAGGAAGATAGGGGCAATAACAGGTCTGTGATGCCC	Stramenopiles	Gyrista	Ochrophyta	Diatomista	Diatomeae	Bacillariophytina	Bacillariophyceae	Bacillariophycidae	NA	NA	NA	Nitzschia	Autotrophs	Photosynthetics
OTU_4179	GGCTTAATTTGACTCAACGCGGGAAAACTCACCAGGTCCAGACATGGGAAGGATTGACAGATTGACAGCTCTTTCTTGATTCTATGGGTGGTGGTGCATGGCCGTTCTTAGTTGGTGGAGTGATTTGTCTGGTTAATTCCGTTAACGAACGTGACCTTAGCCTGCTAAATAGATGATCGTAGCCTTGGTTACGTCTCAGCTTCTTAGAGGGACTTCGTGTGTTTAACACGAGGAAGTTTGAGGCAATAACAGGTCTGTGATGCCC	Alveolata	NA	NA	NA	NA	NA	NA	NA	NA	NA	NA	NA	NA	NA
OTU_4185	GGCTTAATTTGACTCAACACGGGAAAACTTACCAGGTCCAGACATTAGAAGGATTGACAGGTTGATAGCCCTTTCATGATTTAATGGGTGGTGGCGCATGGCCGTTCTTAGTTGGTGGAGTGATTTGTCTGGTTAATTCCGATAACGAACGAGACCTCTGCCTTTAAATAGAGATGATTATATGAAAGTATAGTCAGATTATGCTCTTCTTAAAGGGACTTTTGGTTTTTAATCCAAAGGAAGTTTGAGGCAATAACAGGTCTGTGATGCCC	NA	NA	NA	NA	NA	NA	NA	NA	NA	NA	NA	NA	Heterotrophs	Consumers
OTU_4190	GGCTTAATTTGACTCAACACGGGAAAACTTACCAGGTCCAGACATAGTGAGGATTGACAGATTGAGAGCTCTTTCTTGATTCTATGGGTGGTGGTGCATGGCCGTTCTTAGTTGGTGGGTTGCCTTGTCAGGTTGATTCCGGTAACGAACGAGACCTCAGCCTGCTAAATAGTCGCGCCCTCCTCGGAGGACGTCTGGCTTCTTAGAGGGACTATTGACGTTTAGTCAATGGAAGTATGAGGCAATAACAGGTCTGTGATGCCC	Chloroplastida	Chlorophyta	Chlorophyceae	NA	NA	NA	NA	NA	NA	NA	NA	NA	Autotrophs	Photosynthetics
OTU_4194	GGCTTAATTTGACTCAACACGGGAAAACTCACCAGGTCAGGACATAGTGAGGATTGACAGATTGATAGTTCTTTCTTAATTTCTATGGGTGGTGGTGCATGGCCGTTCTTAGTTGGTGGAGTGATTTGTCTGGTTAATTCCGTTAACGAACGAGACCTCGACCTGCTAAATAGTTCGGCGTATTCTAGGATACGTACGTGACTTCTTAGAGGGACTATCAGGAGAGTATCCGATGGAAGTTCGAGGCAATAACAGGTCTGTGATGCCC	Rhizaria	Cercozoa	Thecofilosea	NA	NA	NA	NA	NA	NA	NA	NA	Mataza	Heterotrophs	Consumers
OTU_4198	GGCTTAATTTGACTCAACGCGGGGAAACTCACCAGGTCCAGACACAATAAGGATTGACAGATTGATAGCTCTTTCATGATCTTGTGGTTGGTGGTGCATGGCCGTTCTTAGTTGGTGGAGTGATTTGTCTGGTTAATTCCGATAACGAACGAGACCTTAACCTGCTAAATAGCCCAGTTGGCTTTTGCTGACTGCTGGCTTCTTAGAGGGACTATCGGTGTTTTAGCCGGTGGAAGTTTGAGGCAATAACAGGTCTGTGATGCCC	Nucletmycea	Fungi	Dikarya	Basidiomycota	Pucciniomycotina	NA	NA	NA	NA	NA	NA	NA	Heterotrophs	Saprotrophs
OTU_4204	GGCTTAATTTGACTCAACACGGGAAAACTTACCAGGTCCAGACACAGTGAGGATTGACAGATTGAAGATCTTTCTTGATTCTGTGGGTGGTGGTGCATGGCCGTTCTTAGTTGGTGGAGTGATTTGTCTGGTTAATTCCGTTAACGAACGAGACCTCGACCTGCTAACTAGTCTGACAAAGGCTTCGGCCTTTGCATCTCAGGCTTCTTAGAGGGACTATCGGTGTGTAGCCGATGGAAGTTCGAGGCAATAACAGGTCTGTGATGCCC	Rhizaria	Cercozoa	Glissomonadida	NA	NA	NA	NA	NA	NA	NA	NA	NA	Heterotrophs	Consumers
OTU_4214	GGCTTAATTTGACTCAACGCGGGGCAACTTACCGGGGCAGGCGGTGCCGAGCGAGGGGCGTGATTAAGATTTACGTCCCGATGGCGCTGCGCGTGGTGCATGGCCGTTCTTAACACGTGGGGTGACCTGTCTGGTTAATTCCGATAACGCGTGAGACCCTGGACGGAAGTGACGATGCGCGACAAGCGTAGGGAAGCGCGGGTCGATAACAGGTCTGTGATGCCC	Nucletmycea	Fungi	Opisthosporidia	Microsporidia	NA	NA	NA	NA	NA	NA	NA	NA	Heterotrophs	Parasites
OTU_4222	GGCTTAATTTGACTCAACGCGGGAAAACTTACCAGGTCCAGACACAGTGAGGATTGACAGATTGAAGATCTTTCTTGATTCCGTGGGTGGTGGTGCATGGCCGTTCTTAGTTGGTGGAGTGATTTGTCTGGATAATTCCGTTAACGAACGAGACCTCGACCTGCTAAATAGTTCGGCGAAGACTCCGGTCTTCGTATTCGTGACTTCTTAGAGGGACTATCGGTGTGTAGCCGATGGAAGTTCGAGGCGATAACAGGTCTGTGATGCCC	Rhizaria	Cercozoa	Glissomonadida	NA	NA	NA	NA	NA	NA	NA	NA	NA	Heterotrophs	Consumers
OTU_4225	GGCTTAATTTGACTCAACGCGGGGAAACTCACCAGGTCCAGACATAGTAAGGATTGACAGATTGAGAGCTCTTTCTTGATTCTATGGGTGGTGGTGCATGGCCGTTCTTAGTTGGTGGAGTGATTTGTCTGGTTAATTCCGTTAACGAACGAGACCTCAGCCTGCTAAATAGTTGCATGAACCTTCTGTTCGGGTGAAGTGTGAGATTTGATGTGATAGGCTTTGGCTTGTCATATCTTCTTGCATGGATCCTTGATGAGTTCATGAATATACTTCTTAGAGGGACTATTAGTATCTAGCTAATGGAAGTTTGAGGCAATAACAGGTCTGTGATGCCC	Evosea	Variosea	Fractovitellida	Schizoplasmodiidae	NA	NA	NA	NA	NA	NA	NA	Nematostelium	Heterotrophs	Consumers
OTU_4226	GGCTTAATTTGACTCAACGCGGGAAAACTTACCAGGTCCGGACATAGTGAGGATTGACAGATTGAAGATCTTTCTTGATTCTATGGGTGGTGGCGCATGGCCGTTCTTAGTTGGTGGAGTGTCTGGTTAATTCCGTTAACGAACGAGACCTCGACCTACTAAATAGTTTTGCGAAGTCTTCGGATTTTACAAAAAATTCTTAGAGGGACTTTTGGTGAGTAGCCAAAGGAAGTTCGAGGCAATAACAGGTCTGTGATGCCC	Rhizaria	Cercozoa	Thecofilosea	Cryomonadida	Rhogostomidae	NA	NA	NA	NA	NA	NA	Capsellina	Heterotrophs	Consumers
OTU_4227	GGCTTAATTTGACTCAACACGGGGAACTTTACCGGATCCGGACAGGGTGAGGATTGACAGATTGAGTGTTCCTTCTCGATCCCCTGAATGGTGGTGCATGGCCGCTTTTGGTCGGTGGAGTGATTTGTTTGGTTGATTCCGTCAACGGACGAGATCCAAGCTGCCCAGTAGAAACCAAAATCGCAAAAGAGACAGCAATCTCCACGCTGGCTTCGGTCAGCTGGAGCAGCCTTTTGTCGGTTTCTTCTCTGCAGGATTCCTTGTTTTGCACAAGGTGAGATTTTGGGCAATAACAGGTCTGTGATGCCC	Discoba	Euglenozoa	Kinetoplastea	NA	NA	NA	NA	NA	NA	NA	NA	NA	Heterotrophs	Consumers
OTU_4230	GGCTTAATTTGACTCAACACGGGAAAACTTACCAGGTCCAGACATGGGAAGGATGGACAGATTGATAGCTCTTTCTTGATTCCATGAGTGGTGGTGCATGGCCGTTCTTAGTTGGTGGATTGATTTGTCTGGTTGATTCCGATAACGAACGAGATCACTTGAGGGTAGTTGTGGAATATAGGAATTGAAATAAATGGGGTGAAGGAATGGGATTTTGAGATTGGTTTAAAACACTAATCCTTTCATTTTGGATCTCTCTTGATTCCTGTAACTTATTTTCCTCACTTACTCCGACCGGGGTGTTTCAACACCCAGGAAGGTGGTGGCAATAACAGGTCTGTGATGCCC	Rhodophyceae	Cyanidiales	NA	NA	NA	NA	NA	NA	NA	NA	NA	Cyanidioschyzon	Autotrophs	Photosynthetics
OTU_424	GGCTTAATTTGACTCAACACGGGAAAACTTACCAGGTCCAGACATAGTGAGGATTGACAGATTGAGAGCTCTTTCTTGATTCTATGGGTGGTGGTGCATGGTCGTTCTTAGTTGGTGGAGTGATTTGTCTGGTTAATTCCATTAACGAACGAGACCGCTGCCTGCTAAATAGTCCTTTGAGTGTTCGTCACTGATGTGGGCTTCTTAGAGAGACGTGCATTCTATTAGATGCAGGAGGATAGCGGCAATAACAGGTCTGTGATGCCC	Stramenopiles	Gyrista	Ochrophyta	Diatomista	Diatomeae	NA	NA	NA	NA	NA	NA	NA	Autotrophs	Photosynthetics
OTU_425	GGCTTAATTTGACTCAACACGGGGAAACTCACCAGGTCCAGATATAGTAAGGATTGACAGATTGAGAGCTCTTTCTTGATTCTATGGGTGGTGGTGCATGGCCGTTCTTAGTTGGTGGAGTGATTTGTCTGGTTAATTCCGTTAACGAACGAGACCTTAACCTGCTAAATAGTTACGTTAACTAGCGTTGACGCTTAACTTCTTAGAGGGACTATATATTTTTAGTATATGGAAGTTTGAGGCAATAACAGGTCTGTGATGCCC	Nucletmycea	Fungi	Chytridiomycota	Chytridiomycetes	NA	NA	NA	NA	NA	NA	NA	NA	Heterotrophs	Parasites
OTU_4250	GGCTTAATTTGACTCAACACGGGGGAAACTCACCAGGTCCAGACATGACTAGGATTGACAGATTGATAGCTCTTTCTTGATTTTATGGGTGGTGGTGCAAGGCCGTTCTTAGTTGGTGGAGTGATTTGTCTGGTTAATTCCGATAACGAACGAGACCTTCACGTGCTAAATAGCCGGTCGGGCCAAGGCCCGTCCCAGGCTTCTTAGACGGACTATCGGCGTCTAGCCGATGGAAGTTGGAGGCAATAACAGGTCTGTGATGCCC	Nucletmycea	Fungi	Dikarya	Basidiomycota	Agaricomycotina	Agaricomycetes	NA	NA	NA	NA	NA	Pseudocolus	Heterotrophs	Saprotrophs
OTU_4251	GGCTTAATTTGACTCAACGCGGGGAAACTCACCAGGTCCAGACATAGTAAGGATTGACAGATTGAGAGCTCTTTCTTGATTCTATGGGTGGTGGTGCATGGCCGTTCTTAGTTGGTGGAGGTTAATTCCGTTAACGAACGAGACCTTAACCTGCTAAATAGTTACATTAACTCTGGTTGATGATTAACTTCTTAGAGGGACTATAGACTTTTAATCTATGGAAGTTTGAGGCAATAACAGGTCTGTGATGCCC	Nucletmycea	Fungi	NA	NA	NA	NA	NA	NA	NA	NA	NA	NA	Heterotrophs	Saprotrophs
OTU_4252	GGCTTAATTTGACTCAACACGGGAAAACTTACCAGGTCCGGACATAGTGAGGATTGACAGATTGAAGATCTTTCTTGATTCTATGGGTGGTGGTGCATGGCCGTTCTTAGTTGGTGGAGTGATTTGTCTGGTTAATTCCGTTAACGAACGAGACCTCGACCTACTAAATTGACTTCTTAGAGGGACTTTTGGTGAGTAGCCAAAGGAAGTTCGAGGCAATAACAGGTCTGTGATGCCC	Rhizaria	Cercozoa	Thecofilosea	Cryomonadida	Rhogostomidae	NA	NA	NA	NA	NA	NA	Capsellina	Heterotrophs	Consumers
OTU_4258	GGCTTAATTTGACTCAACGCGGGGAAACTTACCAGGTCCAGACATGGGGAGGATTAACAGATTGAAGTTCTTTCTTGATTCTATGGGTAGTGGTGCATGGCCGTTCTTAGTTGGTGGAGTGATTCGTCTGGTTAATTCCGTTAACGAACGAGACCTCGACCTGCTAAATAGTTCAGCATACTCACAAGGTATGTATGTGACTTCTTAGAGGGACTGTCGGTTTTTAGCCGAAGGAAGTTCGGGGCAATAACAGGTCTGTGATGCCC	Rhizaria	Cercozoa	NA	NA	NA	NA	NA	NA	NA	NA	NA	NA	NA	NA
OTU_4260	GGCTTAATTTGACTCAACGCGGGAAAACTTACCGGGTCCAGACACAGTAAGGATTGACAGATTGAAGATCTCTCTTGATTCTGTGGGTGGTGGTGCGTGGCCGTTCTTAGTTGGTGGAGTGATTTGTCTGGTTAATTCCGTTAACGAACGAGACCTCGACCTGCTAAATAGTTCGACAAAGATTTTTCTTTGGACGTGACTTCTTAGAGGGACTATTGGTGTCTAACCAATGGAAGTTCGAGGCAATAACAGGTCTGTGATGCCC	Rhizaria	Cercozoa	Glissomonadida	Sandonidae	NA	NA	NA	NA	NA	NA	NA	NA	Heterotrophs	Consumers
OTU_4263	GGCTTAATTTGACTCAACGCGGGAAAACTTACCAGGTCCAGACATAGTGAGGATTGACAGATTGAGAGCTCTTTCTTGATTCTATGGGTGGTGGTGCATGACCGTTCTTAGTTGGTGGAGTGATTTGTCTGGTTAATTCCGTTAACGAACGAGACCCCCACCTGCTAAATAGTTGTGCTAATGCTTAGGCATTGGCGTTGGCTTCTTAGAGGGACTTTCGGTGACTAACCGAAGGAAGTGGGGGGCAATAACAGGTCTGTGATGCCC	Stramenopiles	Gyrista	Ochrophyta	NA	NA	NA	NA	NA	NA	NA	NA	NA	Autotrophs	Photosynthetics
OTU_4266	GGCTTAATTTGACTCAACGCGGGAAAACTTAGCAGGGCAGGACAAAATAAGGATTGACAGATTGAGAGCTCTTTCTTGATTCTTTGGGTGGTGGTGCATGGCCGTTCTTAGTTGGTGGAGTGATTTGTCTGGTTAATTCCGTTAACGAACGAGACCTCAACCTATTAAATAGCACAAGTATTCTTACGGATACGGCCTGCTTCTTAGAGGGACTTTTCGCTTTTAGCGGAAGGAAGTTCGAGGCAATAACAGGTCTGTGATGCCC	Stramenopiles	Bigyra	Sagenista	Labyrinthulomycetes	Amphitremida	NA	NA	NA	NA	NA	NA	Amphitrema	Heterotrophs	Consumers
OTU_4269	GGCTTAATTTGACTCAACACGGGGAAAACATACCAGGTCCAGACATAGTGAGGATTGACAGATTTAGAGCTCTTTCTTGATTCTATGGGTAGTGGTGCATGTCCGTTCATAGTTGGTGGAGTGATTTGTCTGGTTAATTCCGTTAACAAATGAGACCCCTGCCTGCTAAATAGTCCGGTGAATGAGTTTTCATTGACCTGGTCTTCTTAGAGAGAATTTCGGTGACTAACCGAAGGATGTTGGGGGTAATAACAGGTCTGTGATGCCC	Stramenopiles	Gyrista	Ochrophyta	Diatomista	Diatomeae	NA	NA	NA	NA	NA	NA	NA	Autotrophs	Photosynthetics
OTU_4274	GGCTTAATTTGACTCAACGCGGGAAAACTTACCACATAGTGAGGATTGACAGATTGAAGATCTTTCTTGATTCTATGGGTGGTGGTGCATGGCCGTTCTTAGTTGGTGGAGTGATTTGTCTGGTTAATTCCGTTAACGAACGAGACCTCGACCTGCTAAATAGTTCGGCAAAGGCTTCGGCCTTTGTACGTGACTTCTTAGAGGGACTATCGGTGTGTAGCCGATGAAAGTTCGAGGCAATAACAGGTCTGTGATGCCC	Rhizaria	Cercozoa	NA	NA	NA	NA	NA	NA	NA	NA	NA	NA	NA	NA
OTU_4275	GGCTTAATTTGACTCAACGCGGGGAAACTTACCAGGGCAAGACCTTAGAAGGATTGACAGATTGATAGCTTTTTCTTGATTTGAGGGATGGTGGTGCATGGCCGTTCTTAGTTCGTGGAGTGATTTGTCTGGTTAATTCCCTTAACGAACGAGACCTTAACCTGCTAACCTAGACGCGGTTATCTTTTAGCCGTTGTGCTTCTTAGAGGGACTATGCGTCAAAAAAATGCATGGAAGTTTGAGGCAATAACAGGTCTGTGATGCCC	Alveolata	Ciliophora	Intramacronucleata	CONTHREEP	Phyllopharyngea	Subkinetalia	Cyrtophoria	Chlamydodontida	Chilodonellidae	NA	NA	Pseudochilodonopsis	Heterotrophs	Consumers
OTU_4276	GGCTTAATTTGACTCAACACGGGGGGAAACTTACCAGGTCCAGACATAGTGAGGATTGACAGATTGACAGCTCTTTCTTGATTCTATGGGTGGTGGTGCATGGCCGTTCTTAGTTGGTGGATTGCTTTGTCTGGTTAATTCCGATAACGAACGAGACCCCCGCCTGCTAAATAGTTCATGCAATTCTTAGAATTGTGTGTACTTCTTAGAGGGACTTTCGGTGACTAACCGAAGGAAGTTGGGGGCAATAACAGGTCTGTGATGCCC	Stramenopiles	Gyrista	Ochrophyta	Chrysista	Chrysophyceae	NA	NA	NA	NA	NA	NA	Chrysocapsa	Mixotrophs	Mixotrophs
OTU_4286	GGCTTAATTTGACTCAACGCGGGGAAACTCACCAGGTCCAGACATGACTAGGATTGACAGATTGATAGCTCTTTCTTGATTTTATGGGTGGTGGTGCATGGCCATTCTTAGTTGGTGGAGTGATTTGTCTGGTTAATTCCGATAACGAACGAGACCTTAACCTGCTAAATAGCCAGGCTGGCTCCGGCTGGTCTCTGGCTTCTTAGAGGGACTATCAGCGTTTAGCTGTTGGAAGTTTGAGGCAATAACAGGTCTGTGATGCCC	Nucletmycea	Fungi	Dikarya	Basidiomycota	Agaricomycotina	Agaricomycetes	NA	NA	NA	NA	NA	NA	Heterotrophs	Saprotrophs
OTU_4290	GGCTTAATTTGACTCAACGCGGGGAAACTTACCAGGTCCAGACATAGTAAGGATTGACAGATTGATAGCTCTTTCTTGATTCTATGGGTGGTGGTGCATGGCCGTTCTTAGTTGGTGGAGTGATTTGTCTGGTTAATTCCGATAACGAGCGAGACCTCAGCATACTAATTAGCTGCGGAAATCCTCGGATTTCTCTCAGTAGCTTCTTAGAGGGACTATCGGTGTGTAGCCGATGGAAGTTCGAGGCAATAACAGGTCTGTGATGCCC	Rhizaria	Cercozoa	NA	NA	NA	NA	NA	NA	NA	NA	NA	NA	NA	NA
OTU_4297	GGCTTAATTTGACTCAACACGGGGGAAACTCACCAGGTCCAGACATGATAAGGATTGACAGATTGAGAGCTCTTTCTTGATTTTATGGGTGGTGGTGCATGGCCGTTCTTAGTTGGTGGAGTGATTTGTCTGGTTAATTCCGATAACGAACGAGACCTTAACCTGCTAAATAGTCGCGCTAACCTTTTGGTTGGTTGTTTACGACTTCTTAGAGGGACAATTGATGTTTAATCAATGGAAGTTTGAGGCAATAACAGGTCTGTGATGCCC	Nucletmycea	Fungi	NA	NA	NA	NA	NA	NA	NA	NA	NA	NA	Heterotrophs	Saprotrophs
OTU_4298	GGCTTAATTTGACTCAACACGGGGAAACTTACCAGGTCCAGACATAGTAAGGATTGACAGATTGATAGCTCTTTCTTGATTCTATGGGTGGTGGTGCATGGCCGTTCTTAGTTGGTGGAGTGATTTGTCTGGTTAATTCCGATAACGAACGAGACCTCCGCCTGCTAAATAGTGCCGCTCGGGTTTCCCGGGTGCGCACTTCTTAGAGGGACTATGGATGCTTAGTCCATGGAAGTTGGAGGCAATAACAGGTCTGTGATGCCC	Stramenopiles	NA	NA	NA	NA	NA	NA	NA	NA	NA	NA	NA	NA	NA
OTU_430	GGCTTAATTTGACTCAACGCGGGAAAACTTACCAGGTCCAGACATAGTGAGGATTGACAGATTGAAGATCTTTTCTTGATTCTATGGGTGGTGGTGCATGGCCGTTCTTAGTTGGTGGAGTGATTTGTCTGGTTAATTCCGTTAACGAACAGACCTCGACCTGCTAAATAGTCTGCTGAACTCTTTGGGTTGGCGCAGTACTGCTTAGAGGGACTATCGGTTCTAAGCCGGTGGAAGTTCGAGGCAATAACAGGTCTGTGATGCCC	Rhizaria	Cercozoa	NA	NA	NA	NA	NA	NA	NA	NA	NA	NA	NA	NA
OTU_4306	GGCTTAATTTGACTCAACGCGGGGAAACTTACCAGGTCCAGACACGGGGAGGATTGACAGACTGAGAGCTCTTTCTTGATTCTGTGGGTGGTGGTGCATGGCCGTTCTTAGTTGGTGGGTTGCCTTGTCAGGTTGATTCCGGTAACGAACGAGACCTCAGCCTGCTAAATAGTCACTTCCAGTTCGCTGGTCGGTAGACTTCTTAGAGGGACTTTCACCGTCTAGGTGAAGGAAGCGTGAGGCGATAACAGGTCTGTGATGCCC	Chloroplastida	Chlorophyta	Trebouxiophyceae	NA	NA	NA	NA	NA	NA	NA	NA	Makinoella	Autotrophs	Photosynthetics
OTU_4308	GGCTTAATTTGACTCAACGCGGGGAACCTTACCAGGTCCAGACAGTGGAAGGATTGACAGATTGAGAGCTCTTTCTTGATTCGCTGGGTGGTGGTGCATGGCCGTTCTTAGTTCGTGGTGTAAATTGTCCGTGTCAATTCCGCTAACGAACGAGACCTTAACCTGCTAACTAGTTGGGCCTAGACTAATGGGAGGAGCGGCGAGGGGGCAACCTCGCGCCGCGAAACCCAAGCGGCTAGGTCAAGAAATCGCGCCCGCCTTCGGGCGGACGCGAACCAACTTCTTAGAGGGACTGTCCACGTTCCAGTGAATGGAAGATTGAGGCAATAACAGGTCTGTGATGCCC	Evosea	Archamoebea	Mastigamoebida	NA	NA	NA	NA	NA	NA	NA	NA	Mastigamoeba	Heterotrophs	Consumers
OTU_4309	GGCTTAATTTGACTCAACGCGGGGAAACTCACCAGGTCCAGACATAGTAAGGATTGACAGATTGATAGCTCTTTCTTGATTCTATGGGTGGTGGTGCATGGCCGTTCTTAGTTGGTGGAGTGATTTGTCTGGTTAATTCCGATAACGAACGAGACCTCCGCCTGCTAAATAGCACTGCTTGGGATTCCAGGCATGTGCTTCTTAGAGGGACTATGGGTGTTTAGCCCATGGAAGTTGGAGGCAATAACAGGTCTGTGATGCCC	Stramenopiles	Bigyra	Opalozoa	Bicosoecida	NA	NA	NA	NA	NA	NA	NA	NA	Heterotrophs	Consumers
OTU_4314	GGCTTAATTTGACTCAACGCGGGAAAACTTACCAGGTCCAGACATAGTGAGGATTGACAGATTGAAGATCTTTCTTGATTCTATGGGTGGTGGTGCATGGCCGTTCCTAGTTGGTGGAGTGATTTGTCTGGTTAATTCCGTTAACGAACGAGACCTCGACCTGCTAAATAGTAATATTTTTGCTTTGCAAAGATTGTTACTTCTTAGAGGGACTATTGGTAACTAGCCAATGAAAGTTCGAGGCAATAACAGGTCTGTGATGCCC	Rhizaria	Cercozoa	NA	NA	NA	NA	NA	NA	NA	NA	NA	NA	NA	NA
OTU_4315	GGCTTAATTTGACTCAACGCGGGAAAACTCACTAGGTCCAGACATGGGAAGGATTGACAGATTGAGAGCTCCTTCTTGATTCTATGGGTGGTGGTGCATGGCCGTTCTTAGTTGAGTGATTTGTCTGGTTAATTCCGATAACGAACGAGACTTTAATCTGCTAAATAGACACTAAAGCTTCGGCTTTAGCTGCGCTTCTTAGAGAGACTTTGCGTGTCTAACGCAAGGAAGTTAAGGCAATAACAGGTCTGTGATGCCC	Alveolata	Apicomplexa	Conoidasida	Gregarinasina	Eugregarinorida	NA	NA	NA	NA	NA	NA	Paraschneideria	Heterotrophs	Parasites
OTU_4316	GGCTTAATTTGACTCAACGCGGGAAAACTTACCAGGTCCAGACATAGTAAGGATTGACAGATTGAAGATCTTTCTTGATTCTATGGGTGGTGGTGCATGGCCGTTCTTAGTTGGTGGAGTGATTTGTCTGGTTAATTCCGTTAACGAACGAGACCTCGACCTGCTAAATAGTTCGGCGAATTCCTAGGGATTTGTTCGGGCTTCTTAGAGGGACTATCGGTGTGTAGCCGACGGAAGTTCGAGGCAATAACAGGTCTGTGATGCCC	Rhizaria	Cercozoa	NA	NA	NA	NA	NA	NA	NA	NA	NA	NA	NA	NA
OTU_4322	GGCTTAATTTGACTCAACGCGGGGAAACTCACCAGGTCCAGACATAGTAAGGATTGACAGATTGAGAGCTCTTTCTTGATTCTATGGGTGGTGGTGCATGGCCGTTCTTAGTTGGTGGAGTGATTTGTCTGGTTAATTCCGTTAACGAACGAGACCTTAACCTGCTAAATATTTTTTGAAACTTTGGTTTTATTTGAATTCTTAGAGGGACTATAGACGTTTAGTCTATGGAAGTTTGAGGCAATAACAGGTCTGTGATGCCC	Nucletmycea	Fungi	Chytridiomycota	Chytridiomycetes	NA	NA	NA	NA	NA	NA	NA	NA	Heterotrophs	Parasites
OTU_4343	GGCTTAATTTGACTCAACGCGGGAAAACTTACCAGGTCCAGACGTAGGGAGGATTGACAGATTGAAGATCTTTCTTGATTCTATGGGTGGTGGTGCATGGCCGTTCTTAGTTGGTGGAGTGATTTGTCTGGTTAATTCCGTTAACGAACGAGACCTCGACCTTGTTAAATAGTTCGGCGAATTCTCTGAATTCGACCAGGACTTCCTAGAGGGACTATCGGTGTGTAGCCGATGGAAGTTCGAGGCAATAACAGGTCTGTGATGCCC	Rhizaria	Cercozoa	NA	NA	NA	NA	NA	NA	NA	NA	NA	NA	NA	NA
OTU_4348	GGCTTAATTTGACTCAACACGGGGAAACTTGCCAGGTCCAGACATAGTGAGGATTGACAGATTGAGAGCTCTTTCTTGATTCTATGGGTGGTGGTGCATGGCCGTTCTTAGTTGGTGGAGTAATTTGTCTGGTTAATTCCGTTAACGAACGAGACCCCCGCCTGCTAAATAGTTCTATAAATACTTAGTATTTATATGAGCTTCTTAGAGGGACTTTTGGGGACTAACCAAAGGAAGTTGGGGGCAATAACAGGTCTGTGATGCCC	Stramenopiles	Gyrista	Ochrophyta	NA	NA	NA	NA	NA	NA	NA	NA	NA	Autotrophs	Photosynthetics
OTU_435	GGCTTAATTTGACTCAACGCGGGGAAACTCACCAGGTCCAGACATAGTAAGGATTGACAGATTGAGAGCTCTTTCTTGATTCTATGGGTGGTGGTGCATGGCCGTTCTTAGTTGGTGGAGTGATTTGTCTGGTTAATTCCGATAACGAACGAGACCTCCGCCTGCTAAATAGCGCACGCCGGCACGCCGGCGGTATCGCGTCTTCTTAGAGGGACAATGGATGTTTAGTCCATGGAAGTTGGAGGCAATAACAGGTCTGTGATGCCC	Stramenopiles	Bigyra	Opalozoa	Bicosoecida	NA	NA	NA	NA	NA	NA	NA	NA	Heterotrophs	Consumers
OTU_4350	GGCTTAATTTGACTCAACGCGGGGAAACTTATCTTATCCAGACATAGTTAGGATTGACAGATTGATAGCTCTTTCTTGATTCTAAGGGTGGTGGTGCATGGCCGTTCTTAGTTGGTGGAGTGATTTGTCTGGTTAATTCCGTTAACGAACGAGACCTTGACCTGCTAAATAGTTACATGTAACCTCGGTTACATGAGCAACTTCTTAGAGGGACTTTGCGTGTCTAACGCAAGGAAGTTTGAGGCAATAACAGGTCTGTGATGCCC	Alveolata	Dinoflagellata	Dinophyceae	NA	NA	NA	NA	NA	NA	NA	NA	NA	NA	NA
OTU_4354	GGCTTAATTTGACTCAACGCGGGGAAACTCACCAGGTCCAGACATAGTAAGGATTGACAGATTGAGAGCTCTTTCTTGATTCTATGGGTGGTGGTGCATGGCCGTTCTTAGTTGGTGGAGTGATTTGTCTGTTAACGAACGAGACCTTAACCTGCTAAATAGTTAGGCCAACGTTTGTTGGTCGTCAACTCCTTAGAGGGACTATTGACTATTAGTCAATGGAAGTTTGAGGCAATAACAGGTCTGTGATGCCC	Nucletmycea	Fungi	Mucoromycota	Mucoromycotina	NA	NA	NA	NA	NA	NA	NA	NA	Heterotrophs	Saprotrophs
OTU_4362	GGCTTAATTTGACTCAACACGGGGAAACTCACCAGGTCCAGACATAGTAAGGATTGACAGATTGAGAGCTCTTTCTTGATTCTATGGGTGGTGGTGCATGGCCGTTCTTAGTTCGTGTCGTCAGATGTCAAGTTTATTCTTTTAACGAGCGAGACCTTAACCTGCTAAATAGTTCCATCAACTCAGGTTGATGTTTGAACTTCTTAGAGGGACTATAGATGTTTAGTCTATGGAAGTTTGAGGCAATAACAGGTCTGTGATGCCC	Nucletmycea	Fungi	NA	NA	NA	NA	NA	NA	NA	NA	NA	NA	Heterotrophs	Saprotrophs
OTU_4363	GGCTTAATTTGACTCAACGCGGAGAAATTTACCAGGTCCAGACATTGATAGGATTGACAGATTGATAGCTCTTTCTTGATTCTATGGGTGGTGGTGGTGCATGGCCGTTCTTAGTTGGTGGAGTGATTTGTCTGGTTAATTCCGATAACGAACGAGACCTTAACCTACTAACTAGATCTCAGAGTTACTACTCTGGGAAGCTTCTTAGAGGGACTGTGTGGTAAAACCTCAAGGAAGTTTAAGGCAATAACAGGTCTGTGATGCCC	Alveolata	Ciliophora	Intramacronucleata	SAL	Lamellicorticata	Armophorea	NA	NA	NA	NA	NA	NA	Heterotrophs	Consumers
OTU_4366	GGCTTAATTTGACTCAACACGGGAAAACTTACCAGGTCCAGACACAGTAAGGATTGACAGATTGAAGATCTTTCTTGATTCTGTGGGTGGTGGTGCATGGCCGTTCTTAGTTGGTGGAGTGATTTGTCTGGTTAATTCCGTTAACGAACGAGACCTCGACCTGCTAAATAGTTCGCCATAACAGCAATGCTATGAGCGCGACTTCTTAGAGGGACTATCGGTGTGTAGCCGACGGAAGTTCGAGGCAATAACAGGTCTGTGATGCCC	Rhizaria	Cercozoa	Glissomonadida	Sandonidae	NA	NA	NA	NA	NA	NA	NA	NA	Heterotrophs	Consumers
OTU_4369	GGCTTAATTTGACTCAACACGGGAAAACTCACCAGGTCAGGACATAGCAAGGATTGACAGATTGATAGTTCTTTCTTAATTTCTATGGGTGGTGGTGCATGGCCGTTCTTAGTTGGTGGAGTGATTTGTCTGGTTAATTCCGTTAACGAACGAGACCTTAGCCTGCTAACTAGGCACGTCGTTCGCGAACGACGTTGTCTTCTTAGAGGGACTTTGTGCGTTAATCACAAGGAAGTTTGAGGCAATAACAGGTCTGTGATGCCC	Alveolata	Ciliophora	Intramacronucleata	SAL	Spirotrichea	Perilemmaphora	Oligotrichea	Oligotrichida	Pelagostrombidiidae	NA	NA	NA	Heterotrophs	Consumers
OTU_4372	GGCTTAATTTGACTCAACACGGGGAAACTCACCAGGTCCGGACATGGCGAGGATTGACAGGTTAAGAGCTCTTTCTCGACTCCATGGATGGTGGTGCATGGCCGTTCTTAGTTGGTGGAGTGATTTGTCTGCTTAATTGCGATGACGAACGAGACCTTGATCTGCTAACTAGCGACGCTTATCTTTGATAGGTGGCACGCTTCTTAGAGAGACTGTACGTGTTGCAACGTACGGAAGCCCGAGGCAATAACAGGTCTGTGATGCCC	Nucletmycea	Fungi	Zoopagomycota	NA	NA	NA	NA	NA	NA	NA	NA	NA	Heterotrophs	NA
OTU_4374	GGCTTAATTTGACTCAACACGGGGAAACTCACCAGGTCCAGACATAGTAAGGATTGACAGATTGAGAGCTCTTTCTTGATTCTATGGGTGGTGGTGCATGGCCGTTCTTTGTTGGTGGAGTGATTTGTCTGGTTAATTCCGCTAACGAACAAGACCTTAACCTGCTAAATAGCTGCATTAACTCTGGTTGATGATCAACTTCTTAGAGGGACTATAGACTTTTAGTCTATGGAAGTTTGAGGCAATAACAGGTCTGTGATGCCC	Nucletmycea	Fungi	NA	NA	NA	NA	NA	NA	NA	NA	NA	NA	Heterotrophs	Saprotrophs
OTU_4380	GGCTTAATTTGACTCAACACGGGGAAACTTACCAGGTCCGGACATAGTGAGGATTGACAGATTGAAGTTCTTTCTTGATTCTATGGGTGGTGGTGCATGGCCGTTCTTAGTTGGTGGAGTGATTTGTCTGCTTAATTGCGTTAACGAACGAGACCTCGACCTGCTAAATAGTACAACGTACGCTTTGCCTATTCTTAGAGGGACTGTTGGTTTAAAGCCAAAGGAAGTTCGAGGCAATAACAGGTCTGTGATGCCC	Rhizaria	Cercozoa	Paracercomonadida	NA	NA	NA	NA	NA	NA	NA	NA	Paracercomonas	Heterotrophs	Consumers
OTU_4383	GGCTTAATTTGACTCAACACGGGGGAACTCACCAGGTCCAGACATAGTAAGGATTGACAGATTGAGAGCTCTTTCTTGATTCTATGGGTGGTGGTGCATGGCCGTTCTTAGTTGGTGGAGTGATTGTCTGGTTAATTCCGTTAACGAACGAGACCTTAACCTGCTAAATAGTTGCGTTTACTACTGTAAATGATCAACTTCTTAGAGGGACTATAGACGTTTAGTCTATGGAAGTTTGAGGCAATAACAGGTCTGTGATGCCC	Nucletmycea	Fungi	Chytridiomycota	Chytridiomycetes	NA	NA	NA	NA	NA	NA	NA	NA	Heterotrophs	Parasites
OTU_4392	GGCTTAATTTGACTCAACGCGGGGAAACTTACCAGGTCAAAACATGGATGGGATTGGCAGATTGAAAGCTCTTTCTTGATTCTATGGGTGGTGGTGCATGGCCGTTCTTAGTTGGTGGAGTGGTTTGTCTGGTTAATTCCGATAACGAACGAGACCTTAACCTGCTAACTAGTCCGGTCCTGAATAAGGGCTGTGACTTCTTAGAGGGACTATCTGTGTAAACAGATGGAAGTTTGAGGCAATAACAGGTCTGTGATGCCC	Alveolata	Ciliophora	Intramacronucleata	CONTHREEP	Oligohymenophorea	Peniculia	Peniculida	NA	NA	NA	NA	NA	Heterotrophs	Consumers
OTU_4396	GGCTTAATTTGACTCAACACGGGAAAACTTACCAGGTCCAGACATAGTGAGGATTGACAGATTGATAGCTCTTTCTTGATTCTATGGGTGGTGGTGCATGGCCGTTCTTAGTTGGTGGAGTGATTTGTCTGGTTAATTCCGTTAACGAACGAGACCTTAGCCTACTAGCTAGTCGTCCCGTTGCTAGGCGGGCACGGCTTCTTAGAGGGACTTCGTGACTAAACACAAGGAAGTTTGAGGCAATAACAGGTCTGTGATGCCC	Alveolata	Ciliophora	Intramacronucleata	SAL	Spirotrichea	Perilemmaphora	Hypotrichia	NA	NA	NA	NA	NA	Heterotrophs	Consumers
OTU_4398	GGCTTAATTTGACTCAACGCGGGGAAACTTACCAGGTCCAGACTCAGTGAGGATTGACAGATTGAAGATCTTTCTTGATTTTGAGGGTGGTGGTGCATGGCCGTTCTTAGTTGGTGGAGCGATTTGTCTGGTTTATTCCGTTAACGAACGAGACCACGACCTGCTAAATAGTTCAACGAAGGGTTCTCCCTTCGGATTGTGACTTCTTAGAGGGACTATCGGTGTGTAGCCGACGGAAGTTCGAGGCAATAACAGGTCTGTGATGCCC	Rhizaria	Cercozoa	Viridiraptoridae	NA	NA	NA	NA	NA	NA	NA	NA	Orciraptor	Heterotrophs	Consumers
OTU_4401	GGCTTAATTTGACTCAACGCGGGAAAACTTACCAGGTCCGGACATAGTGAGGATTGACAGATTGAAGATCTTTCTTGATTCTATGGGTGGTGGTGCATGGCCGTTCTTAGTTGGTGGAGTGATTTGTCTGGTTAATTCCGTTAACGAACGAGACCTCGACCTACTAAATAGTTGGCTTAACCCTTTTAGAGGGACTTTTGGTGAGTAGCCAAAGGAAGTTCGAGGCAATAACAGGTCTGTGATGCCC	Rhizaria	Cercozoa	Thecofilosea	Cryomonadida	Rhogostomidae	NA	NA	NA	NA	NA	NA	Capsellina	Heterotrophs	Consumers
OTU_4411	GGCTTAATTTGACTCAACGCGGGAAAACTTACCAGGTCCGGACATAGTGAGGATTGACAGATTGAAGATCTTTCTTGATTCTATGGGTGGTGGTGCATGGCCGTTCTTAGTTGGTGGAGTGATTTGTCTGGTTAATTCCGTTAACGAACGAGACCTCGACCTGCTAAATAGTTGGGCAAACCCTTTTGGGTTTGTATTAACTTGGACTTTTGGTGAGTAGCCAAAGGAAGTTCGAGGCAATAACAGGTCTGTGATGCCC	Rhizaria	Cercozoa	Thecofilosea	Cryomonadida	Rhogostomidae	NA	NA	NA	NA	NA	NA	NA	Heterotrophs	Consumers
OTU_4416	GGCTTAATTTGACTCAACACGGGGAAACTTACCAGGTCCAGACATAGTAAGGATTGACAGATTGATAGCTCTTTCTTGATTCGTTGGGTGGTGGTGCATGGCCGTTCTTAGTTGGTGGAGTGATTTGTCTGGTTAATTCCGTTAACGAACGAGACGTTAACCTGCTTAATAGTTACGCATAACTTCGGTTACGCGGGCAACTACTTAGGGGGACTTTGTGTGTCTAACGCAAGGGAGTTTGAGGCAATAACAGGTCTGTGATGCCC	Alveolata	Dinoflagellata	Dinophyceae	Gymnodiniphycidae	NA	NA	NA	NA	NA	NA	NA	NA	NA	NA
OTU_4418	GGCTTAATTTGACTCAACACGGGGAAACTTACCAGGTCCAGACATAGTAAGGATTGACAGATTTGAGAGCTCTTTCTTGATTCTATGGGTGGTGGTGCATGGCCGTTCTTAGTTGGTGGAGTGATTTGTCTGGTTAATTCCGTTAACGAACGAGACCTCGACCTGCTAAATAGTTCGACAATGATTTTAACATCATTGAGTGTGACTTCTTAGAGGGACTATCGGTGTGTAGCCGACGGAAGTTCGAGGCAATAACAGGTCTGTGATGCCC	Rhizaria	Cercozoa	Glissomonadida	Sandonidae	NA	NA	NA	NA	NA	NA	NA	NA	Heterotrophs	Consumers
OTU_4420	GGCTTAATTTGACTCAACGCGGGAAAACTTACCAGGTCCAGACATAGTGAGGATTGACAGATTGATAGCTCTTTCTTGATTCTATGGGTGGTGGTGCATGGCCGTTCTTAGTTGGTGGAGTGATTTGTCTGGTTAATTCCGTTAACGAACGAGACCCCCGCCTGCTAAATAGTCATGTTAAATGTCTGACATTGACGTTGGCTTCTTAGAGGGACTTTCGGTGACTAACCGAAGGAAGTTGGGGGGCAATAACAGGTCTGTGATGCCC	Stramenopiles	Gyrista	Ochrophyta	Chrysista	Chrysophyceae	Synurales	NA	NA	NA	NA	NA	Mallomonas	Autotrophs	Photosynthetics
OTU_4421	GGCTTAATTTGACTCAACGCGGGGAAACTTACCAGGTCCAGACATAGTGAGGATTGACAGATTGAGAGCTCTTTCTTGATTCTATGGGTGGTGGTGCATGGCCGTTCTTAGTTGGTGGAGTGATTTGTCTGGTTAATTCCGTTAACGAACGAGACCCCCGCCTGCTAAATAGTTGGACGAATTCCTAGTGAATTGGTTACAGCTTCTTAGAGGGACTTTTGGTGGCTAACCAAAGGAAGTTGGGGGCAATAACAGGTCTGTGATGCCC	Stramenopiles	Gyrista	Ochrophyta	NA	NA	NA	NA	NA	NA	NA	NA	NA	Autotrophs	Photosynthetics
OTU_443	GGCTTAATTTGACTCAACACGGGAAAACTTACCAGGTCCAGCGAGGATTGACAGATTGAAGATCTTTCTTGATTCTATGGGTGGTGGTGCATGGCCGTTCTTAGTTGGTGGAGTGATTTGTCTGGTTAATTCCGTTAACGAACGAGACCTCGACCTACTAAATTGTTGGCTTAACCCTTTTGGGTTTGGGCTAACTTCTTAGAGGGACTTTTGGTGAGTAGCCAAAGGAAGTTCGAGGCAATAACAGGTCTGTGATGCCC	Rhizaria	Cercozoa	Thecofilosea	Cryomonadida	Rhogostomidae	NA	NA	NA	NA	NA	NA	Capsellina	Heterotrophs	Consumers
OTU_4439	GGCTTAATTTGACTCAACGCGGGGAAACTTACCAGGTCCAGACATAGTGAGGATTGACAGATTGACAGCTCTTTCATGATTCTGTGGGTGGTGGTGCATGGCCGTTCTTAGTTGGTGAAGTGACTTGTCTGGTTAATTCCGTTAACGAACGAGACCCCAACCTGCTAAATAGTGAGGGGAATGCTTAGCATTTCTTCCCACTTCTTAGAGGGACTTTTGGTGACTAACCAAAGGAAGTTTGGGGCAATAACAGGTCTGTGATGCCC	Stramenopiles	Gyrista	Ochrophyta	Chrysista	Chrysophyceae	NA	NA	NA	NA	NA	NA	Chrysochaete	Mixotrophs	Mixotrophs
OTU_4441	GGCTTAATTTGACTCAACGCGGGAAAACTTACCAGGTCCAGACATAGTGAGGATTGACAGATGGAAGATCTTTCTTGATTCTATGGGTGGTGGTGCATGGCCGTTCCCAGTTGGTGGAGTGATTTGTCTGGTTAATTCCGTTAACGAACGAGACCTCGACCTGCTAAATAGTAGTGCCCATGCTCTGCATGAGTTGCTACTTCTTAGAGGGACTATTGGTAACTAGCCAATGGAAGTTCGAGGCAATAACAGGTCTGTGATGCCC	Rhizaria	Cercozoa	NA	NA	NA	NA	NA	NA	NA	NA	NA	NA	NA	NA
OTU_4443	GGCTTAATTTGACTCAACGCGCTTAATTTGACTCAACGCGGGGAAACTCACCAGGTCCAGACATAGTAAGGATTGACAGGTTGAGAGCTCTTTCTTGATTCTATGGGTGGTGGTGCATGGCCGTTCTTAGTTGGTGGAGTGATTTGTCTGGTTAATTCCGTTAACGAACGAGACCTTAACCTGCTAAATAGTTTGGCCAACGTTTGTTGGTCATCAACTTCTTAGAGGGACTATTGACTATTAGTCAATGGAAGTTTGAGGCAATAACAGGTCTGTGATGCCC	Nucletmycea	Fungi	Mucoromycota	Mucoromycotina	NA	NA	NA	NA	NA	NA	NA	Dissophora	Heterotrophs	Saprotrophs
OTU_4446	GGCTTAATTTGACTCAACACGGGGAAACTTACCAGGTCCGGACATAGTGAGGATTGACAGATTGAGAGCTCTTTCTTGATTCTATGGGTGGTGGTGCATGGCCGTTCTTAGTTGGTGGAGTGATTTGTCTGGTTAATTCCGTTAACGAACGAGACCTTAACCTGCTAAATAGTCATGCTAATCTTGCTATTCGAAACCAGGCATTCAGTGCGGTGCTATCAAGGCATGCTCTTCGGGGTGTGCTTCGGTGGTACTCCTGGGTGTTTGGCGGTTAGATTGGTAGAAGTACTTCTTAGAGGGACAATCGGTGATTAGCCGATGGAAGTTTGAGGCAATAACAGGTCTGTGATGCCC	Discosea	Centramoebia	NA	NA	NA	NA	NA	NA	NA	NA	NA	NA	Heterotrophs	Consumers
OTU_4447	GGCTTAATTTGACTCAACACGGGAAAACTTACCAGGTCCAGACATAGTGAGGATTGACAGATTGATAGCTCTTTCTTGATTCTATGGGTGGTGGTGCACGGCCGTTCTTAGTTGGTGGAGTGATTTGTCTGGTTAATTCCGTTAACGAACGAGACCTTAGCCTACTAACTAGTCGGGTGAATCTCGCACTCTCCGCGACTTCTTAGAGGGACTTTGTGGGCCAAACACAAGGAAGTTTGAGGCAATAACAGGTCTGTGATGCCC	Alveolata	Ciliophora	Intramacronucleata	SAL	Spirotrichea	Perilemmaphora	Hypotrichia	NA	NA	NA	NA	NA	Heterotrophs	Consumers
OTU_445	GGCTTAATTTGACTCAACGCGGGAAAACTTACCAGGTCCGGACGTAGTGAGGATTGACAGATTGAGAGCTCTTTCTTGATTCTATGGGTGGTGGTGCATGGCCGTTCTTAGTTGGTGGAGCGATTTGTCTGGTTAATTCCGTTAACGAACGAGACCTCGGCCCGCTAAATAGCTACATGAACCCTTCTATTCAAAACCTGGTGGTGGAGAGTTCGGTCCTACTTGTGTTTTTCAGGGGGGGCAACCCTCCTGGGAGCATCGGTGGGGCCCCTCCCTATCAGGCGGTCGGGTTGATGGCCACGCTTCTTAGAGGGACTGCCGGCGCTATTATATCCAGCCGACGGAGGCTCGAGGCAATAACAGGTCTGTGATGCCC	Discosea	Centramoebia	Acanthopodida	NA	NA	NA	NA	NA	NA	NA	NA	Protacanthamoeba	Heterotrophs	Consumers
OTU_4451	GGCTTAATTTGACTCAACGCGTGAAAACTTACCAAATCCAGATTATGTTAAGATTGACAGGTTAACAATCTTTCTTGATTCATAAAAGAGTGGTGCATGGTCGTTCTCAGTTCGTGGATTAATCTGTCTACTTAATTGTGTTAACGAGCGAGACCTTAATTAACTAATTAGTATCATGTAATTTTAACTTGTTTGAAATCAAAATCGAAAATTACCATTTATAATGGTTTTTTCTTCTTAGTAAAACTATGCTCGATTAAATAACAGAGTAAGGAAGTAAGGCTATAACAGGTCTGTGATGCCC	Discoba	Heterolobosea	Tetramitia	Eutetramitia	Psalteriomonadidae	NA	NA	NA	NA	NA	NA	Sawyeria	Heterotrophs	Consumers
OTU_4455	GGCTTAATTTGACTCAACACGGGGAAACTTACCAGGTCCAGACATAGTGAGGATTGACAGATTGAGAGCTCTTTCTTGACTCTATGGGTGGTGGTGCATGGCCGTTCTTAGTTGGTGGAGTGATTTGTCTGGTTAATTCCGCTAACGAACGAGACCCCCCGCCTGCTAACTAGGCCCAGGAATGCTTAGCATTCCAGGGGTCTTCTTAGAGGGACTTTTGGTGACTAACCAAAGGAAGTTGGGGGCAATAACAGGTCTGTGATGCCC	Stramenopiles	Gyrista	Ochrophyta	NA	NA	NA	NA	NA	NA	NA	NA	NA	Autotrophs	Photosynthetics
OTU_4456	GGCTTAATTTGACTCAACGCGGGGAAACTTACCAGGTCCAGACATGGGGAGGATTGACAGATTGATAGCTCTTTCTTGATTCTATGGGTGGTGGTGCATGGCCGTTCTTAGTTGGTGGAGTGATTTGTCTGGTTAATTCCGTTAACGAACGAGACCTCCGCCTGCTAATTAGTCTTGTCAATATCTATATATTGACGTAGACTTCTTAGAGGGACTTTCAGTGACTAACTGAAGGAAGTTGGAGGCAATAACAGGTCTGTGATGCCC	Stramenopiles	NA	NA	NA	NA	NA	NA	NA	NA	NA	NA	NA	NA	NA
OTU_4459	GGCTTAATTTGACTCAACACGGGGAAACTTACCAGGTCCAGACATAGCGAGGATTGACAGTTTGAAAGCACTTTCTTGATTCTATGGGTGGTGGTGCACGGCCGTTCTTAGTTGGTGGAGTGATTTGTCTGGTTGATTCCGATAACGAACGAGACCCGCGCTGATAAATAGGGTGCATGGTCTCACGACCGTGTAAGCCTTCTTACCAGGACAACTCTTGCTTAAAGAGGGGAAGCGGCGGGCAATAACAGGTCTGTGATGCCC	Chloroplastida	Streptophyta	Phragmoplastophyta	Zygnematophyceae	NA	NA	NA	NA	NA	NA	NA	NA	Autotrophs	Photosynthetics
OTU_4461	GGCTTAATTTGACTCAACGCGGGGAAACCTACCAGGTCCAGACATAGTGAGGATTGACAGATTGACAGCTCTTTCTAGATTTTATGGGTGGTGGTGCATGGCCGTTCTTAGTTGGTGAGGTGTCTTGTCTGGTTAATTCCGTTAACGAACGAGACCCCAACCTGCTAAGTAGTATGGGGAATGCTTAGCATTTTCTTTGACTTCTTAGAGGGACTTTTGGTGACTAACCAAAGGAAGTTTGGGGCAATAACAGGTCTGTGATGCCC	Stramenopiles	Gyrista	Ochrophyta	Chrysista	Chrysophyceae	NA	NA	NA	NA	NA	NA	NA	Autotrophs	Photosynthetics
OTU_4472	GGCTTAATTTGACTCAACGCGGGGAAACTCACCAGGTCCGAACATGAATAGGATTGACAGATTGAGAGCTCTTTCTTGATTTTATGGGTGGTGGTGCATGGCCGTTCTTAGTTGGTGGAGTGATTTGTCTGGTTAATTCCGATAACGAACGAGACCTTAATCTGCCAAATAGTTGCATTCACTTTGGTGGATGATCAACTTCTTAGAGAGACTGTGTACGTTTAGTACGTGGAAGTTTGAGGCAATAACAGGTCTGTGATGCCC	Nucletmycea	Fungi	Chytridiomycota	Chytridiomycetes	Chytridiales	NA	NA	NA	NA	NA	NA	Chytriomyces	Heterotrophs	Parasites
OTU_4475	GGCTTAATTTGACTCAACGCGGGGAAACTTACCAGGTCCGGACACTATGAGGATTGACAGATTAAGAGCTCTTTCTTGATTTAGTGGGTGGTGGTGCATGGCCGTTTTTAGTTGGTGGAGTGATTTGTCTGGTTAATTCCGTTAACGAACGAGACCTTAACCTATTAATTAGTGACGCGAACTTTGGGGGCAACCCCTTTCGGTTCGTGGCCGTACTTCTTAGAGGGACTCTCGGCATCTCTAGCCGATGGAAGTTTGAGGCAATAACAGGTCTGTGATGCCC	Tubulinea	Elardia	Euamoebida	NA	NA	NA	NA	NA	NA	NA	NA	NA	Heterotrophs	Consumers
OTU_4478	GGCTTAATTTGACTCAACACGGGAAAACTTACCAGGTCCAGACATAGTGAGGATTGACAGATTGAGAGCTCTTTCTTGATTCTATGGGTGGTGGTGCATGGCCGTTCTTAGTTGGTGGAGTGATTTGTCTGGTTAATTCCGTTAACGAACGAGACCCCTGCCTGCTAAATAGCCCGCCTAGTGCCTGCCACTGGGTGGGGCTTCTCAGAGGGACGTGCATCCTTTTAGATGCAGGAAGATAGGGGCAATAACAGGTCTGTGATGCCC	Stramenopiles	Gyrista	Ochrophyta	Diatomista	Diatomeae	NA	NA	NA	NA	NA	NA	NA	Autotrophs	Photosynthetics
OTU_448	GGCTTAATTTGACTCAACGCGGGGAAACTTACCAGGTCCAGACATAGTGAGGATTGACAGATTGAGAGCTCTTTCTTGATTCTATGGGTGGTGGTGCATGGCCGTTCTTAGTTGGTGGAGTGATTTGTCTGGTTAATTCCGTTAGCGAACGAGAACCCGCCTGCTAAATAGTCAGACAAATGCTTAGCATTAGTTATGGCTTCTTAGAGGGACTTTCGGTGACTAACCGAAGGAAGTTGGGGGCAATAACAGGTCTGTGATGCCC	Stramenopiles	Gyrista	Ochrophyta	NA	NA	NA	NA	NA	NA	NA	NA	NA	Autotrophs	Photosynthetics
OTU_4485	GGCTTAATTTGACTCAACGCGGGGAACCTTACCAGGTCCAGACTTAGTAAGGATTGACAGATTTCAGATCTTTCTTGATTCTAGGATTGGTGGTGCATGGCCGTTCTTAGTTGGTGGAGTGATTTGTCTGGTTAATTCCGTTAACGAACGAGACCTTTGCGTTCCAATTTGGTGGTACTAACCTTCGGGTTGGTGCTTGCCGTTTGAGGGACTAGCGGTTATTCGTCGACGGAAGTTAGAGGCAATAACAGGTCTGTGATGCCC	Rhizaria	Endomyxa	Vampyrellida	NA	NA	NA	NA	NA	NA	NA	NA	Thalassomyxa	Heterotrophs	Consumers
OTU_4489	GGCTTAATTTGACTCAACGCGGGGAAACTTACCAGGTCCAGACATAGTGAGGATTGACAGATTGATAGCTCTTTCTTGATTCTATGGGTGGTGGTGCATGGCCGTTCTTAGTTGGTGGAGTGATTTGTCTGGTTTATTCCGTTAACGAACGAGACCTCGGCCTGCTAAATAGTTCGGTTCACTCTTCGGAGTGGGCTGGGACTTCTTAGAGGGACTATCGGTGTGTAGCCGGTGGAAGTTCGAGGCAATAACAGGTCTGTGATGCCC	Rhizaria	Cercozoa	NA	NA	NA	NA	NA	NA	NA	NA	NA	NA	NA	NA
OTU_449	GGCTTAATTTGACTCAACACGGGAAAACTTACCAGGTCCGGACATAGTGAGGATTGACAGATTGAAGATCTTTCTTGATTCTATGGGTGGTGGTGCATGGCCGTTCTTAGTTTGTGGAGTGATTTGTCTGGTTAATTCCGTTAACGAACGAGACCTCGACCTACTAAATAGTTGACTAATCTCTTCGGGGTTTGGATTGACTTCTTAGAGGGACTTTTGGTGAGTAGCGCAATAACAGGTCTGTGATGCCC	Rhizaria	Cercozoa	Thecofilosea	Cryomonadida	Rhogostomidae	NA	NA	NA	NA	NA	NA	NA	Heterotrophs	Consumers
OTU_4492	GGCTTAATTTGACTCAACGCGGGAAAACTTACCAGGTCCAGACACGGGGATGATTAACAGATTGAGAGCTTTATGATTCTGTGGGTGGTGGTGCATGGCCGTTCTTAGTTGGTGGGTTGCCTTGTCAGGTTGATTCCGGTAACGAACGAGACCTCAGCCTGCTAAATAGTCACATGTCCTTTTTGGACGTGCCTGACTTCTTAGAGGGACTATTGTCGTTTAGGCAATGGAAGTGTGAGGCAATAACAGGTCTGTGATGCCC	Chloroplastida	Chlorophyta	Chlorophyceae	NA	NA	NA	NA	NA	NA	NA	NA	Chlamydomonas	Autotrophs	Photosynthetics
OTU_4494	GGCTTAATTTGACTCAACACGGGAAAACTTACCAGGTCCGGACATAGTAAGGATTGACAGATTGAAGATCTTTCTTGATTCTATGGATGGTGGTGCATGGCCGTTCTTAGTTGGCGGAGTGATTTGTCTGGTTAATTCCGTTAACGAACGAGACCTCAGCTTGTTTATTAGGATGCGTGATTTTCGGATTGCGTAAACTTCTAAGAGGGACTATCGGTGATTAGCCGATGGAGGTATGAGGCAATAACAGGTCTGTGATGCCC	Rhizaria	Endomyxa	Vampyrellida	NA	NA	NA	NA	NA	NA	NA	NA	NA	Heterotrophs	Consumers
OTU_4495	GGCTTAATTTGACTCAACACGGGGGAACTTACCAGGTCCAGACATAGTGAGGATTGACAGATTGATAGCTCTTTCTTGATTCTATGGGTGGTGGTGCATGGCCGTTCTTAGTTGGTGGAGTGATTTGTCTGGTTAATTCCGTTAACGAACGAGACCTTAGCCTACTAAATAGTCGCTCCAATCATGATTGGTAGCGACTTCTTAGAGGGACTTTGCGTGTCTAACGCAAGGAAGTTTGAGGCAATAACAGGTCTGTGATGCCC	Alveolata	Ciliophora	Intramacronucleata	SAL	Spirotrichea	Perilemmaphora	NA	NA	NA	NA	NA	NA	Heterotrophs	Consumers
OTU_45	GGCTTAATTTGACTCAACACGGGGAAACTTACCAGCGCAAAACATGGGTGGGATTGACAGATTGAGAGCTCTTTCTTGATTCTATGGGTGGTGGTGCATGGCCGTTCTTAGTTGGTGGAGTGATTTGTCTGGTTAATTCCGTTAACGAACGAGATCTCAACCTGCTAACTAGTTTATTCTTGTTAAAAGGGTAATACTTCTTAGAGGGACTATGTGTGTTAAACACATGGAAGTTTGAGGCAATAACAGGTCTGTGATGCCC	Alveolata	Ciliophora	NA	NA	NA	NA	NA	NA	NA	NA	NA	NA	Heterotrophs	NA
OTU_4501	GGCTTAATTTGACTCAACACGGGAAAACTTACCAGGTCCGGACATAGTGAGGATTGATTGACAGATTGAAGATCTTTCTTGATTCTATGGGTGGCCGTTCTTAGTTGGTGGAGTGATTTGTCTGGTTAATTCCGTTAACGAACGAGACCTCTACCTACTAAATAGTTTTGCGAAGTCTTCGGGCTTTACAAAAACTTCTTAGAGGGACTTTTGGTGAGTAGCCAAAGGAAGTTCGAGGCAATAACAGGTCTGTGATGCCC	Rhizaria	Cercozoa	Thecofilosea	Cryomonadida	Rhogostomidae	NA	NA	NA	NA	NA	NA	Capsellina	Heterotrophs	Consumers
OTU_4502	GGCTTAATTTGACTCAACGCGAGAAAACTTACCAGGTCCGGACATAACAGATTGAAGATTTCTTGATTCTGTGGGTGGTGGTGCATGGCCGTTCTTAGTTGGTGGAGTGATTTGTCTGGTTAATTCCGTTAACGAACGAGACCTCGACCTACCAAATAGTCGACTAAACTCTTCGGGGTTTGGATCAACTTCTTAGAGGGACTTTTCAAAGGAAGTTCGAGGCAATAATAACAGGTCTGTGATGCCC	Rhizaria	Cercozoa	NA	NA	NA	NA	NA	NA	NA	NA	NA	NA	NA	NA
OTU_4518	GGCTTAATTTGACTCAACGCGGGGAAACTCACCAGGTCCAGACATAATAAGGATTGACAGATTGAGAGCTCCTTCCTGATTTTATGGGTGGTGGTGCATGGCCGTTCTTAGTTGGTGCAGTGATTTGTCATTCCGTTAACGAACGAGACCTTAACCTGCTAGATAGTTACAGCCACTTTGGTGGTTGATTAACTTCTTAGAGGGACTATCGGCGATTAGTCGATGGAAGTTTGAGGCAATAACAGGTCTGTGATGCCC	Nucletmycea	Fungi	Chytridiomycota	Chytridiomycetes	Rhizophydiales	NA	NA	NA	NA	NA	NA	Rhyzophidiales	Heterotrophs	Parasites
OTU_4523	GGCTTAATTTGACTCAACACGGGAAAACTTACCAGGCCCAGACATAGTGAGGATTGACAGATTGATAGCTCTTTCTTGATTCTATGGGTGGTGGTGCATGGCCGTTCTTAGTTGGTGGAGTGATTTGTCTGGTTAATTCCGTTAACGAACGAGACCTTAGCCTACTAACTAGTCCTACCAATCCTGGATTGGCGAGACTTCTTAGAGGGACTTTGTGGGTCAAACACAAGGAAGTTTGAGGCAATAACAGGTCTGTGATGCCC	Alveolata	Ciliophora	Intramacronucleata	SAL	Spirotrichea	Perilemmaphora	Hypotrichia	NA	NA	NA	NA	NA	Heterotrophs	Consumers
OTU_4525	GGCTTAATTTGACTCAACACGGGGAAACTTACCAGGTCCAGACACAGTGAGGATTGACAGATTGAGAGCTCTTTCTTGGTTTTGTGGTTGGTGGTGCATGGCCGTTTCTAGTTGGTGGAGTGATTTGTCTGGTTAATTCCGTTAACGAACGAGACCTTAACCTATTAAATAGTTACACGAACCCTGGATTCATCCATTTGTTCGTGGATAACTTCTTAGAGGGACTCTTCACGTAAAGAGTGAATGGAAGTTTGAGGCAATAACAGGTCTGTGATGCCC	Tubulinea	Elardia	Leptomyxida	NA	NA	NA	NA	NA	NA	NA	NA	Paraflabellula	Heterotrophs	Consumers
OTU_4526	GGCTTAATTTGACTCAACACGGGGCAACTTACCGGGGCAGGCAGCATTGAGAGAAGGGCATGATTGAGATTTATGTTCTGATGATGTTGCGCGTGGTGCATGGCCGTTCTTAACACGTGGGGTGACCTGTCTGGTTAAATCCGATAACGCGTGAGACCCTGGACAATGACGATGCTCGATGAGAGTAAGGAAGCTCGGGTCGATAACAGGTCTGTGATGCCC	Nucletmycea	Fungi	Opisthosporidia	Microsporidia	NA	NA	NA	NA	NA	NA	NA	NA	Heterotrophs	Parasites
OTU_4539	GGCTTAATTTGACTCAACACGGGAAAACTTACCAGGTCCAGACATAGTGAGGATTGACAGATTGTGAGCTCTTTCTTGATTCTATGGGTGGTGGTGCATGGCCGTTCTTAGTTGGTGGAGTGATTTGTCTTGTCAGGTTGATTCCGGTAACGAACGAGACCTCAGCCTTTAAATAGTCACGGTCGCTTTTTGCGGCTGGTTTGACTTCTTAGAGGGACAGTTGGCGTTTAGTCAACGGAAGTATGAGGCAATAACAGGTCTGTGATGCCC	Chloroplastida	Chlorophyta	Chlorophyceae	NA	NA	NA	NA	NA	NA	NA	NA	NA	Autotrophs	Photosynthetics
OTU_4540	GGCTTAATTTGACTCAACACGGGGAACTTTACCAGATCCGGACAGGGTGAGGATTGACAGATTGAGTGTTCTTTCTCGATCCCCTGAATGGTGGTGCATGGCCGCTTTTGGTCGGTGGAGTGATTTGTTTGGTTGATTCCGTCAACGGACGAGATCCAAGCTGCCCAGTAGGAACCAGAATTGTCCAAAAGACAGCAATCCTTTTGTTGGCCTCGGTCAACAGAGGTCACCTTTGGTGGTTTCTTCTCTGCAGGATTCCCTGCTTTGCGCAGGGTGAGATTTTGGGCAATAACAGGTCTGTGATGCCC	Discoba	Euglenozoa	Kinetoplastea	NA	NA	NA	NA	NA	NA	NA	NA	NA	Heterotrophs	Consumers
OTU_4547	GGCTTAATTTGACTCAACACGGGAAAACTTACCAGGTCCAGACATAGTGAGGATTGACAGATTGAGAGCTCTTTCTTGATTCTATGGGTGGTGGTGCATGGCCGTTCTTAGTTGGTGGGTTGCCTTGTCAGGTTGATTCCGGTAACGAACGAGACCTCAGCCTGCTAAATAGTGACTTGCGCCTTTTGGCGGAAGCGCACTTCTTAGAGGGACTATTAACGTTTATAGTTAATGGAAGTATGAGGCAATAACAGGTCTGTGATGCCC	Chloroplastida	Chlorophyta	Chlorophyceae	NA	NA	NA	NA	NA	NA	NA	NA	NA	Autotrophs	Photosynthetics
[truncated: 1,393 more rows]
